# Supplementary material for: Synthesis, optical properties and crystal structure of (E,E)-1,3-(3,4:9,10-dibenzododeca-1,11-diene-5,7-diyne-1,12-di­yl)benzene
Source: Acta Crystallogr E Crystallogr Commun. 2023 Jul 28;79(Pt 8):757–61. doi: 10.1107/S2056989023006187 (PMC10439418; doi:10.1107/S2056989023006187)
Supplement: Supplementary file 1 [file e-79-00757-sup1.cif]

##############################################################################
#                                                                            #
# This CIF contains the data in a paper accepted for publication in          #
# Acta Crystallographica Section E. It conforms to the requirements of       #
# Notes for Authors for Acta Crystallographica Section E, and has been       #
# peer reviewed under the auspices of the IUCr Commission on Journals.       #
#                                                                            #
# Full details of the Crystallographic Information File format               #
# are given in the paper "The Crystallographic Information File (CIF):       #
# a New Standard Archive File for Crystallography" by S. R. Hall, F. H.      #
# Allen and I. D. Brown [Acta Cryst. (1991), A47, 655-685].                  #
#                                                                            #
# The current version of the core CIF dictionary is obtainable from          #
# ftp://ftp.iucr.org/pub/cif_core.dic.                                       #
#                                                                            #
# Software is freely available for graphical display of the structure(s)     #
# in this CIF. For information consult the CIF software page                 #
# http://www.iucr.org/resources/cif/software.                                #
#                                                                            #
# This file may be used for bona fide research purposes within the           #
# scientific community so long as proper attribution is given to the journal # 
# article from which it was obtained.                                        #
#                                                                            #
##############################################################################
data_I
_audit_creation_method
;
Olex2 1.2
(compiled 2018.05.29 svn.r3508 for OlexSys, GUI svn.r5506)
;
_journal_date_recd_electronic     2023-06-02
_journal_date_accepted     2023-07-14
_journal_name_full     'Acta Crystallographica, Section E'
_journal_year     2023
_journal_volume     79
_journal_issue      8
_journal_page_first     757
_journal_page_last     761
_journal_paper_category     GO
_journal_paper_doi     10.1107/S2056989023006187
_journal_coeditor_code     PK2689
_publ_contact_author_name     'Akihiro Orita'
_publ_contact_author_address
;
Department of Applied Chemistry
Okayama University of Science
1-1 Ridai-cho, Kita-ku, Okayama 700-0005
Japan
;
_publ_contact_author_email
;
orita@ous.ac.jp
;
_publ_section_title
;\
Synthesis, optical properties and crystal structure of
(<i>E</i>,<i>E</i>)-1,3-(3,4:9,10-dibenzododeca-1,11-diene-5,7-diyne-1,12-diyl)\
benzene
;
loop_
    _publ_author_name
    _publ_author_footnote
    _publ_author_address
    'Watanabe, Hikaru' .
;
Department of Applied Chemistry
Okayama University of Science
1-1 Ridai-cho, Kita-ku, Okayama 700-0005
Japan
;
    'Sato, Takuma' .
;
Department of Applied Chemistry
Okayama University of Science
1-1 Ridai-cho, Kita-ku, Okayama 700-0005
Japan
;
    'Sumita, Michiki' .
;
Department of Applied Chemistry
Okayama University of Science
1-1 Ridai-cho, Kita-ku, Okayama 700-0005
Japan
;
    'Shiroyama, Mei' .
;
Department of Applied Chemistry
Okayama University of Science
1-1 Ridai-cho, Kita-ku, Okayama 700-0005
Japan
;
    'Sugawara, Daichi' .
;
Department of Applied Chemistry
Okayama University of Science
1-1 Ridai-cho, Kita-ku, Okayama 700-0005
Japan
;
    'Tokuyama, Tomoki' .
;
Department of Applied Chemistry
Okayama University of Science
1-1 Ridai-cho, Kita-ku, Okayama 700-0005
Japan
;
    'Okuda, Yasuhiro' .
;
Department of Applied Chemistry
Okayama University of Science
1-1 Ridai-cho, Kita-ku, Okayama 700-0005
Japan
;
    'Wakamatsu, Kan' .
;
Department of Chemistry
Okayama University of Science
1-1 Ridai-cho, Kita-ku, Okayama 700-0005
Japan
;
    'Akashi, Haruo' .
;
Research Institute of Frontier Science and Technology
Okayama University of
Science
1-1 Ridai-cho, Kita-ku, Okayama 700-0005
Japan
;
    'Orita, Akihiro' .
;
Department of Applied Chemistry
Okayama University of Science
1-1 Ridai-cho, Kita-ku, Okayama 700-0005
Japan
;
_publ_section_synopsis
;\
A dehydrobenzannulene,
(<i>E</i>,<i>E</i>)-1,3-(3,4:9,10-dibenzododeca-1,11-diene-5,7-diyne-1,12-diyl)\
benzene, was stereoselectively synthesized, and its crystal structure and
UV-Vis absorption and photoluminescence optical properties were determined.
;
_chemical_name_systematic
;
(<i>E</i>,<i>E</i>)-1,3-(3,4:9,10-Dibenzododeca-1,11-diene-5,7-diyne-1,12-\
diyl)benzene
;
_chemical_name_common
;
;
_chemical_formula_moiety     'C26 H16'
_chemical_formula_sum     'C26 H16'
_chemical_formula_iupac     'C26 H16'
_chemical_formula_weight     328.39
_chemical_melting_point     ?
_chemical_absolute_configuration     ?
_space_group_crystal_system     orthorhombic
_space_group_name_H-M_alt     'P 21 21 21'
_space_group_name_Hall     'P 2ac 2ab'
loop_
    _space_group_symop_operation_xyz
    'x, y, z'
    '-x+1/2, -y, z+1/2'
    '-x, y+1/2, -z+1/2'
    'x+1/2, -y+1/2, -z'
_cell_length_a     4.6034(2)
_cell_length_b     15.1542(7)
_cell_length_c     24.1754(9)
_cell_angle_alpha     90
_cell_angle_beta     90
_cell_angle_gamma     90
_cell_volume     1686.50(12)
_cell_formula_units_Z     4
_cell_measurement_reflns_used     10472
_cell_measurement_theta_min     2.1310
_cell_measurement_theta_max     31.5810
_cell_measurement_temperature     293(2)
_exptl_crystal_description     needle
_exptl_crystal_colour     'pale yellow'
_exptl_crystal_size_max     0.3
_exptl_crystal_size_mid     0.1
_exptl_crystal_size_min     0.02
_exptl_crystal_density_diffrn     1.293
_exptl_crystal_density_meas     ?
_exptl_crystal_density_method     ?
_exptl_crystal_F_000     688
_exptl_absorpt_coefficient_mu     0.073
_exptl_absorpt_correction_type     multi-scan
_exptl_absorpt_process_details
;
(CrysAlisPro; Rigaku OD, 2019)
;
_exptl_absorpt_correction_T_min     0.73861
_exptl_absorpt_correction_T_max     1.00000
_diffrn_ambient_temperature     293(2)
_diffrn_source     'fine-focus sealed X-ray tube'
_diffrn_radiation_type     MoK\a
_diffrn_radiation_wavelength     0.71073
_diffrn_radiation_monochromator     graphite
_diffrn_measurement_device_type     'Rigaku VariMax with Saturn'
_diffrn_measurement_device     'abstract diffractometer'
_diffrn_measurement_method     '\w scans'
_diffrn_detector     'CCD'
_diffrn_detector_area_resol_mean     ?
_diffrn_reflns_number     32971
_diffrn_reflns_av_R_equivalents     0.0672
_diffrn_reflns_av_unetI/netI     0.0588
_diffrn_reflns_theta_min     2.688
_diffrn_reflns_theta_max     31.589
_diffrn_reflns_theta_full     25.242
_diffrn_measured_fraction_theta_max     0.969
_diffrn_measured_fraction_theta_full     0.998
_diffrn_reflns_limit_h_min     -6
_diffrn_reflns_limit_h_max     6
_diffrn_reflns_limit_k_min     -22
_diffrn_reflns_limit_k_max     22
_diffrn_reflns_limit_l_min     -35
_diffrn_reflns_limit_l_max     35
_diffrn_radiation_probe     x-ray
_refine_special_details     ?
_reflns_number_total     5357
_reflns_number_gt     4184
_reflns_threshold_expression     'I > 2\s(I)'
_refine_ls_structure_factor_coef     Fsqd
_refine_ls_matrix_type     full
_refine_ls_R_factor_all     0.0839
_refine_ls_R_factor_gt     0.0578
_refine_ls_wR_factor_gt     0.1057
_refine_ls_wR_factor_ref     0.1149
_refine_ls_goodness_of_fit_ref     1.030
_refine_ls_restrained_S_all     1.030
_refine_ls_number_reflns     5357
_refine_ls_number_parameters     235
_refine_ls_number_restraints     0
_refine_ls_hydrogen_treatment     constr
_refine_ls_weighting_scheme     calc
_refine_ls_weighting_details
              'w=1/[\s^2^(Fo^2^)+(0.0399P)^2^+0.5407P] where P=(Fo^2^+2Fc^2^)/3'
_atom_sites_solution_hydrogens     geom
_atom_sites_solution_primary     dual
_atom_sites_solution_secondary     ?
_refine_ls_shift/su_max     0.000
_refine_ls_shift/su_mean     0.000
_refine_diff_density_max     0.253
_refine_diff_density_min     -0.208
_refine_ls_extinction_method     none
_refine_ls_extinction_coef     .
_refine_ls_abs_structure_details
;
Flack <i>x</i> obtained using 1343 quotients
[(<i>I</i>^+^)-(<i>I</i>^-^)]/[(<i>I</i>^+^)+(<i>I</i>^-^)]
(Parsons <i>et al.</i> (2013)
;
_refine_ls_abs_structure_Flack     -0.4(10)
loop_
    _atom_type_symbol
    _atom_type_description
    _atom_type_scat_dispersion_real
    _atom_type_scat_dispersion_imag
    _atom_type_scat_source
    'C' 'C' 0.0033 0.0016
                         'International Tables Vol C Tables 4.2.6.8 and 6.1.1.4'
    'H' 'H' 0.0000 0.0000
                         'International Tables Vol C Tables 4.2.6.8 and 6.1.1.4'
_computing_data_collection
;
CrysAlisPro (Rigaku OD, 2019)
;
_computing_cell_refinement
;
CrysAlisPro (Rigaku OD, 2019)
;
_computing_data_reduction
;
CrysAlisPro (Rigaku OD, 2019)
;
_computing_structure_solution
;
<i>SHELXT</i> (Sheldrick, 2015a)
;
_computing_structure_refinement
;
ShelXL (Sheldrick, 2015b)
;
_computing_molecular_graphics
;
Olex2 (Dolomanov <i>et al.</i>, 2009)
;
_computing_publication_material
;
Olex2 (Dolomanov <i>et al.</i>, 2009)
;
loop_
    _atom_site_type_symbol
    _atom_site_label
    _atom_site_fract_x
    _atom_site_fract_y
    _atom_site_fract_z
    _atom_site_U_iso_or_equiv
    _atom_site_adp_type
    _atom_site_calc_flag
    _atom_site_occupancy
    _atom_site_disorder_assembly
    _atom_site_disorder_group
    C C1 0.2502(5) 0.45575(15) 0.56944(9) 0.0216(5) Uani d 1 . .
    C C2 0.4402(5) 0.47355(14) 0.61508(9) 0.0222(5) Uani d 1 . .
    C C3 0.5925(5) 0.49842(14) 0.65244(9) 0.0227(5) Uani d 1 . .
    C C4 0.7514(5) 0.53835(14) 0.69355(9) 0.0222(5) Uani d 1 . .
    C C5 0.8704(5) 0.58321(15) 0.72752(9) 0.0209(4) Uani d 1 . .
    C C6 0.9800(5) 0.64594(14) 0.76707(8) 0.0204(4) Uani d 1 . .
    C C7 1.1873(5) 0.62079(15) 0.80626(9) 0.0245(5) Uani d 1 . .
    H H7 1.262529 0.563841 0.805862 0.029 Uiso calc 1 . .
    C C8 1.2806(6) 0.68078(16) 0.84569(9) 0.0274(5) Uani d 1 . .
    H H8 1.417729 0.664064 0.871925 0.033 Uiso calc 1 . .
    C C9 1.1693(5) 0.76560(16) 0.84596(9) 0.0259(5) Uani d 1 . .
    H H9 1.230444 0.805469 0.872792 0.031 Uiso calc 1 . .
    C C10 0.9683(5) 0.79169(15) 0.80678(9) 0.0234(5) Uani d 1 . .
    H H10 0.898169 0.849244 0.807273 0.028 Uiso calc 1 . .
    C C11 0.8687(5) 0.73307(14) 0.76650(8) 0.0202(4) Uani d 1 . .
    C C12 0.6595(5) 0.75690(15) 0.72402(9) 0.0242(5) Uani d 1 . .
    H H12 0.618597 0.711742 0.699159 0.029 Uiso calc 1 . .
    C C13 0.5176(5) 0.83044(15) 0.71427(9) 0.0248(5) Uani d 1 . .
    H H13 0.550528 0.878785 0.737125 0.030 Uiso calc 1 . .
    C C14 0.3080(5) 0.83928(15) 0.66845(9) 0.0219(5) Uani d 1 . .
    C C15 0.1742(5) 0.91902(15) 0.65530(9) 0.0217(5) Uani d 1 . .
    H H15 0.218318 0.969579 0.675416 0.026 Uiso calc 1 . .
    C C16 -0.0247(6) 0.92324(15) 0.61229(9) 0.0262(5) Uani d 1 . .
    H H16 -0.114100 0.976703 0.604104 0.031 Uiso calc 1 . .
    C C17 -0.0926(5) 0.84895(15) 0.58126(9) 0.0235(5) Uani d 1 . .
    H H17 -0.226582 0.852844 0.552574 0.028 Uiso calc 1 . .
    C C18 0.0403(5) 0.76861(15) 0.59313(8) 0.0215(5) Uani d 1 . .
    C C19 0.2331(6) 0.76584(16) 0.63734(10) 0.0306(6) Uani d 1 . .
    H H19 0.316351 0.711884 0.646541 0.037 Uiso calc 1 . .
    C C20 -0.0222(5) 0.68716(16) 0.56204(9) 0.0254(5) Uani d 1 . .
    H H20 -0.174216 0.687321 0.536702 0.030 Uiso calc 1 . .
    C C21 0.1283(6) 0.61437(16) 0.56873(9) 0.0290(5) Uani d 1 . .
    H H21 0.285437 0.620009 0.592654 0.035 Uiso calc 1 . .
    C C22 0.0935(5) 0.52624(15) 0.54539(9) 0.0228(5) Uani d 1 . .
    C C23 -0.0897(6) 0.50780(16) 0.50078(9) 0.0261(5) Uani d 1 . .
    H H23 -0.194796 0.553344 0.484524 0.031 Uiso calc 1 . .
    C C24 -0.1173(6) 0.42325(17) 0.48049(10) 0.0291(5) Uani d 1 . .
    H H24 -0.238731 0.412385 0.450511 0.035 Uiso calc 1 . .
    C C25 0.0346(6) 0.35453(16) 0.50444(10) 0.0311(6) Uani d 1 . .
    H H25 0.013435 0.297496 0.490833 0.037 Uiso calc 1 . .
    C C26 0.2182(6) 0.37044(16) 0.54866(10) 0.0270(5) Uani d 1 . .
    H H26 0.320639 0.324050 0.564593 0.032 Uiso calc 1 . .
loop_
    _atom_site_aniso_label
    _atom_site_aniso_U_11
    _atom_site_aniso_U_22
    _atom_site_aniso_U_33
    _atom_site_aniso_U_12
    _atom_site_aniso_U_13
    _atom_site_aniso_U_23
    C1 0.0218(11) 0.0244(11) 0.0187(10) -0.0033(9) 0.0055(9) -0.0038(8)
    C2 0.0271(12) 0.0193(10) 0.0203(10) 0.0011(9) 0.0039(9) -0.0021(8)
    C3 0.0274(12) 0.0174(10) 0.0232(10) 0.0019(9) 0.0039(9) -0.0002(8)
    C4 0.0247(12) 0.0199(10) 0.0220(10) 0.0030(9) -0.0004(9) 0.0031(8)
    C5 0.0226(11) 0.0209(10) 0.0192(10) 0.0018(9) 0.0004(9) 0.0036(8)
    C6 0.0206(11) 0.0241(11) 0.0165(9) -0.0035(9) 0.0015(9) 0.0015(8)
    C7 0.0251(12) 0.0250(11) 0.0233(11) -0.0017(10) -0.0007(9) 0.0060(9)
    C8 0.0257(12) 0.0350(13) 0.0213(11) -0.0047(11) -0.0069(10) 0.0051(10)
    C9 0.0262(12) 0.0318(12) 0.0197(10) -0.0081(10) -0.0022(9) -0.0020(9)
    C10 0.0238(12) 0.0234(11) 0.0230(10) -0.0031(9) 0.0012(10) -0.0005(8)
    C11 0.0205(11) 0.0234(11) 0.0167(9) -0.0018(9) 0.0022(9) 0.0018(8)
    C12 0.0294(13) 0.0223(11) 0.0209(10) -0.0027(10) -0.0046(10) -0.0024(8)
    C13 0.0249(12) 0.0248(11) 0.0246(11) 0.0006(10) -0.0054(9) -0.0055(9)
    C14 0.0206(11) 0.0246(11) 0.0204(10) 0.0011(9) 0.0010(9) -0.0013(8)
    C15 0.0240(12) 0.0199(10) 0.0212(11) -0.0018(9) 0.0024(9) -0.0004(8)
    C16 0.0337(14) 0.0212(11) 0.0237(11) 0.0051(11) 0.0000(11) 0.0048(9)
    C17 0.0259(12) 0.0269(12) 0.0177(10) 0.0017(10) -0.0009(9) 0.0035(8)
    C18 0.0209(11) 0.0248(11) 0.0189(10) 0.0013(9) 0.0014(9) -0.0008(8)
    C19 0.0342(14) 0.0233(12) 0.0343(13) 0.0107(11) -0.0111(11) -0.0060(10)
    C20 0.0241(12) 0.0309(12) 0.0211(10) 0.0012(10) -0.0054(9) -0.0037(9)
    C21 0.0379(15) 0.0264(12) 0.0225(11) -0.0033(11) -0.0116(11) 0.0004(9)
    C22 0.0258(12) 0.0256(11) 0.0170(9) -0.0047(10) 0.0033(9) -0.0005(8)
    C23 0.0275(12) 0.0319(12) 0.0190(10) -0.0035(10) -0.0010(9) -0.0007(9)
    C24 0.0257(13) 0.0398(14) 0.0217(11) -0.0064(11) -0.0001(10) -0.0098(10)
    C25 0.0332(14) 0.0285(12) 0.0315(12) -0.0047(11) 0.0021(11) -0.0139(10)
    C26 0.0274(13) 0.0269(12) 0.0267(11) 0.0008(10) 0.0021(10) -0.0064(9)
_geom_special_details
;
 All esds (except the esd in the dihedral angle between two l.s. planes)
 are estimated using the full covariance matrix.  The cell esds are taken
 into account individually in the estimation of esds in distances, angles
 and torsion angles; correlations between esds in cell parameters are only
 used when they are defined by crystal symmetry.  An approximate (isotropic)
 treatment of cell esds is used for estimating esds involving l.s. planes.
;
loop_
    _geom_bond_atom_site_label_1
    _geom_bond_atom_site_label_2
    _geom_bond_site_symmetry_2
    _geom_bond_distance
    _geom_bond_publ_flag
    C1 C2 . 1.434(3) ?
    C1 C22 . 1.414(3) ?
    C1 C26 . 1.395(3) ?
    C2 C3 . 1.204(3) ?
    C3 C4 . 1.374(3) ?
    C4 C5 . 1.199(3) ?
    C5 C6 . 1.439(3) ?
    C6 C7 . 1.398(3) ?
    C6 C11 . 1.416(3) ?
    C7 H7 . 0.9300 ?
    C7 C8 . 1.386(3) ?
    C8 H8 . 0.9300 ?
    C8 C9 . 1.384(3) ?
    C9 H9 . 0.9300 ?
    C9 C10 . 1.382(3) ?
    C10 H10 . 0.9300 ?
    C10 C11 . 1.396(3) ?
    C11 C12 . 1.454(3) ?
    C12 H12 . 0.9300 ?
    C12 C13 . 1.313(3) ?
    C13 H13 . 0.9300 ?
    C13 C14 . 1.475(3) ?
    C14 C15 . 1.393(3) ?
    C14 C19 . 1.387(3) ?
    C15 H15 . 0.9300 ?
    C15 C16 . 1.387(3) ?
    C16 H16 . 0.9300 ?
    C16 C17 . 1.389(3) ?
    C17 H17 . 0.9300 ?
    C17 C18 . 1.392(3) ?
    C18 C19 . 1.390(3) ?
    C18 C20 . 1.474(3) ?
    C19 H19 . 0.9300 ?
    C20 H20 . 0.9300 ?
    C20 C21 . 1.313(3) ?
    C21 H21 . 0.9300 ?
    C21 C22 . 1.459(3) ?
    C22 C23 . 1.397(3) ?
    C23 H23 . 0.9300 ?
    C23 C24 . 1.378(3) ?
    C24 H24 . 0.9300 ?
    C24 C25 . 1.382(4) ?
    C25 H25 . 0.9300 ?
    C25 C26 . 1.384(3) ?
    C26 H26 . 0.9300 ?
loop_
    _geom_angle_atom_site_label_1
    _geom_angle_atom_site_label_2
    _geom_angle_atom_site_label_3
    _geom_angle_site_symmetry_1
    _geom_angle_site_symmetry_3
    _geom_angle
    _geom_angle_publ_flag
    C22 C1 C2 . . 119.0(2) ?
    C26 C1 C2 . . 121.1(2) ?
    C26 C1 C22 . . 119.9(2) ?
    C3 C2 C1 . . 172.6(2) ?
    C2 C3 C4 . . 172.0(2) ?
    C5 C4 C3 . . 171.3(2) ?
    C4 C5 C6 . . 171.8(2) ?
    C7 C6 C5 . . 120.6(2) ?
    C7 C6 C11 . . 120.5(2) ?
    C11 C6 C5 . . 118.9(2) ?
    C6 C7 H7 . . 120.0 ?
    C8 C7 C6 . . 119.9(2) ?
    C8 C7 H7 . . 120.0 ?
    C7 C8 H8 . . 120.1 ?
    C9 C8 C7 . . 119.9(2) ?
    C9 C8 H8 . . 120.1 ?
    C8 C9 H9 . . 119.7 ?
    C10 C9 C8 . . 120.7(2) ?
    C10 C9 H9 . . 119.7 ?
    C9 C10 H10 . . 119.5 ?
    C9 C10 C11 . . 121.1(2) ?
    C11 C10 H10 . . 119.5 ?
    C6 C11 C12 . . 118.6(2) ?
    C10 C11 C6 . . 117.9(2) ?
    C10 C11 C12 . . 123.5(2) ?
    C11 C12 H12 . . 114.1 ?
    C13 C12 C11 . . 131.9(2) ?
    C13 C12 H12 . . 114.1 ?
    C12 C13 H13 . . 118.8 ?
    C12 C13 C14 . . 122.5(2) ?
    C14 C13 H13 . . 118.8 ?
    C15 C14 C13 . . 122.6(2) ?
    C19 C14 C13 . . 119.8(2) ?
    C19 C14 C15 . . 117.5(2) ?
    C14 C15 H15 . . 119.9 ?
    C16 C15 C14 . . 120.2(2) ?
    C16 C15 H15 . . 119.9 ?
    C15 C16 H16 . . 119.5 ?
    C15 C16 C17 . . 121.1(2) ?
    C17 C16 H16 . . 119.5 ?
    C16 C17 H17 . . 120.0 ?
    C16 C17 C18 . . 119.9(2) ?
    C18 C17 H17 . . 120.0 ?
    C17 C18 C20 . . 122.8(2) ?
    C19 C18 C17 . . 117.7(2) ?
    C19 C18 C20 . . 119.5(2) ?
    C14 C19 C18 . . 123.5(2) ?
    C14 C19 H19 . . 118.3 ?
    C18 C19 H19 . . 118.3 ?
    C18 C20 H20 . . 118.7 ?
    C21 C20 C18 . . 122.5(2) ?
    C21 C20 H20 . . 118.7 ?
    C20 C21 H21 . . 114.2 ?
    C20 C21 C22 . . 131.6(2) ?
    C22 C21 H21 . . 114.2 ?
    C1 C22 C21 . . 118.5(2) ?
    C23 C22 C1 . . 118.3(2) ?
    C23 C22 C21 . . 123.2(2) ?
    C22 C23 H23 . . 119.5 ?
    C24 C23 C22 . . 121.1(2) ?
    C24 C23 H23 . . 119.5 ?
    C23 C24 H24 . . 119.8 ?
    C23 C24 C25 . . 120.3(2) ?
    C25 C24 H24 . . 119.8 ?
    C24 C25 H25 . . 119.9 ?
    C24 C25 C26 . . 120.1(2) ?
    C26 C25 H25 . . 119.9 ?
    C1 C26 H26 . . 119.9 ?
    C25 C26 C1 . . 120.3(2) ?
    C25 C26 H26 . . 119.9 ?
_shelx_space_group_comment
;
The symmetry employed for this shelxl refinement is uniquely defined
by the following loop, which should always be used as a source of
symmetry information in preference to the above space-group names.
They are only intended as comments.
;
_shelx_estimated_absorpt_T_min     ?
_shelx_estimated_absorpt_T_max     ?
_shelx_hkl_file
;
   0   0  -2   -0.65    0.61
   0   0   2   -0.79    0.67
   0   0   2   -0.42    0.66
   0   0   3    0.37    0.82
   0   0  -3   -0.46    1.13
   0   0  -3   -0.80    1.14
   0   0   3    1.42    1.41
   0   0   3    0.83    1.33
   0   0  -3   -1.33    1.19
   0   0   4   32.01    2.57
   0   0  -4   34.25    2.91
   0   0   4   32.35    2.95
   0   0  -4   27.64    2.79
   0   0   4   31.20    2.97
   0   0  -4   27.19    2.58
   0   0  -4   32.45    2.23
   0   0   4   39.44    2.37
   0   0  -5   -1.11    2.00
   0   0   5   -0.64    1.89
   0   0   5   -0.21    2.33
   0   0  -5    0.96    2.16
   0   0   5   -3.20    2.43
   0   0  -5   -2.25    2.29
   0   0  -5   -0.53    1.95
   0   0   5    0.03    2.10
   0   0   6  117.57    5.77
   0   0  -6  106.55    5.56
   0   0   6  126.79    6.16
   0   0  -6  107.74    5.91
   0   0   6  113.63    5.81
   0   0  -6  114.12    5.67
   0   0  -6  122.83    4.45
   0   0   6  125.73    4.62
   0   0   7    1.89    2.70
   0   0  -7   -1.61    2.37
   0   0  -7    0.92    2.88
   0   0   7    3.73    2.81
   0   0  -7   -0.65    2.88
   0   0   7   -0.94    2.96
   0   0  -7   -0.26    2.46
   0   0   7   -0.81    2.66
   0   0   8  211.00    8.49
   0   0  -8  227.71    8.83
   0   0   8  215.92    9.36
   0   0  -8  202.44    9.00
   0   0   8  207.52    8.92
   0   0  -8  199.30    8.63
   0   0   8  217.77    6.81
   0   0  -8  212.86    6.57
   0   0   9    2.51    2.80
   0   0  -9   -1.25    2.54
   0   0   9    0.37    3.00
   0   0  -9   -2.40    3.18
   0   0  -9    0.59    3.07
   0   0   9    2.07    2.99
   0   0   9    2.79    2.81
   0   0  -9   -0.23    2.36
   0   0  10   87.30    6.55
   0   0  10   90.64    7.23
   0   0 -10   95.53    7.38
   0   0 -10   97.83    7.06
   0   0  10   88.04    6.97
   0   0  10   98.38    5.58
   0   0 -10   76.79    5.08
   0   0  11    1.03    3.18
   0   0 -11    1.56    3.85
   0   0 -11   -0.80    3.61
   0   0 -11    0.62    2.79
   0   0  11    4.36    3.29
   0   0  12  218.96   10.65
   0   0 -12  207.91   11.41
   0   0 -12  207.49   10.72
   0   0 -12  184.43    7.69
   0   0  12  180.63    7.77
   0   0  13   -3.27    3.41
   0   0 -13    4.41    3.77
   0   0 -13   -1.93    3.57
   0   0  13   -3.48    3.13
   0   0 -13    1.80    2.74
   0   0  14 1247.94   26.36
   0   0 -14 1191.57   27.80
   0   0 -14 1113.20   25.87
   0   0  14 1095.05   19.02
   0   0 -14 1057.43   17.62
   0   0  15   -0.64    3.73
   0   0 -15   -0.05    3.96
   0   0 -15   -1.62    3.92
   0   0 -15   -0.41    2.84
   0   0  15   -0.97    3.23
   0   0  16   -2.98    3.72
   0   0 -16    0.15    4.29
   0   0 -16   -2.79    4.72
   0   0  16   -1.14    3.67
   0   0 -16   -1.58    3.01
   0   0  17    2.94    4.53
   0   0 -17    1.37    4.39
   0   0 -17   -0.56    4.21
   0   0  17   -0.91    3.87
   0   0 -17    2.35    3.09
   0   0  18  410.69   18.21
   0   0 -18  446.77   19.52
   0   0 -18  381.41   18.11
   0   0  18  365.49   12.78
   0   0 -18  323.64   11.18
   0   0  19    5.17    4.35
   0   0 -19   -3.03    5.68
   0   0 -19    0.39    4.70
   0   0 -19    0.66    3.54
   0   0  19   -3.40    4.11
   0   0  20  130.08   11.49
   0   0 -20  129.18   12.10
   0   0 -20  134.15   11.99
   0   0  20  111.48    8.15
   0   0  21   -0.59    5.07
   0   0 -21   -1.44    5.39
   0   0 -21   -2.72    5.01
   0   0  21    2.90    4.56
   0   0  22   -5.85    5.40
   0   0 -22   -0.25    5.51
   0   0 -22   -0.85    6.34
   0   0  22    1.58    4.62
   0   0  23   -4.77    5.64
   0   0 -23    2.44    5.93
   0   0 -23   -8.23    7.15
   0   0  24  226.43   16.60
   0   0 -24  196.26   16.63
   0   0 -24  190.94   16.37
   0   0  25    2.18    6.20
   0   0 -25    1.77    7.05
   0   0 -25   -5.62    6.86
   0   0  26  883.03   33.36
   0   0 -26  875.22   34.48
   0   0 -26  911.00   36.12
   0   0  27    4.31    7.61
   0   0 -27    4.54    8.07
   0   0 -27   -0.56    7.92
   0   0  28  155.91   15.98
   0   0 -28  115.78   14.68
   0   0 -28  145.47   17.13
   0   0  29   -6.18    6.59
   0   0 -29   -0.12    8.22
   0   0 -29   -1.27    8.64
   0   0  30   -6.35    7.32
   0   0 -30    0.25    8.51
   0   0  31    6.49    8.89
   0   0 -31   -7.34    9.24
   0   0  32   -0.41    7.15
   0   0 -32    0.76    9.25
   0   0 -32   22.38   11.68
   0   0 -33  -15.46   10.76
   0   0 -33   12.51   10.80
   0   0 -34    2.99   10.29
   0   1  -1   -0.43    0.57
   0  -1   1   -0.02    0.63
   0   1   1   -0.35    0.64
   0  -1  -1   -0.78    0.77
   0  -1   2   -0.64    0.58
   0   1  -2    3.26    0.79
   0   1   2   -0.25    0.67
   0  -1  -2   -0.96    0.80
   0   1   2   54.14    2.59
   0  -1   2   -0.67    0.78
   0  -1  -2   -0.64    0.79
   0   1  -2    0.00    0.74
   0   1   2   -0.04    0.83
   0  -1  -2    4.86    1.39
   0   1   3  217.56    5.40
   0  -1   3  264.09    5.32
   0   1  -3  262.27    5.26
   0  -1  -3  246.26    5.92
   0   1   3  258.15    6.04
   0  -1   3  281.06    7.01
   0   1  -3  256.80    6.74
   0  -1  -3  248.75    5.99
   0   1   3  241.27    5.97
   0  -1   3  271.19    6.55
   0   1   3  269.69    5.92
   0  -1  -3  243.79    5.73
   0   1   4 2089.72   19.30
   0   1  -4 2133.16   17.09
   0  -1   4 2099.03   17.21
   0  -1  -4 2133.05   18.96
   0  -1   4 2090.12   20.42
   0   1   4 2025.23   18.86
   0   1  -4 2173.15   21.65
   0  -1  -4 1987.58   18.72
   0   1  -4 2013.85   19.56
   0   1   4 2046.82   19.33
   0  -1  -4 2074.29   19.07
   0  -1   4 2085.70   19.74
   0   1   4 2099.51   17.39
   0  -1  -4 2072.07   17.37
   0   1   5 3102.06   25.29
   0  -1  -5 3275.42   26.22
   0   1  -5 3304.91   24.09
   0  -1   5 3168.28   23.83
   0  -1  -5 3050.86   25.27
   0   1   5 3171.92   25.82
   0  -1   5 3311.53   28.13
   0   1  -5 3089.78   27.74
   0   1  -5 3156.28   26.38
   0  -1   5 3159.73   26.44
   0   1   5 3003.17   25.85
   0  -1  -5 3160.23   25.87
   0   1   5 3128.65   22.79
   0  -1  -5 3055.17   22.53
   0  -1  -6  723.20   14.00
   0   1   6  713.32   13.32
   0  -1   6  715.67   12.62
   0   1  -6  737.70   12.72
   0   1  -6  723.39   14.85
   0   1   6  725.77   13.65
   0  -1   6  759.79   14.76
   0  -1  -6  704.10   13.47
   0   1   6  711.00   13.77
   0  -1   6  723.95   14.09
   0   1  -6  737.45   14.03
   0  -1  -6  740.28   13.76
   0   1   6  717.31   11.83
   0   1  -6  752.04    8.57
   0  -1  -6  672.08   11.60
   0   1  -7 1825.42   21.51
   0  -1  -7 1743.30   21.81
   0  -1   7 1750.46   21.23
   0   1   7 1639.35   22.46
   0  -1   7 1750.01   23.77
   0  -1  -7 1715.06   22.70
   0   1  -7 1684.97   23.95
   0   1   7 1753.11   23.02
   0   1   7 1648.85   22.52
   0   1  -7 1662.15   22.69
   0  -1   7 1683.50   22.84
   0  -1  -7 1727.22   22.34
   0  -1  -7 1691.22   18.71
   0   1   7 1705.76   18.88
   0   1  -7 1745.20   14.25
   0  -1   7 1701.40   14.60
   0  -1   8   -0.21    2.54
   0   1  -8   -1.72    2.46
   0   1   8    0.43    2.57
   0  -1  -8   -0.50    2.59
   0  -1  -8    1.97    3.24
   0  -1   8    1.79    2.85
   0   1  -8   -0.88    3.01
   0   1   8   -2.01    2.89
   0  -1  -8    1.38    3.29
   0   1   8   -0.78    3.18
   0   1  -8    0.07    3.32
   0  -1   8   -0.66    2.96
   0   1  -8   -1.12    2.27
   0   1   8   -1.49    2.83
   0  -1   8    0.55    2.41
   0  -1  -8    1.71    2.62
   0  -1   9    5.29    2.82
   0  -1  -9    5.37    2.87
   0   1  -9    2.95    2.54
   0   1   9    5.62    3.08
   0   1   9    4.41    2.95
   0  -1   9    3.29    3.55
   0   1  -9    1.32    3.16
   0  -1  -9    3.11    3.29
   0   1   9    3.09    3.14
   0   1  -9    3.54    3.28
   0  -1  -9    0.35    3.31
   0  -1   9    6.63    3.40
   0  -1  -9    3.42    3.01
   0   1   9    4.95    3.37
   0  -1   9    5.15    2.83
   0   1  -9    3.60    2.25
   0   1  10  142.48    8.32
   0  -1  10  151.78    7.95
   0   1 -10  143.90    7.75
   0  -1  10  135.40    8.55
   0   1  10  126.49    8.23
   0   1 -10  125.81    8.51
   0  -1 -10  133.19    8.40
   0   1 -10  131.31    8.37
   0  -1 -10  123.20    7.94
   0  -1  10  133.27    8.36
   0   1  10  133.39    8.43
   0  -1  10  139.40    5.63
   0   1  10  135.30    6.94
   0   1 -10  133.82    5.56
   0  -1 -10  125.84    6.58
   0   1  11    4.51    3.60
   0  -1  11   10.64    3.86
   0  -1 -11    9.39    4.40
   0   1  11    3.43    3.45
   0   1 -11    3.90    3.62
   0   1 -11    5.28    4.06
   0  -1 -11    9.24    3.74
   0   1 -11    6.75    2.59
   0  -1 -11    4.96    3.32
   0  -1  11    6.44    2.89
   0   1  11    9.61    3.75
   0  -1  12  502.59   15.53
   0   1  12  523.76   16.08
   0   1 -12  493.40   17.06
   0  -1 -12  469.35   16.09
   0  -1 -12  457.27   15.55
   0   1 -12  470.65   15.95
   0   1  12  446.54   12.62
   0   1 -12  455.95   10.00
   0  -1 -12  418.69   11.71
   0  -1  12  456.30   10.56
   0  -1  13   74.78    6.76
   0   1  13   79.35    7.73
   0  -1 -13   74.14    7.32
   0   1 -13   87.96    8.21
   0  -1 -13   78.97    7.36
   0   1 -13   75.70    7.69
   0  -1 -13   65.11    5.73
   0  -1  13   83.49    5.28
   0   1 -13   73.10    4.66
   0   1  13   77.77    6.12
   0   1  14  905.26   22.88
   0  -1  14  911.09   22.65
   0   1 -14  871.12   24.35
   0  -1 -14  858.76   23.40
   0  -1 -14  781.80   21.92
   0   1 -14  839.74   23.00
   0  -1  14  828.15   15.16
   0   1  14  795.47   18.22
   0   1 -14  800.53   14.25
   0  -1 -14  759.16   16.30
   0  -1  15   -1.52    3.69
   0   1  15    4.96    3.55
   0  -1 -15    3.14    4.06
   0   1 -15    2.31    3.89
   0  -1 -15    2.21    4.00
   0   1 -15    1.40    4.21
   0   1  15    0.31    3.66
   0  -1 -15   -2.00    3.23
   0   1 -15    1.09    2.69
   0  -1  15    1.14    3.46
   0  -1  16   12.43    4.97
   0   1  16   14.44    4.27
   0  -1 -16   14.40    5.11
   0   1 -16   15.66    5.93
   0   1 -16   16.70    5.17
   0  -1 -16   12.53    5.35
   0   1 -16   10.96    2.92
   0   1  16   13.80    4.47
   0  -1  16   14.10    3.95
   0  -1 -16   14.47    4.10
   0   1  17   42.11    6.88
   0  -1  17   45.74    6.80
   0  -1 -17   42.01    6.75
   0   1 -17   44.97    7.73
   0   1 -17   27.29    6.46
   0  -1 -17   42.55    6.99
   0   1 -17   34.75    4.24
   0  -1 -17   33.25    4.92
   0   1  17   30.34    5.41
   0  -1  18    6.19    4.63
   0   1  18    7.51    4.70
   0   1 -18    4.57    4.77
   0  -1 -18   14.76    5.51
   0   1 -18   13.72    5.63
   0  -1 -18    9.69    5.00
   0   1  18   12.07    4.75
   0  -1 -18    8.36    3.60
   0   1 -18    7.26    2.99
   0   1  19    2.70    4.19
   0  -1  19   -0.19    4.26
   0   1 -19   -0.10    4.82
   0  -1 -19    0.17    4.58
   0  -1 -19   -1.33    5.04
   0   1 -19   10.61    5.96
   0   1 -19    4.27    3.36
   0   1  19    0.03    4.21
   0   1  20    3.38    4.46
   0  -1  20    0.30    4.32
   0   1 -20   -1.77    5.19
   0  -1 -20    1.55    4.72
   0   1 -20    8.16    5.88
   0  -1 -20    2.27    4.98
   0   1  20   -1.60    4.73
   0   1 -20    3.12    3.35
   0  -1  21  332.26   17.88
   0   1  21  295.31   17.12
   0   1 -21  343.21   19.78
   0  -1 -21  333.51   18.99
   0  -1 -21  301.40   17.87
   0   1 -21  314.37   18.23
   0   1  21  314.15   13.58
   0   1 -21  324.46   11.81
   0  -1  22   20.74    6.45
   0   1  22   15.25    6.22
   0   1 -22   43.27    9.23
   0  -1 -22   26.07    7.58
   0   1 -22   36.88    8.50
   0  -1 -22   22.49    7.21
   0   1 -22   25.75    5.10
   0   1  22   30.76    6.29
   0  -1  23  388.07   20.59
   0   1  23  355.83   19.69
   0   1 -23  384.51   22.53
   0  -1 -23  380.05   21.42
   0   1 -23  396.07   21.96
   0  -1 -23  363.09   20.52
   0   1  23  356.71   15.19
   0   1 -23  392.65   12.95
   0  -1  24   -1.88    5.59
   0   1  24    2.71    5.70
   0   1 -24    9.70    8.14
   0  -1 -24    8.25    6.66
   0  -1 -24    2.94    6.55
   0   1 -24    2.40    6.05
   0   1  24   -3.83    5.64
   0  -1  25  253.55   17.95
   0   1  25  252.71   18.09
   0   1 -25  234.06   18.18
   0  -1 -25  226.53   17.91
   0   1 -25  239.83   19.38
   0  -1 -25  230.66   18.00
   0   1  26   10.30    7.00
   0  -1  26   23.36    8.35
   0   1 -26   17.92    8.79
   0  -1 -26   11.66    8.32
   0  -1 -26   13.45    8.09
   0   1 -26    6.81    7.58
   0   1  27   -3.03    6.57
   0  -1  27    3.91    6.07
   0  -1 -27    3.45    7.61
   0   1 -27   -3.94    8.63
   0   1 -27   -3.22    7.88
   0  -1 -27   23.10    9.78
   0   1  28   38.09    9.49
   0  -1  28   42.96   10.33
   0  -1 -28   43.98   10.16
   0   1 -28   39.44   10.19
   0  -1 -28   44.78   11.09
   0   1 -28   43.82   11.42
   0   1  29   46.33   11.33
   0  -1  29   45.96   10.43
   0   1 -29   39.93   10.88
   0  -1 -29   40.48   11.07
   0   1 -29   32.40   11.35
   0  -1 -29   32.50   10.23
   0  -1  30    4.07    7.25
   0   1  30   -0.09    7.16
   0  -1 -30    0.55    8.70
   0   1 -30   -2.47    8.63
   0   1 -30   -0.70    8.54
   0  -1 -30   -2.95    8.47
   0   1  31    6.61    7.50
   0  -1  31    6.20    7.65
   0  -1 -31    8.41    9.45
   0   1 -31   -5.19    8.98
   0  -1 -31    7.80    9.44
   0   1 -31   13.52   11.04
   0  -1  32   48.92   11.82
   0   1  32   54.03   12.41
   0   1 -32   30.80   11.84
   0  -1 -32   70.31   14.56
   0  -1 -32   30.04   11.90
   0   1  33   -5.67    9.04
   0  -1  33   -3.73    8.35
   0  -1  33    8.78    9.91
   0  -1 -33   -9.13   10.44
   0   1 -33   -4.31    9.95
   0  -1 -33   -0.63    9.99
   0  -1  34    5.52   10.09
   0  -1 -34   17.15   12.30
   0   1 -34   29.36   12.53
   0  -1 -34    2.85   10.22
   0  -1  35   12.15    9.92
   0  -1 -35    6.52   11.56
   0   2   0  353.73    6.89
   0  -2   0  361.67    7.88
   0  -2   0  369.09    6.76
   0  -2  -1    5.45    1.46
   0   2   1   13.52    1.93
   0   2  -1   13.72    2.00
   0   2   1    9.79    1.99
   0   2  -1   11.28    2.10
   0  -2   1    8.39    2.02
   0  -2  -1   13.01    2.38
   0  -2   1   13.87    1.91
   0   2   1    8.05    1.95
   0  -2  -1   12.50    2.24
   0   2  -1   11.28    1.74
   0   2  -2 4178.66   17.01
   0  -2  -2 3991.16   19.24
   0   2   2 3959.49   23.86
   0  -2  -2 3971.96   24.23
   0  -2   2 3940.62   25.07
   0   2  -2 4250.04   25.77
   0   2  -2 3851.54   25.91
   0  -2  -2 3901.61   25.05
   0   2   2 3940.52   25.04
   0   2   2 4119.98   26.24
   0   2  -2 4264.36   19.29
   0  -2   2 4140.62   19.15
   0  -2  -2 4063.79   25.68
   0  -2   3 1933.89   14.39
   0   2   3 1761.34   15.59
   0   2  -3 1813.39   13.47
   0   2   3 1810.96   17.73
   0  -2  -3 1844.07   17.97
   0  -2   3 1806.91   18.43
   0   2  -3 1926.03   18.76
   0   2  -3 1857.89   19.39
   0  -2  -3 1860.03   18.36
   0   2   3 1809.92   18.21
   0  -2   3 1888.85   19.35
   0   2   3 1812.65   18.70
   0  -2  -3 1817.49   18.39
   0  -2   3 1858.93   12.68
   0   2  -3 1849.14   11.98
   0  -2   4   10.96    1.99
   0   2   4    5.56    2.20
   0   2  -4    7.53    1.74
   0  -2  -4    7.02    2.13
   0  -2  -4    7.04    2.49
   0  -2   4    7.95    2.65
   0   2   4    5.37    2.42
   0  -2   4    9.85    2.64
   0  -2   4   10.31    2.90
   0   2  -4    9.89    2.88
   0  -2  -4    9.22    2.64
   0   2   4    7.95    2.37
   0   2  -4   14.02    1.76
   0   2   4    7.63    2.99
   0  -2   4   11.31    1.85
   0  -2  -4    6.08    2.65
   0   2   5 1244.72   16.56
   0  -2   5 1294.94   15.29
   0  -2  -5 1348.46   16.91
   0   2  -5 1354.88   14.97
   0  -2  -5 1241.84   17.46
   0  -2   5 1349.25   18.44
   0  -2   5 1343.45   19.95
   0   2   5 1255.20   17.25
   0   2  -5 1337.61   19.07
   0  -2   5 1288.65   18.49
   0  -2  -5 1254.98   17.92
   0   2   5 1224.10   17.54
   0  -2  -5 1277.40   16.68
   0   2  -5 1303.59   10.20
   0  -2   5 1295.22   10.81
   0   2   5 1231.28   17.14
   0  -2  -6  366.87   10.08
   0   2   6  389.71   10.21
   0   2  -6  426.36    9.46
   0  -2   6  392.91    9.45
   0  -2   6  412.99   12.04
   0   2  -6  394.79   11.96
   0   2   6  383.45   10.69
   0  -2  -6  387.98   10.81
   0   2   6  392.67   10.96
   0  -2  -6  396.44   11.21
   0  -2   6  397.48   11.33
   0   2  -6  404.36   11.50
   0   2   6  394.53   10.53
   0  -2  -6  400.47   10.16
   0   2  -6  410.46    6.15
   0  -2   7   28.46    3.49
   0   2   7   26.59    3.69
   0  -2  -7   20.60    3.60
   0   2  -7   26.38    3.07
   0   2   7   29.71    4.02
   0  -2  -7   20.64    3.84
   0   2  -7   24.86    4.68
   0  -2   7   25.10    3.93
   0   2  -7   18.37    3.72
   0   2   7   23.33    3.76
   0  -2  -7   25.02    3.92
   0  -2   7   23.68    3.84
   0   2   7   26.91    4.32
   0   2  -7   27.70    2.47
   0  -2  -7   25.24    3.78
   0   2  -7   24.82    2.18
   0   2  -8    5.54    2.56
   0   2   8    8.32    2.96
   0  -2   8    8.19    2.82
   0  -2  -8    2.98    2.74
   0   2   8    5.12    3.15
   0   2  -8    6.10    3.63
   0  -2  -8    2.95    3.14
   0  -2   8    4.59    3.02
   0  -2   8    5.37    3.36
   0  -2  -8    9.11    3.49
   0   2   8    8.60    3.45
   0   2  -8    5.84    3.42
   0   2  -8    8.41    2.19
   0  -2  -8    8.40    3.17
   0   2   8    5.02    3.48
   0   2  -8    7.62    2.20
   0  -2  -9   64.35    5.75
   0   2   9   76.50    6.04
   0   2  -9   71.54    5.36
   0  -2   9   63.33    5.17
   0  -2   9   72.90    6.38
   0   2   9   58.78    5.78
   0  -2  -9   57.67    5.40
   0   2  -9   74.67    7.24
   0  -2  -9   72.37    6.37
   0   2   9   76.72    6.44
   0  -2   9   65.38    5.99
   0   2  -9   67.81    6.05
   0   2  -9   67.75    3.53
   0  -2  -9   68.37    5.43
   0   2   9   71.07    5.78
   0   2  -9   80.01    3.73
   0   2 -10  211.28    9.06
   0   2  10  218.28    9.81
   0  -2  10  201.96    9.18
   0   2 -10  185.33   10.53
   0   2  10  197.25    9.92
   0  -2 -10  190.08    9.78
   0   2  10  198.22    9.95
   0   2 -10  216.20   10.41
   0  -2 -10  184.58    9.75
   0  -2 -10  190.98    8.34
   0   2  10  202.81    8.92
   0   2 -10  201.69    5.75
   0   2 -10  203.61    5.89
   0   2  11    0.34    3.26
   0  -2  11    0.27    3.15
   0  -2 -11    1.52    3.60
   0   2 -11   -2.21    3.95
   0   2 -11    2.59    4.25
   0  -2 -11    0.80    4.11
   0   2 -11    1.64    2.31
   0   2  11    3.89    3.67
   0  -2 -11    6.11    3.29
   0   2 -11    3.61    2.52
   0  -2  12   64.86    6.57
   0   2  12   60.37    6.50
   0   2 -12   70.87    7.64
   0  -2 -12   59.25    6.77
   0  -2 -12   63.99    6.80
   0   2 -12   63.24    6.72
   0   2 -12   75.61    4.40
   0  -2 -12   55.67    5.51
   0   2 -12   65.38    3.87
   0   2  12   56.71    5.79
   0   2  13   22.26    4.91
   0  -2  13   18.27    4.21
   0   2 -13   29.31    5.81
   0  -2 -13   31.29    5.61
   0  -2 -13   15.75    4.54
   0   2 -13   17.39    4.89
   0  -2 -13   22.40    4.35
   0   2 -13   30.07    3.56
   0   2  13   25.03    4.58
   0   2 -13   28.35    3.03
   0   2  14  194.06   11.10
   0  -2  14  201.10   11.10
   0  -2 -14  184.89   11.45
   0   2 -14  207.21   12.88
   0  -2 -14  164.17   10.73
   0   2 -14  176.87   11.27
   0   2 -14  190.94    6.87
   0  -2 -14  168.50    8.79
   0   2 -14  199.07    6.55
   0   2  14  179.64    9.64
   0  -2  15    1.55    3.72
   0   2  15   -1.08    3.67
   0  -2 -15   -1.97    3.74
   0   2 -15    0.76    4.50
   0   2 -15    0.15    4.26
   0  -2 -15   -4.36    4.44
   0  -2 -15    1.80    3.27
   0   2  15    2.47    3.78
   0   2 -15    1.87    2.47
   0   2 -15    0.16    2.79
   0   2  16  311.45   14.76
   0  -2  16  336.58   15.16
   0   2 -16  314.14   16.83
   0  -2 -16  301.07   15.07
   0  -2 -16  292.84   14.70
   0   2 -16  310.62   15.51
   0   2 -16  294.98    9.15
   0   2 -16  290.43    8.07
   0   2  16  285.38   12.62
   0  -2  17  191.12   12.01
   0   2  17  191.31   12.30
   0   2 -17  217.57   14.41
   0  -2 -17  180.40   12.32
   0  -2 -17  179.84   12.38
   0   2 -17  164.37   11.94
   0   2  17  169.23    9.99
   0   2 -17  170.30    6.54
   0   2 -17  179.01    7.45
   0  -2  18   52.80    7.18
   0   2  18   57.50    7.91
   0  -2 -18   48.56    7.44
   0   2 -18   43.52    8.40
   0  -2 -18   62.11    9.18
   0   2 -18   38.25    7.52
   0   2 -18   56.40    5.19
   0   2 -18   44.13    3.95
   0   2  18   38.56    6.00
   0  -2  19   -5.20    4.77
   0   2  19    5.58    4.14
   0   2 -19    0.01    5.35
   0  -2 -19    4.27    5.02
   0  -2 -19    4.91    5.26
   0   2 -19    1.68    5.24
   0   2  19    0.28    4.49
   0   2 -19   -0.87    3.34
   0   2 -19    0.13    2.73
   0  -2  20   38.21    7.18
   0   2  20   23.68    6.24
   0  -2 -20   21.23    6.50
   0   2 -20   47.50    9.37
   0  -2 -20   22.80    6.63
   0   2 -20   30.40    6.59
   0   2 -20   30.60    4.46
   0   2  20   19.36    5.26
   0   2 -20   23.07    3.46
   0   2  21   -1.69    4.74
   0  -2  21   -0.82    4.87
   0  -2 -21   10.21    6.56
   0   2 -21    6.20    6.40
   0   2 -21   -1.89    5.89
   0  -2 -21   -6.06    6.06
   0   2  21    4.21    4.80
   0   2 -21    0.13    3.69
   0   2  22  155.57   13.43
   0  -2  22  153.83   13.23
   0   2 -22  131.50   13.49
   0  -2 -22  159.85   13.96
   0   2 -22  144.64   13.79
   0  -2 -22  117.23   12.14
   0   2  22  118.62    9.69
   0   2 -22  142.40    7.36
   0   2  23  163.44   14.16
   0  -2  23  147.01   13.45
   0  -2 -23  142.24   13.69
   0   2 -23  162.04   15.41
   0  -2 -23  158.82   14.17
   0   2 -23  152.58   14.38
   0   2  23  114.10    9.99
   0   2  24   20.99    7.07
   0  -2  24   13.03    6.55
   0  -2 -24   20.80    8.21
   0   2 -24   22.29    7.84
   0   2 -24   29.39    9.01
   0  -2 -24   22.23    8.58
   0   2  24   14.54    7.32
   0   2  25  211.32   16.77
   0  -2  25  232.09   17.61
   0   2 -25  237.67   19.26
   0  -2 -25  242.86   18.64
   0   2 -25  229.76   18.53
   0  -2 -25  237.68   17.84
   0   2  25  219.63   13.44
   0   2  26  114.13   13.26
   0  -2  26  119.44   13.29
   0   2 -26   92.38   13.19
   0  -2 -26  119.56   14.38
   0  -2 -26   99.05   12.76
   0   2 -26  126.23   15.49
   0  -2  27    7.29    6.49
   0   2  27   -3.24    6.53
   0  -2 -27   -4.55    7.53
   0   2 -27    9.46    8.10
   0   2 -27    0.81    7.33
   0  -2 -27    3.65    7.06
   0   2  28   60.91   11.66
   0  -2  28   46.76   10.26
   0   2 -28   70.94   13.48
   0  -2 -28   47.08   11.18
   0   2 -28   63.33   12.63
   0  -2 -28   60.02   12.17
   0   2  29  177.22   17.46
   0  -2  29  198.20   17.71
   0   2 -29  190.86   19.35
   0  -2 -29  202.56   19.41
   0  -2 -29  193.99   19.48
   0   2  30   29.22    9.55
   0  -2  30   32.38   10.19
   0   2 -30    8.95    8.69
   0  -2 -30   21.44   10.08
   0  -2  30   36.54   10.57
   0  -2 -30   18.77   10.03
   0   2  31   15.83    8.95
   0  -2  31   -7.91    9.09
   0  -2 -31    1.11    8.75
   0   2 -31   18.61   11.38
   0  -2  31   14.62    8.98
   0  -2 -31   15.57   10.70
   0  -2  32    9.22    8.63
   0   2  32    6.44    9.29
   0   2 -32    3.53   10.01
   0  -2 -32    1.30    9.54
   0  -2  32   18.71   10.16
   0  -2 -32    8.69   11.00
   0   2  33   21.77   10.27
   0  -2  33   11.55    9.19
   0  -2  33   -4.96    8.90
   0  -2 -33    0.91   10.60
   0  -2 -33   10.16    9.69
   0   2 -33    3.78    9.92
   0  -2 -34   12.57   12.29
   0  -2  34   -0.59    9.19
   0   2 -34  -14.40   14.62
   0  -2 -34   -6.26   10.91
   0  -2 -35   11.45   12.43
   0   3   0   -1.41    2.17
   0  -3   0    1.63    2.02
   0   3   0    1.96    2.53
   0  -3   0   -0.12    2.53
   0  -3   0   -1.11    2.25
   0   3   0   -3.01    2.77
   0   3   1   85.64    2.77
   0   3   1   83.25    2.52
   0   3   1   91.97    4.69
   0  -3   1   93.88    4.95
   0  -3  -1   85.88    4.46
   0   3  -1   94.41    4.65
   0  -3  -1   85.15    5.04
   0   3   1   92.17    5.21
   0  -3   1   97.11    5.31
   0   3  -1   96.17    5.38
   0  -3   1   99.29    4.46
   0   3   1   93.86    5.14
   0  -3  -1   97.39    4.80
   0   3  -1   98.62    4.67
   0  -3   2 3973.83   18.77
   0   3  -2 4071.54   17.75
   0   3   2 3651.09   19.76
   0   3  -2 4064.96   29.04
   0  -3  -2 3639.29   27.26
   0   3   2 3880.56   27.70
   0  -3   2 4013.42   29.21
   0  -3  -2 3646.05   30.44
   0  -3  -2 3615.28   27.97
   0   3  -2 3747.03   30.56
   0  -3   2 4000.54   31.21
   0  -3   2 3911.20   24.02
   0   3  -2 3791.60   23.94
   0  -3  -2 3862.41   28.87
   0  -3  -3 1644.17   15.25
   0  -3   3 1916.34   15.17
   0   3  -3 1840.61   13.74
   0   3   3 1725.12   16.23
   0  -3  -3 1793.89   20.38
   0   3   3 1721.59   19.36
   0  -3   3 1785.40   20.56
   0   3  -3 1892.25   21.30
   0   3   3 1767.73   20.38
   0   3  -3 1696.92   21.13
   0  -3  -3 1703.41   20.33
   0   3  -3 1815.54   15.67
   0  -3  -3 1817.64   20.95
   0   3   3 1844.98   21.67
   0  -3   3 1824.23   15.80
   0  -3   4 2002.82   17.36
   0   3   4 1828.88   18.78
   0   3  -4 1992.23   16.13
   0  -3  -4 1916.00   22.17
   0   3  -4 1956.48   22.72
   0   3   4 1947.14   21.64
   0   3   4 1906.85   22.36
   0   3  -4 1971.78   23.83
   0  -3   4 2001.58   23.99
   0  -3  -4 1904.64   22.43
   0  -3   4 2013.00   16.46
   0  -3  -4 1944.28   22.78
   0   3  -4 1984.80   15.46
   0   3   4 1968.66   23.61
   0  -3  -5   44.88    3.96
   0  -3   5   52.37    3.74
   0   3   5   59.26    4.60
   0   3  -5   52.86    3.31
   0  -3  -5   51.89    5.30
   0  -3   5   63.05    5.00
   0  -3   5   56.18    5.03
   0   3  -5   45.66    4.90
   0  -3  -5   49.54    4.96
   0   3   5   60.39    5.58
   0  -3   5   48.21    3.35
   0  -3  -5   47.65    4.80
   0   3  -5   56.57    3.17
   0   3   5   62.94    5.90
   0   3  -6    3.65    2.12
   0  -3   6    3.77    2.11
   0  -3  -6    5.54    2.58
   0   3   6    1.95    2.49
   0  -3   6    8.15    2.97
   0  -3   6    3.07    3.23
   0  -3  -6    1.84    3.03
   0   3   6    1.15    2.75
   0   3   6    4.25    2.91
   0  -3   6   -0.25    3.15
   0  -3  -6    3.27    2.93
   0   3  -6    8.92    3.50
   0  -3  -6   11.14    3.51
   0   3   6    4.06    3.50
   0  -3   6    2.86    2.10
   0   3  -6    2.99    1.84
   0   3   7   31.24    3.97
   0  -3  -7   27.04    3.81
   0  -3   7   25.06    3.40
   0   3  -7   31.84    3.19
   0  -3   7   27.46    4.57
   0   3   7   23.17    3.99
   0  -3   7   31.55    4.22
   0  -3  -7   29.15    4.48
   0   3  -7   32.34    4.95
   0   3   7   18.23    3.96
   0  -3   7   25.15    4.21
   0  -3  -7   30.98    4.85
   0   3   7   26.77    4.80
   0   3  -7   29.41    2.48
   0  -3   7   27.10    2.83
   0  -3  -7   29.12    4.62
   0  -3  -8  142.54    7.43
   0   3  -8  143.85    6.52
   0   3   8  136.38    7.63
   0  -3   8  149.05    6.86
   0   3   8  127.78    7.61
   0  -3   8  133.53    8.25
   0  -3   8  141.06    8.09
   0  -3  -8  124.05    7.43
   0   3  -8  153.09    8.64
   0   3   8  117.03    7.40
   0  -3  -8  132.54    7.99
   0  -3   8  150.77    8.63
   0  -3   8  155.16    4.95
   0   3  -8  142.75    4.33
   0  -3  -8  122.19    7.22
   0   3   8  135.71    7.85
   0   3   9  159.01    8.53
   0   3  -9  172.45    7.69
   0  -3  -9  158.49    8.29
   0  -3   9  166.62    7.87
   0  -3   9  167.19    9.16
   0   3   9  144.54    8.60
   0  -3  -9  149.69    8.57
   0   3   9  146.33    8.68
   0   3  -9  158.57    9.21
   0  -3  -9  158.49    9.07
   0   3   9  149.85    8.47
   0   3  -9  159.71    4.73
   0   3  -9  169.01    5.35
   0  -3  -9  138.50    7.86
   0   3 -10   75.00    5.79
   0   3  10   61.29    6.08
   0  -3  10   83.38    6.49
   0   3  10   62.48    6.41
   0  -3 -10   66.41    6.52
   0  -3 -10   68.11    6.61
   0   3 -10   69.72    6.76
   0   3  10   70.54    6.38
   0  -3 -10   66.09    6.09
   0   3 -10   71.46    3.47
   0   3 -10   68.05    3.81
   0  -3  11    8.77    3.60
   0   3  11    4.56    3.56
   0  -3 -11    6.85    4.03
   0   3 -11    5.83    4.37
   0  -3 -11    3.51    3.89
   0   3 -11    7.46    4.08
   0  -3 -11    0.86    3.46
   0   3 -11    6.27    2.35
   0   3  11    5.00    4.38
   0   3 -11    1.86    1.98
   0  -3  12  183.43    9.77
   0   3  12  210.49   10.78
   0  -3 -12  170.63    9.97
   0   3 -12  195.97   12.08
   0  -3 -12  183.09   10.85
   0   3 -12  199.71   11.28
   0   3  12  172.77    9.37
   0   3 -12  209.61    5.86
   0   3 -12  195.33    5.51
   0  -3 -12  164.43    8.87
   0  -3  13  145.89    9.02
   0   3  13  120.60    8.66
   0  -3 -13  111.08    8.92
   0   3 -13  134.85   10.58
   0   3 -13  130.29    9.78
   0  -3 -13  117.01    9.23
   0   3  13  120.93    8.50
   0   3 -13  136.78    4.75
   0   3 -13  143.42    5.08
   0  -3  14  474.88   16.62
   0   3  14  493.02   17.18
   0  -3 -14  428.41   16.98
   0   3 -14  468.13   19.39
   0   3 -14  456.97   17.99
   0  -3 -14  464.60   17.53
   0   3 -14  487.66    8.92
   0   3 -14  485.69    8.75
   0   3  14  426.29   14.90
   0   3  15  156.03   10.65
   0  -3  15  149.74   10.12
   0   3 -15  171.88   12.74
   0  -3 -15  179.76   11.69
   0  -3 -15  142.17   10.43
   0   3 -15  150.85   10.98
   0   3  15  144.23    9.55
   0   3 -15  170.44    5.70
   0   3 -15  167.50    5.54
   0   3  16   32.80    6.56
   0  -3  16   29.65    5.86
   0  -3 -16   26.99    5.95
   0   3 -16   34.43    6.77
   0  -3 -16   21.90    5.53
   0   3 -16   33.28    6.51
   0   3 -16   26.26    2.96
   0   3 -16   27.51    3.18
   0   3  16   25.69    5.34
   0   3  17   19.52    5.38
   0  -3  17   14.96    4.60
   0  -3 -17   11.25    4.59
   0   3 -17    3.60    4.99
   0  -3 -17   13.16    5.40
   0   3 -17   24.32    5.92
   0   3  17   10.14    4.21
   0   3 -17   11.84    2.70
   0   3 -17   13.83    2.53
   0   3  18   52.94    7.59
   0  -3  18   66.16    7.84
   0  -3 -18   59.36    8.13
   0   3 -18   51.09    8.33
   0   3 -18   62.53    8.94
   0  -3 -18   60.06    8.45
   0   3 -18   63.60    4.16
   0   3 -18   56.21    3.56
   0   3  18   52.76    7.44
   0   3  19   33.14    6.78
   0  -3  19   38.59    6.61
   0   3 -19   45.48    8.99
   0  -3 -19   29.92    6.68
   0  -3 -19   37.98    7.39
   0   3 -19   36.47    8.41
   0   3  19   35.25    6.45
   0   3 -19   34.67    3.32
   0   3 -19   36.35    3.29
   0  -3  20   19.59    5.88
   0   3  20   32.56    6.71
   0  -3 -20   24.32    6.52
   0   3 -20   36.08    8.63
   0   3 -20   35.56    7.77
   0  -3 -20   19.67    6.46
   0   3  20   26.85    6.46
   0   3 -20   25.84    3.37
   0   3 -20   32.35    3.11
   0  -3  21   -1.56    4.67
   0   3  21   14.66    6.52
   0  -3 -21    5.94    5.76
   0   3 -21   -0.85    6.11
   0   3 -21    5.40    6.00
   0  -3 -21   -3.97    5.48
   0   3  21    5.18    5.36
   0   3 -21    4.67    2.75
   0  -3  22   34.52    7.92
   0   3  22   40.59    8.31
   0  -3 -22   31.02    7.85
   0   3 -22   25.11    7.91
   0  -3 -22   21.89    7.16
   0   3 -22   34.39    8.68
   0   3  22   21.43    7.21
   0   3  23  169.60   14.39
   0  -3  23  160.48   13.94
   0   3 -23  160.23   15.64
   0  -3 -23  145.88   13.95
   0  -3 -23  134.41   13.32
   0   3 -23  153.06   14.44
   0   3  23  117.28   10.83
   0  -3  24   71.58    9.90
   0   3  24   55.70    9.86
   0  -3 -24   67.21   10.95
   0   3 -24   73.97   11.55
   0  -3 -24   51.41   10.02
   0   3  24   52.75    9.02
   0  -3  25  232.14   17.26
   0   3  25  231.34   17.65
   0  -3 -25  236.29   18.57
   0  -3 -25  216.63   17.50
   0   3 -25  232.30   18.77
   0   3  25  212.90   14.09
   0   3  26   13.74    6.99
   0  -3  26   20.05    7.08
   0   3 -26   22.75    8.65
   0  -3 -26   23.96    8.17
   0  -3 -26   16.44    7.21
   0  -3  26   23.51    8.24
   0  -3  27   64.82   10.92
   0   3  27   96.65   13.27
   0   3 -27  102.09   14.42
   0  -3 -27   86.13   13.09
   0  -3 -27   74.13   12.31
   0  -3  27   61.11   11.65
   0   3  28   62.67   11.65
   0  -3  28   63.73   11.49
   0  -3 -28   61.14   12.19
   0   3 -28   62.80   11.68
   0  -3  28   54.37   11.12
   0  -3 -28   64.89   12.37
   0  -3  29    9.63    7.31
   0   3  29   20.76    9.42
   0  -3 -29   22.07    9.81
   0   3 -29    2.80    8.40
   0  -3 -29   -2.55    8.10
   0  -3  29   14.98    9.24
   0   3  30    7.08    7.77
   0  -3  30  -15.11    9.44
   0   3 -30    5.25    8.71
   0  -3 -30   -3.98    8.50
   0  -3  30    6.66    7.44
   0  -3 -30   10.90    8.82
   0   3  31    2.33    7.56
   0  -3  31   -6.64    7.77
   0   3 -31  -10.72   10.58
   0  -3 -31   -0.32    8.71
   0  -3 -31   16.21   10.30
   0  -3  31   -1.93    7.96
   0   3  32   -3.30    8.25
   0  -3  32  -12.49    9.98
   0   3 -32   -6.25   10.18
   0  -3 -32    8.55   10.58
   0  -3  32   -4.48    7.96
   0  -3 -32   -2.25    9.41
   0   3  33    3.80    9.59
   0  -3  33   -1.40    8.73
   0  -3 -33  -10.68   11.06
   0  -3  33    4.74    9.55
   0   3 -33    4.25   10.94
   0  -3 -33    9.63   10.60
   0  -3  34    1.94    9.10
   0  -3 -34    4.29   10.85
   0  -3 -34    9.81   11.23
   0   3 -34   13.18   11.71
   0  -3 -35    0.46   11.56
   0  -4   0  188.60    7.39
   0   4   0  202.90    7.82
   0   4   0  204.32    8.68
   0  -4   0  191.67    8.52
   0   4   0  210.39    7.94
   0  -4   0  211.89    7.67
   0   4   1  372.75    5.95
   0   4   1  345.86    5.39
   0   4   1  371.90   10.20
   0   4  -1  403.97   10.43
   0  -4   1  380.25   10.33
   0  -4  -1  362.38   10.05
   0  -4  -1  341.45   11.02
   0   4   1  364.90   11.07
   0   4  -1  418.35   12.03
   0  -4   1  379.52   11.33
   0   4   1  391.98   10.80
   0  -4   1  392.78    9.74
   0  -4  -1  377.75   10.34
   0   4  -1  395.33    9.72
   0   4  -2  230.96    4.66
   0   4   2  225.51    5.42
   0  -4   2  218.81    4.95
   0   4   2  237.59    8.45
   0   4  -2  240.30    8.41
   0  -4   2  239.30    8.59
   0  -4  -2  209.39    8.29
   0  -4   2  240.77    9.41
   0   4  -2  246.04    9.43
   0  -4  -2  221.32    9.31
   0  -4  -2  217.85    8.46
   0  -4   2  242.29    7.46
   0   4   2  247.21    9.32
   0  -4  -2  239.95    9.10
   0   4  -2  218.10    7.35
   0  -4  -2  185.88    4.62
   0   4  -3  956.42   10.27
   0  -4  -3  848.16   11.10
   0  -4   3  962.73   11.29
   0   4   3  922.95   11.95
   0  -4  -3  915.37   16.34
   0   4  -3  961.90   16.91
   0   4   3  921.17   16.13
   0  -4   3  933.34   16.84
   0  -4   3  948.99   18.08
   0  -4  -3  916.08   18.24
   0   4  -3  943.20   17.92
   0  -4  -3  873.06   16.44
   0   4  -3  936.19   13.63
   0  -4  -3  943.99   16.86
   0  -4   3  966.39   13.73
   0   4   3  956.17   17.90
   0  -4   4  773.17   11.28
   0  -4  -4  645.84   10.99
   0   4  -4  780.12   10.36
   0   4   4  752.09   12.15
   0   4   4  704.29   14.44
   0  -4  -4  742.45   15.21
   0  -4   4  774.74   16.00
   0   4  -4  785.56   15.86
   0  -4  -4  735.74   15.62
   0  -4   4  632.28   15.15
   0   4   4  742.58   15.65
   0   4  -4  739.99   16.42
   0   4   4  773.62   16.68
   0  -4  -4  740.85   15.34
   0  -4   4  803.22   12.36
   0   4  -4  772.45   11.88
   0  -4   5  377.82    8.93
   0  -4  -5  357.77    9.18
   0   4   5  353.12    9.34
   0   4  -5  371.05    8.00
   0  -4  -5  354.28   11.18
   0  -4   5  330.40   10.97
   0   4  -5  313.75   10.61
   0   4   5  369.06   11.08
   0   4   5  345.25   11.25
   0  -4  -5  342.45   11.37
   0   4  -5  363.20   12.19
   0  -4   5  374.77   12.10
   0  -4   5  358.51    8.31
   0  -4  -5  371.73   11.30
   0   4   5  360.00   11.93
   0   4  -5  369.06    8.02
   0   4  -6  255.99    7.42
   0   4   6  246.05    8.49
   0  -4   6  251.50    7.93
   0  -4  -6  257.73    9.89
   0   4  -6  272.68   10.63
   0  -4   6  273.81   10.43
   0   4   6  255.07    9.71
   0  -4   6  260.40   10.83
   0  -4  -6  262.52   10.48
   0   4   6  258.69   10.20
   0   4  -6  246.26   10.68
   0  -4   6  270.63    7.32
   0  -4  -6  255.32    9.92
   0   4  -6  251.52    6.51
   0   4   6  269.85   10.54
   0  -4   7 1033.14   16.75
   0  -4  -7  945.89   17.55
   0   4   7 1038.98   17.91
   0   4  -7 1028.43   15.82
   0  -4  -7  948.72   19.45
   0  -4   7 1049.73   20.67
   0  -4   7  979.58   21.86
   0   4   7  944.39   19.08
   0   4  -7 1021.29   21.27
   0   4   7  954.93   19.71
   0  -4   7 1000.83   21.27
   0  -4  -7 1013.29   20.73
   0  -4   7  998.41   13.54
   0   4  -7 1008.74   12.24
   0   4   7 1003.68   20.06
   0  -4  -7  983.31   19.13
   0  -4   8  897.74   16.57
   0  -4  -8  835.29   17.59
   0   4   8  821.11   16.90
   0   4  -8  899.94   15.86
   0   4   8  783.93   18.23
   0  -4   8  884.11   19.59
   0  -4  -8  822.79   18.77
   0   4   8  790.75   18.75
   0  -4  -8  817.19   19.32
   0   4  -8  876.97   20.44
   0   4  -8  869.89   11.26
   0  -4   8  843.35   12.52
   0  -4  -8  806.01   17.91
   0   4   8  853.48   19.18
   0  -4  -9  547.51   15.13
   0   4   9  493.05   13.94
   0   4  -9  519.71   12.92
   0  -4   9  543.75   13.77
   0   4   9  497.10   15.34
   0  -4   9  512.44   15.69
   0  -4  -9  479.56   15.25
   0  -4  -9  472.00   15.41
   0   4  -9  507.68   16.28
   0   4   9  467.48   15.15
   0  -4   9  504.37    9.85
   0  -4  -9  481.41   14.42
   0   4  -9  510.84    8.52
   0   4   9  512.31   15.31
   0   4 -10    8.46    3.10
   0   4  10    9.19    3.64
   0  -4  10    8.02    3.11
   0  -4  10    5.39    3.74
   0  -4 -10    4.98    3.33
   0   4 -10   11.50    4.27
   0  -4 -10    3.62    3.53
   0   4 -10    9.18    2.11
   0   4  10    8.06    4.42
   0   4  11  707.00   18.28
   0  -4  11  748.54   17.97
   0  -4 -11  703.01   19.70
   0  -4  11  782.03   20.72
   0   4 -11  746.38   20.85
   0  -4 -11  704.34   20.20
   0   4  11  686.68   18.47
   0   4 -11  766.13   11.86
   0   4 -11  733.82   10.03
   0  -4  12   35.41    5.00
   0   4  12   29.84    4.85
   0  -4  12   27.78    5.52
   0  -4 -12   33.68    5.60
   0   4 -12   20.82    5.60
   0  -4 -12   24.94    5.61
   0   4 -12   30.58    2.75
   0   4  12   25.22    5.65
   0   4 -12   36.48    3.40
   0   4  13   12.92    4.00
   0  -4  13   11.02    3.63
   0  -4 -13    8.84    3.72
   0  -4  13   19.34    4.95
   0  -4 -13    7.91    4.20
   0   4 -13   15.26    5.24
   0   4  13   16.58    5.09
   0   4 -13   12.14    2.55
   0   4 -13   10.78    2.32
   0   4  14    7.93    3.80
   0  -4  14    3.01    3.42
   0  -4 -14   -0.75    4.10
   0  -4  14    8.59    4.22
   0   4 -14    0.05    4.24
   0  -4 -14    8.59    4.82
   0   4  14    5.40    4.26
   0   4 -14    7.82    2.23
   0   4 -14    9.86    2.44
   0   4  15   78.37    8.17
   0  -4  15   89.54    7.90
   0  -4  15   78.04    8.63
   0  -4 -15   82.56    8.67
   0  -4 -15   74.07    8.30
   0   4 -15   78.09    8.57
   0   4 -15   78.95    3.94
   0   4  15   76.40    8.10
   0   4 -15   86.62    3.78
   0  -4  16   57.53    6.96
   0   4  16   61.99    7.73
   0  -4  16   61.10    7.85
   0  -4 -16   65.78    8.22
   0   4 -16   48.03    7.27
   0  -4 -16   66.32    8.69
   0   4 -16   66.20    3.59
   0   4  16   44.90    6.72
   0   4 -16   69.71    3.52
   0  -4  17   53.24    7.28
   0   4  17   58.52    7.67
   0  -4 -17   54.13    7.85
   0  -4  17   55.51    8.27
   0   4 -17   63.94    8.67
   0  -4 -17   51.93    7.53
   0   4 -17   60.20    3.21
   0   4  17   47.48    6.92
   0   4 -17   50.59    3.13
   0  -4  18    4.10    4.04
   0   4  18    4.38    4.66
   0  -4  18    1.77    4.82
   0  -4 -18    0.44    4.70
   0  -4 -18    0.77    4.87
   0   4 -18    7.64    5.76
   0   4 -18    1.85    1.82
   0   4 -18    3.09    1.69
   0   4  18    2.86    4.50
   0   4  19   91.59    9.90
   0  -4  19  128.52   10.92
   0  -4 -19  112.89   11.24
   0  -4  19  103.32   10.86
   0   4 -19  123.08   11.90
   0  -4 -19  103.24   10.81
   0   4 -19  103.56    3.42
   0   4 -19   94.93    3.12
   0   4  19  109.62    9.52
   0   4  20   98.31   10.62
   0  -4  20  124.59   11.29
   0  -4  20   92.42   10.76
   0  -4 -20  101.64   11.04
   0   4 -20  129.90   12.55
   0  -4 -20  119.44   11.89
   0   4  20   98.80    9.45
   0   4  21  179.75   13.87
   0  -4  21  168.49   13.59
   0  -4 -21  164.48   13.67
   0  -4  21  205.75   15.20
   0  -4 -21  183.68   14.71
   0   4 -21  181.15   15.01
   0   4  21  173.91   12.90
   0  -4  22   44.50    8.00
   0   4  22   51.64    8.97
   0  -4 -22   48.41    9.02
   0  -4  22   58.62    9.60
   0  -4 -22   41.08    8.91
   0   4 -22   38.20    8.85
   0   4  22   50.11    8.14
   0  -4  23   39.44    8.07
   0   4  23   49.86    8.67
   0  -4 -23   65.85   10.10
   0  -4  23   50.76    9.76
   0   4 -23   50.86   10.03
   0  -4 -23   39.42    8.67
   0   4  23   57.55    8.63
   0   4  24   31.32    8.74
   0  -4  24   34.23    7.61
   0  -4 -24   17.23    7.36
   0  -4  24   24.83    8.02
   0  -4 -24   21.14    7.91
   0   4 -24   18.33    7.59
   0   4  24   16.45    7.11
   0  -4  25  215.45   16.40
   0   4  25  188.55   16.37
   0  -4 -25  198.61   16.99
   0  -4  25  187.75   16.13
   0   4 -25  184.86   17.03
   0  -4 -25  175.94   16.13
   0   4  25  167.73   13.53
   0   4  26   20.67    8.53
   0  -4  26   23.40    8.00
   0  -4 -26   21.56    8.40
   0  -4  26   23.87    8.16
   0   4 -26   19.52    7.37
   0  -4 -26   33.52    9.46
   0   4  26   17.22    7.56
   0  -4  27    7.15    6.92
   0   4  27   10.27    7.37
   0   4 -27   11.37    9.31
   0  -4 -27   -1.18    7.81
   0  -4  27    9.82    7.71
   0  -4 -27    7.48    7.43
   0   4  28    1.10    6.85
   0  -4  28    7.58    7.91
   0   4 -28    0.06    8.14
   0  -4 -28    3.63    7.47
   0  -4 -28  -12.86    8.74
   0  -4  28    2.32    6.44
   0   4  29   -0.48    7.55
   0  -4  29    1.76    7.40
   0   4 -29   -4.96    9.21
   0  -4 -29   -6.23    7.50
   0  -4 -29   -2.80    8.61
   0  -4  29    0.66    7.41
   0   4  30   -7.15    8.44
   0  -4  30    5.18    7.08
   0  -4 -30   -2.33    8.25
   0   4 -30   -5.77    8.67
   0  -4 -30   14.82    8.94
   0  -4  30    0.01    7.54
   0   4  31    5.21    8.41
   0  -4  31   14.63    8.78
   0   4 -31   -9.04   10.76
   0  -4 -31   -4.27    9.25
   0  -4 -31   -4.66    8.70
   0  -4  31    0.25    7.86
   0   4  32   71.12   13.39
   0  -4  32   50.09   10.96
   0   4 -32   65.04   14.73
   0  -4 -32   51.78   13.41
   0  -4 -32   50.83   13.17
   0  -4  32   50.60   11.91
   0  -4  33   23.18   10.85
   0   4  33    1.04    8.92
   0  -4  33   -2.89    8.98
   0  -4 -33    3.20    9.80
   0   4 -33   17.81   11.33
   0  -4 -33    2.00   10.26
   0  -4  34   -3.15    8.84
   0  -4 -34   17.09   12.24
   0  -4 -34    7.60   11.18
   0   5   0    0.22    1.17
   0  -5   0   -0.51    2.80
   0   5   0    3.68    3.14
   0   5   0   -0.10    3.88
   0  -5   0    1.62    3.47
   0   5   0   -2.15    3.48
   0  -5   0    0.93    3.13
   0  -5   1  134.44    3.43
   0   5   1  130.32    3.62
   0   5   1  137.97    4.07
   0   5  -1  129.60    3.56
   0   5   1  139.02    7.08
   0  -5   1  128.66    7.06
   0  -5  -1  131.93    6.99
   0   5  -1  134.49    6.99
   0  -5   1  145.78    8.02
   0  -5  -1  151.70    8.22
   0   5  -1  145.64    8.43
   0   5   1  128.63    7.98
   0  -5  -1  144.10    7.30
   0   5  -1  141.45    7.33
   0  -5   1  138.33    6.88
   0   5   1  139.73    7.90
   0   5   2  950.06   11.48
   0   5   2  923.52   10.82
   0   5  -2  956.47    9.70
   0  -5   2  983.47   10.31
   0   5  -2  991.09   18.15
   0   5   2  934.69   17.69
   0  -5   2  974.87   18.52
   0  -5  -2  890.77   17.25
   0  -5  -2  928.94   19.62
   0  -5   2  994.47   19.97
   0   5  -2  960.63   20.33
   0   5   2 1009.58   19.11
   0   5   2  889.45   19.67
   0  -5   2  969.85   16.07
   0   5  -2 1000.51   16.58
   0  -5  -2  979.65   18.08
   0   5  -3   55.39    2.86
   0   5   3   59.89    3.52
   0  -5  -3   54.08    3.17
   0  -5   3   62.73    3.29
   0  -5  -3   56.39    5.33
   0   5   3   63.53    5.38
   0  -5   3   57.76    5.46
   0   5  -3   67.81    5.33
   0  -5  -3   70.48    6.36
   0  -5   3   62.88    5.88
   0  -5  -3   57.25    5.53
   0   5  -3   55.82    6.00
   0   5   3   61.34    6.08
   0  -5   3   55.14    4.58
   0   5  -3   59.35    4.51
   0  -5  -3   57.39    5.58
   0  -5  -4   70.98    3.96
   0   5   4   72.43    4.27
   0  -5   4   74.02    4.01
   0   5  -4   83.94    3.71
   0  -5  -4   77.94    6.09
   0   5  -4   78.80    5.98
   0  -5   4   72.10    5.99
   0   5   4   70.42    5.68
   0  -5   4   77.97    6.63
   0  -5  -4   72.64    5.86
   0   5  -4   72.97    6.49
   0  -5  -4   66.17    6.51
   0   5  -4   72.94    4.74
   0  -5  -4   76.62    6.38
   0  -5   4   72.78    4.87
   0   5   4   92.87    7.31
   0   5  -5  727.45   11.11
   0   5   5  725.85   13.29
   0  -5   5  734.30   12.53
   0  -5  -5  636.07   12.22
   0   5  -5  707.76   16.98
   0   5   5  663.54   15.57
   0  -5  -5  708.18   16.44
   0  -5   5  702.43   16.92
   0   5  -5  685.12   17.81
   0  -5  -5  715.51   16.99
   0   5   5  689.56   16.69
   0  -5   5  606.42   16.54
   0  -5  -5  692.90   16.78
   0   5  -5  726.84   12.89
   0  -5   5  735.43   13.34
   0   5   5  748.51   18.05
   0   5   6    4.18    2.74
   0  -5  -6    2.11    2.46
   0  -5   6    1.91    2.18
   0   5  -6    4.27    2.07
   0  -5  -6    4.83    3.64
   0   5   6    1.23    3.24
   0  -5   6   -1.48    3.43
   0   5   6   -1.89    3.51
   0  -5  -6    2.02    3.37
   0   5  -6    0.52    3.69
   0  -5  -6    4.36    4.31
   0  -5   6    2.06    2.71
   0   5   6    0.16    4.29
   0   5  -6    3.20    2.59
   0   5   7  193.22    8.35
   0  -5  -7  212.54    8.62
   0  -5   7  222.39    8.35
   0   5  -7  224.08    7.54
   0  -5  -7  205.47   10.08
   0   5   7  173.67    9.16
   0  -5   7  215.00   10.23
   0   5   7  180.80    9.84
   0   5  -7  207.02   10.67
   0  -5  -7  199.20   10.17
   0  -5   7  222.14    7.58
   0   5  -7  216.30    6.93
   0   5   7  222.28   10.84
   0   5  -8  759.13   14.59
   0  -5  -8  729.95   16.40
   0  -5   8  743.38   15.57
   0   5   8  768.69   16.57
   0  -5   8  781.58   19.58
   0   5   8  678.78   17.59
   0  -5  -8  714.61   18.40
   0  -5  -8  714.05   19.11
   0   5  -8  777.90   20.43
   0   5  -8  751.94   12.15
   0  -5   8  748.16   13.28
   0   5   8  761.56   19.68
   0  -5   9  678.11   15.56
   0   5  -9  685.51   14.84
   0  -5  -9  641.16   16.33
   0   5   9  672.48   16.29
   0  -5   9  704.44   19.20
   0  -5  -9  614.88   17.73
   0  -5  -9  629.38   18.63
   0   5  -9  701.09   20.08
   0   5   9  679.07   19.01
   0  -5   9  657.15   12.43
   0   5  -9  666.92   11.20
   0   5 -10   17.92    3.43
   0   5  10   24.55    4.52
   0  -5  10   24.55    3.91
   0  -5  10   16.97    4.48
   0  -5 -10   15.82    4.59
   0  -5 -10   20.19    4.92
   0   5 -10   13.45    4.92
   0  -5  10   16.60    3.23
   0   5  10   25.20    5.51
   0   5 -10   21.21    2.89
   0   5  11  133.53    8.48
   0  -5  11  140.47    8.18
   0  -5 -11  130.03    9.40
   0  -5  11  155.25    9.99
   0  -5 -11  128.13    9.41
   0   5 -11  141.93   10.05
   0   5 -11  139.05    5.08
   0   5  11  128.18    9.46
   0  -5  11  137.59    6.10
   0  -5  12  506.50   15.64
   0   5  12  471.96   15.81
   0  -5  12  496.14   17.79
   0  -5 -12  475.60   17.24
   0   5 -12  488.37   18.04
   0  -5 -12  438.90   17.30
   0   5 -12  498.51    8.92
   0   5  12  445.23   16.30
   0   5  13  129.83    9.24
   0  -5  13  132.75    8.89
   0  -5  13  140.14   10.44
   0  -5 -13  111.59    9.24
   0  -5 -13  127.25   10.19
   0   5 -13  134.70   10.22
   0   5  13  111.09    8.99
   0   5 -13  137.96    4.90
   0   5 -13  137.19    5.76
   0  -5  14  391.89   15.10
   0   5  14  361.82   15.11
   0  -5 -14  376.79   16.67
   0  -5  14  364.65   16.54
   0  -5 -14  379.18   16.78
   0   5 -14  379.04   17.12
   0   5  14  344.91   14.87
   0   5 -14  402.50    7.63
   0   5 -14  414.05    8.87
   0   5  15   10.12    4.46
   0  -5  15    8.10    3.75
   0  -5  15    4.69    4.09
   0  -5 -15   -1.82    3.91
   0  -5 -15    4.65    4.54
   0   5 -15    8.60    5.31
   0   5 -15    7.50    2.65
   0   5 -15    9.23    2.24
   0   5  15    9.22    4.47
   0  -5  16   37.76    6.10
   0   5  16   32.38    6.17
   0  -5  16   38.49    6.47
   0  -5 -16   40.52    7.20
   0  -5 -16   52.53    7.73
   0   5 -16   39.01    7.24
   0   5  16   39.90    6.74
   0   5 -16   42.21    3.16
   0   5 -16   41.36    2.70
   0   5  17    6.81    4.43
   0  -5  17   13.79    4.74
   0  -5 -17   16.91    5.79
   0  -5  17   14.41    5.77
   0  -5 -17   21.12    6.35
   0   5 -17   12.95    5.71
   0   5 -17   10.69    1.79
   0   5  17   15.13    5.73
   0   5 -17   11.12    2.09
   0   5  18   10.79    5.34
   0  -5  18   11.47    5.24
   0  -5 -18   11.66    6.04
   0  -5  18    9.52    5.75
   0   5 -18   11.82    6.29
   0  -5 -18   15.52    6.05
   0   5  18   16.83    5.32
   0   5  19   35.07    7.04
   0  -5  19   44.25    7.04
   0  -5 -19   51.46    8.76
   0  -5  19   48.46    8.60
   0  -5 -19   51.57    8.57
   0   5 -19   49.47    8.62
   0   5  19   51.64    8.14
   0  -5  20   54.96    8.08
   0   5  20   56.62    8.68
   0  -5  20   50.27    8.79
   0  -5 -20   51.12    8.39
   0  -5 -20   58.35    9.19
   0   5 -20   44.95    9.14
   0   5  20   39.58    8.46
   0   5  21  994.61   31.35
   0  -5  21  982.80   30.45
   0  -5  21  966.94   32.29
   0  -5 -21  955.27   31.82
   0  -5 -21  888.61   30.59
   0   5 -21  864.86   31.15
   0   5  21  891.41   27.15
   0   5  22  234.25   16.37
   0  -5  22  232.64   15.85
   0  -5 -22  222.20   16.41
   0  -5  22  225.14   16.40
   0   5 -22  252.72   18.40
   0  -5 -22  217.42   16.52
   0   5  22  208.47   14.10
   0  -5  23   44.77    8.40
   0   5  23   50.90    9.27
   0  -5 -23   37.55    8.52
   0  -5  23   36.21    8.98
   0   5 -23   48.63   10.11
   0  -5 -23   50.73    9.88
   0   5  23   46.26    8.70
   0  -5  24  215.73   16.14
   0   5  24  225.31   17.00
   0  -5  24  201.43   16.50
   0  -5 -24  189.79   16.35
   0   5 -24  228.28   17.66
   0  -5 -24  179.71   15.95
   0   5  24  173.93   14.29
   0  -5  25    2.46    5.85
   0   5  25   -0.12    6.41
   0  -5  25   -3.22    6.33
   0  -5 -25   -0.62    6.66
   0   5 -25    1.75    7.27
   0  -5 -25   -0.32    6.99
   0   5  25    0.60    6.89
   0   5  26   11.92    8.07
   0  -5  26   11.60    6.85
   0  -5 -26    2.10    7.22
   0  -5  26    0.08    6.75
   0  -5 -26    1.87    7.06
   0   5 -26    1.51    7.49
   0   5  26    1.24    7.43
   0   5  27   -1.66    6.45
   0  -5  27    5.07    6.53
   0  -5 -27   13.49    8.96
   0   5 -27    4.68    7.62
   0  -5 -27   -0.37    7.16
   0  -5  27   12.72    7.86
   0  -5  28   62.10   11.25
   0   5  28   34.49    9.77
   0  -5 -28   50.05   11.38
   0   5 -28   65.55   13.02
   0  -5 -28   34.45    9.89
   0  -5  28   65.71   11.60
   0   5  29   52.47   11.58
   0  -5  29   66.94   11.97
   0  -5 -29   36.88   10.94
   0   5 -29   67.62   12.66
   0  -5  29   57.85   11.67
   0  -5 -29   45.00   11.30
   0  -5  30   16.23    8.50
   0   5  30    6.14    8.47
   0  -5 -30    4.95    8.18
   0   5 -30   13.26    9.06
   0  -5  30   27.90    9.11
   0  -5 -30    9.07    8.63
   0  -5  31   63.07   12.78
   0   5  31   60.67   12.88
   0  -5 -31   57.96   12.98
   0   5 -31   43.85   11.50
   0  -5 -31   37.00   11.57
   0  -5  31   66.43   13.38
   0   5  32    1.74    9.20
   0  -5  32    3.69    8.26
   0  -5 -32    7.78    9.47
   0   5 -32    0.64   11.15
   0  -5  32   11.57    9.51
   0  -5 -32   -5.30   10.31
   0  -5  33   15.30    9.71
   0  -5 -33    6.58   10.14
   0  -5  33   31.01   11.88
   0  -5 -33   14.25   11.01
   0   5 -33    9.77   11.12
   0  -5 -34    7.45   12.31
   0  -5 -34    9.20   11.11
   0   6   0   68.18    2.81
   0   6   0   60.44    2.51
   0  -6   0   64.41    5.78
   0   6   0   64.77    5.82
   0   6   0   59.62    6.63
   0  -6   0   54.08    5.97
   0  -6   0   63.43    5.84
   0   6   0   66.34    6.45
   0   6  -1  471.45    6.59
   0   6   1  477.50    7.69
   0   6   1  449.87    6.94
   0  -6   1  483.11    6.53
   0   6  -1  513.94   14.34
   0  -6   1  473.45   14.08
   0   6   1  500.28   14.20
   0  -6  -1  463.50   13.73
   0  -6   1  455.02   14.96
   0   6  -1  510.33   16.25
   0   6   1  484.05   15.71
   0  -6  -1  476.56   15.55
   0   6   1  484.99   14.41
   0   6  -1  502.63   13.86
   0  -6  -1  502.57   14.02
   0  -6   1  494.51   13.17
   0   6   2  514.13    8.93
   0   6   2  486.35    8.27
   0  -6   2  517.91    7.53
   0   6  -2  500.94    7.09
   0  -6   2  496.93   14.55
   0  -6  -2  508.04   14.46
   0   6   2  492.43   14.06
   0   6  -2  507.80   14.45
   0  -6   2  486.80   15.50
   0   6   2  483.33   16.02
   0   6  -2  555.97   17.22
   0  -6  -2  469.21   15.36
   0  -6   2  508.68   13.00
   0   6  -2  517.53   13.67
   0   6   2  552.72   15.76
   0  -6  -2  480.78   14.28
   0   6   3   37.76    3.08
   0   6  -3   40.69    2.58
   0  -6   3   41.94    2.96
   0   6   3   42.80    3.32
   0   6  -3   47.51    5.22
   0   6   3   45.44    5.26
   0  -6   3   46.16    5.80
   0  -6  -3   37.29    4.86
   0  -6  -3   44.42    5.45
   0   6  -3   45.94    6.19
   0  -6  -3   36.08    5.57
   0   6  -3   43.45    5.18
   0   6   3   44.78    5.98
   0  -6   3   46.32    4.84
   0  -6   4   16.59    2.46
   0   6  -4   18.83    2.14
   0  -6  -4   14.58    2.45
   0   6   4   19.94    2.84
   0  -6   4   18.91    4.42
   0   6   4   16.66    4.03
   0  -6  -4   18.12    4.14
   0   6  -4   21.58    5.22
   0  -6  -4   24.12    5.28
   0  -6  -4   19.39    4.71
   0   6   4   18.69    5.10
   0   6  -4   22.04    4.41
   0  -6   4   27.21    4.14
   0   6  -5  427.91    8.60
   0  -6   5  434.77    9.80
   0   6   5  407.21   10.18
   0  -6  -5  374.75    9.48
   0  -6  -5  422.24   14.11
   0  -6   5  422.56   14.07
   0   6   5  396.02   13.22
   0   6  -5  421.71   15.34
   0  -6  -5  387.75   13.81
   0  -6   5  419.41   11.42
   0   6  -5  426.77   11.31
   0   6   5  470.34   15.68
   0  -6  -6  393.17   10.64
   0   6   6  373.43   10.38
   0   6  -6  421.51    9.39
   0  -6   6  446.25   10.90
   0   6   6  394.14   13.40
   0  -6   6  435.52   14.81
   0  -6  -6  414.26   14.18
   0  -6  -6  388.49   14.10
   0   6  -6  410.81   15.23
   0   6  -6  432.51   10.99
   0  -6   6  410.18   11.37
   0   6   6  432.58   15.46
   0  -6   7  740.25   14.81
   0   6  -7  771.93   13.54
   0   6   7  722.50   15.24
   0  -6   7  749.05   19.93
   0  -6  -7  708.84   19.03
   0   6  -7  749.42   21.19
   0  -6  -7  694.31   19.22
   0   6   7  744.11   20.67
   0  -6   7  768.40   15.10
   0   6  -7  759.19   14.04
   0  -6   8  384.95   11.46
   0   6  -8  394.61   10.63
   0   6   8  353.83   11.50
   0  -6  -8  385.36   14.51
   0  -6   8  356.68   13.96
   0  -6  -8  355.73   14.31
   0   6  -8  375.90   15.45
   0   6  -8  367.91    9.70
   0  -6   8  389.46   10.68
   0   6   8  390.58   15.62
   0  -6   9  324.62   11.14
   0   6  -9  321.26   10.32
   0   6   9  296.52   11.14
   0  -6  -9  287.87   12.91
   0  -6   9  321.60   14.01
   0   6  -9  314.19   14.45
   0  -6  -9  292.43   13.50
   0   6   9  303.67   14.00
   0   6  -9  305.03    8.72
   0  -6   9  314.35    9.69
   0   6  10    2.45    3.34
   0  -6  10    8.12    3.41
   0   6 -10    2.14    2.55
   0  -6  10    0.50    3.52
   0  -6 -10   -0.35    3.76
   0   6 -10    5.71    5.08
   0  -6 -10    4.11    4.40
   0   6  10    7.60    4.74
   0   6 -10    3.30    2.55
   0  -6  10    5.06    3.22
   0   6  11   20.11    4.22
   0  -6  11   32.52    4.87
   0  -6  11   18.16    5.18
   0  -6 -11   18.45    5.18
   0   6 -11   28.37    5.79
   0  -6 -11   23.32    5.70
   0  -6  11   25.00    3.86
   0   6 -11   25.39    3.22
   0   6  11   14.24    5.29
   0   6  12   74.62    7.05
   0  -6  12  104.44    7.78
   0  -6 -12   83.39    8.04
   0  -6  12   94.27    8.85
   0   6 -12   86.60    8.78
   0  -6 -12   79.82    8.42
   0  -6  12   81.70    5.45
   0   6 -12   96.92    4.86
   0   6  12   89.54    9.06
   0   6  13    2.58    3.22
   0  -6  13    4.32    3.53
   0  -6 -13    6.28    4.53
   0  -6  13    0.60    4.20
   0  -6 -13    3.48    4.66
   0   6 -13    4.75    5.07
   0   6 -13   -0.17    2.31
   0   6  13   -4.54    4.97
   0  -6  13    0.75    2.93
   0   6  14   51.99    6.65
   0  -6  14   36.22    5.72
   0  -6 -14   37.73    6.40
   0  -6  14   44.32    6.87
   0   6 -14   53.26    7.49
   0  -6 -14   29.10    5.99
   0   6 -14   41.74    3.27
   0   6  14   42.48    6.90
   0   6  15   15.24    5.02
   0  -6  15   20.95    4.83
   0  -6 -15   16.19    5.90
   0  -6  15   27.04    6.33
   0  -6 -15   20.93    6.10
   0   6 -15   25.59    6.69
   0   6 -15   21.20    3.33
   0   6  15   22.49    6.19
   0   6 -15   19.56    2.70
   0   6  16  163.62   11.68
   0  -6  16  194.66   11.87
   0  -6 -16  190.82   13.06
   0  -6  16  187.23   13.10
   0   6 -16  177.48   13.06
   0  -6 -16  177.80   12.80
   0   6 -16  174.03    5.15
   0   6  16  153.41   11.61
   0   6 -16  167.75    5.83
   0  -6  17  151.35   11.19
   0   6  17  119.20   10.47
   0  -6 -17  127.41   11.24
   0  -6  17  108.73   10.72
   0   6 -17  126.67   11.82
   0  -6 -17  124.47   11.57
   0   6  17   95.22    9.86
   0   6 -17  130.33    4.01
   0   6 -17  138.83    4.65
   0  -6  18   73.97    8.43
   0   6  18   84.48    9.27
   0  -6  18   76.93    9.44
   0  -6 -18   76.04    9.58
   0  -6 -18   88.24   10.26
   0   6 -18   81.18   10.01
   0   6  18   81.35    9.19
   0  -6  19   46.60    7.19
   0   6  19   39.85    7.37
   0  -6  19   39.06    8.12
   0  -6 -19   45.21    8.50
   0  -6 -19   55.65    8.89
   0   6 -19   32.03    8.08
   0   6  19   47.89    7.82
   0  -6  20  110.15   10.79
   0   6  20  119.03   11.52
   0  -6 -20  104.45   11.49
   0  -6  20  104.31   11.98
   0   6 -20   89.53   11.42
   0  -6 -20   94.41   11.12
   0   6  20   86.57   10.07
   0   6  21    6.62    5.53
   0  -6  21    5.23    5.69
   0  -6  21    3.93    5.55
   0  -6 -21    3.24    5.65
   0   6 -21    1.89    6.16
   0  -6 -21    5.45    6.54
   0   6  21    4.27    6.47
   0   6  22    5.19    5.29
   0  -6  22    4.10    5.91
   0  -6  22    6.15    5.34
   0  -6 -22    4.61    5.56
   0  -6 -22   10.79    7.65
   0   6 -22    4.23    6.45
   0   6  22   -5.23    6.47
   0  -6  23   17.31    7.01
   0   6  23   27.03    7.87
   0  -6  23   19.68    7.79
   0  -6 -23   11.52    6.71
   0   6 -23   26.62    8.99
   0  -6 -23   13.50    6.91
   0   6  23   31.60    8.06
   0  -6  24  316.65   19.84
   0   6  24  334.90   20.81
   0  -6  24  341.34   21.22
   0  -6 -24  339.27   21.13
   0   6 -24  364.18   22.79
   0  -6 -24  309.10   20.72
   0   6  24  312.75   18.96
   0   6  25  172.81   15.95
   0  -6  25  179.65   15.97
   0  -6  25  171.74   15.50
   0  -6 -25  182.02   16.94
   0   6 -25  184.56   17.01
   0  -6 -25  158.31   16.00
   0   6  25  138.53   13.48
   0   6  26    9.94    7.59
   0  -6  26    8.49    6.46
   0  -6 -26   -8.90    7.81
   0  -6  26    1.95    7.25
   0  -6 -26   -2.43    7.67
   0   6 -26   -2.94    8.23
   0   6  26   13.39    8.77
   0   6  27    9.99    6.79
   0  -6  27   13.45    7.42
   0  -6  27   15.30    8.94
   0  -6 -27   24.62    9.10
   0   6 -27   33.11   10.22
   0  -6 -27   15.61    8.91
   0   6  27   12.92    8.61
   0   6  28   38.89   10.38
   0  -6  28   71.49   12.15
   0   6 -28   55.74   12.52
   0  -6 -28   49.56   11.06
   0  -6  28   34.67    9.14
   0  -6 -28   47.32   10.57
   0  -6  29   11.93    7.79
   0   6  29    5.76    8.26
   0  -6 -29    1.56    8.15
   0   6 -29   -1.31   10.08
   0  -6  29   20.50    9.86
   0  -6 -29   -6.03    8.36
   0  -6  30    5.45    7.92
   0   6  30   -2.29    8.24
   0  -6 -30    3.80    8.80
   0   6 -30  -10.35    9.14
   0  -6 -30    4.83    8.72
   0  -6  30    4.36    8.49
   0   6  31   -1.68    8.70
   0  -6  31   22.47    9.55
   0  -6 -31   -2.31    9.59
   0   6 -31    1.30    9.76
   0  -6 -31    7.49    9.24
   0  -6  31    2.59    8.19
   0   6  32    8.70    9.54
   0  -6  32    0.57    8.55
   0  -6 -32    3.41    9.29
   0   6 -32    2.71   11.14
   0  -6 -32   -6.58    9.68
   0  -6  32    5.33    9.58
   0  -6  33    9.25    9.04
   0  -6  33   28.79   10.37
   0  -6 -33   37.77   12.70
   0  -6 -33   30.25   12.64
   0   6 -33   33.94   13.89
   0  -6 -34   14.25   12.60
   0   7   0    0.27    1.28
   0   7   0   -1.11    1.37
   0  -7   0   -2.49    3.60
   0   7   0    0.70    4.43
   0   7   0    3.63    4.84
   0   7   1    0.37    1.41
   0  -7   1    2.83    1.31
   0   7   1    4.50    1.66
   0   7  -1    1.41    1.31
   0  -7   1    5.70    3.52
   0  -7  -1    6.37    3.86
   0   7   1    8.10    5.14
   0   7  -1    4.66    4.67
   0   7  -1    1.49    4.03
   0   7   1   -1.75    4.48
   0   7   2  153.49    5.24
   0   7   2  143.41    4.79
   0  -7   2  157.40    4.23
   0   7  -2  147.49    3.93
   0  -7  -2  138.52    8.64
   0  -7   2  154.48    9.16
   0   7  -2  163.72   10.61
   0   7   2  150.17   10.67
   0  -7   2  156.19    8.55
   0   7   2  165.15    9.87
   0   7  -2  166.59    8.99
   0   7   3  125.09    5.10
   0   7  -3  119.79    3.97
   0  -7   3  141.78    4.71
   0   7   3  137.09    5.50
   0  -7  -3  137.72    8.60
   0  -7   3  125.91    8.77
   0   7  -3  128.17    9.68
   0  -7  -3  129.09    8.83
   0   7   3  150.93    9.83
   0  -7   3  132.83    7.83
   0   7  -3  139.06    8.42
   0   7  -4  679.98    9.77
   0   7   4  686.10   12.74
   0  -7   4  699.66   11.50
   0   7   4  634.39   11.94
   0  -7   4  670.32   19.04
   0  -7  -4  671.16   18.08
   0   7  -4  685.86   20.64
   0  -7  -4  703.06   19.05
   0   7  -4  694.36   16.18
   0   7   4  746.87   20.38
   0  -7   4  710.32   16.02
   0   7  -5 1650.05   16.71
   0   7   5 1596.87   20.13
   0  -7   5 1681.31   19.18
   0  -7  -5 1639.06   28.78
   0  -7   5 1704.50   30.08
   0   7  -5 1709.07   32.18
   0  -7  -5 1581.38   28.89
   0  -7   5 1645.14   24.21
   0   7  -5 1663.77   24.06
   0   7   5 1779.39   31.92
   0  -7  -6  469.54   11.62
   0  -7   6  513.28   11.73
   0   7   6  470.37   11.76
   0   7  -6  549.03   10.74
   0  -7   6  537.54   17.29
   0  -7  -6  529.84   16.95
   0  -7  -6  535.20   17.39
   0   7  -6  549.70   18.95
   0   7  -6  536.76   13.62
   0  -7   6  520.03   14.00
   0   7   6  561.88   18.79
   0  -7   7  100.34    5.96
   0   7  -7  101.96    5.29
   0  -7  -7   85.96    5.87
   0   7   7   96.30    6.05
   0  -7  -7   83.47    7.69
   0  -7   7  101.82    8.39
   0  -7  -7   96.65    8.21
   0   7  -7   89.93    8.57
   0   7  -7  101.75    6.41
   0  -7   7   94.45    6.51
   0   7   7   96.95    8.90
   0  -7  -8  577.62   14.99
   0   7   8  645.40   15.44
   0   7  -8  677.36   13.86
   0  -7   8  658.33   15.13
   0  -7   8  676.78   20.35
   0  -7  -8  650.97   19.63
   0  -7  -8  594.47   19.12
   0   7  -8  605.23   20.68
   0   7  -8  652.49   14.26
   0   7   8  634.58   20.71
   0  -7   8  666.73   15.29
   0   7  -9  301.75   10.03
   0   7   9  285.87   11.01
   0  -7   9  301.14   10.96
   0  -7  -9  271.53   13.22
   0  -7  -9  270.40   13.54
   0   7  -9  282.43   14.69
   0   7  -9  290.64    9.45
   0  -7   9  286.55   10.27
   0   7   9  278.94   14.23
   0  -7  10  431.69   13.57
   0   7 -10  445.42   12.99
   0   7  10  386.64   13.16
   0  -7 -10  405.87   16.08
   0  -7  10  419.13   16.74
   0   7 -10  441.63   18.36
   0  -7 -10  395.45   16.79
   0   7 -10  418.21   11.07
   0  -7  10  407.42   12.03
   0   7  10  399.01   17.13
   0   7  11   24.83    4.48
   0  -7  11   28.42    4.64
   0  -7  11   17.59    5.18
   0  -7 -11   28.13    5.94
   0   7 -11   22.46    5.26
   0  -7 -11   21.35    5.57
   0   7 -11   25.67    3.61
   0   7  11   19.74    5.90
   0  -7  11   21.72    4.15
   0  -7  12   20.81    4.17
   0   7  12   25.76    4.65
   0  -7  12   20.62    5.27
   0  -7 -12   24.51    5.52
   0  -7 -12   20.56    5.91
   0   7 -12   31.48    7.30
   0   7 -12   22.32    3.43
   0  -7  12   21.26    4.23
   0   7  12   27.85    6.91
   0   7  13  270.57   13.23
   0  -7  13  346.39   14.03
   0  -7 -13  299.50   15.42
   0  -7  13  303.39   15.46
   0  -7 -13  282.60   15.54
   0   7 -13  326.94   16.84
   0   7  13  300.76   15.50
   0   7 -13  306.49    8.74
   0  -7  13  315.63   10.29
   0   7  14   15.53    4.41
   0  -7  14   19.08    4.13
   0  -7  14   14.28    5.56
   0  -7 -14   19.22    5.79
   0  -7 -14   12.41    5.48
   0   7 -14   23.41    6.53
   0  -7  14   16.25    3.68
   0   7  14    9.86    5.50
   0   7 -14   15.86    3.19
   0  -7  15    2.50    3.77
   0   7  15    2.69    3.49
   0  -7 -15    1.55    4.45
   0  -7  15    2.51    4.88
   0   7 -15   19.68    6.85
   0  -7 -15   -0.95    5.03
   0   7  15    0.97    5.17
   0   7 -15    1.18    2.48
   0  -7  16    6.25    4.30
   0   7  16    1.04    3.79
   0  -7  16    3.80    4.94
   0  -7 -16    8.33    5.42
   0  -7 -16    3.38    4.98
   0   7 -16    3.72    5.54
   0   7  16   10.76    6.08
   0   7 -16    3.68    2.44
   0   7 -16    6.77    3.37
   0  -7  17    4.75    5.17
   0   7  17    4.50    4.21
   0  -7  17    6.47    5.16
   0  -7 -17    7.81    5.46
   0   7 -17   -6.71    6.28
   0  -7 -17    7.72    5.11
   0   7  17   -0.74    5.98
   0   7 -17    1.65    2.86
   0   7 -17   -1.25    2.11
   0  -7  18  108.01   10.16
   0   7  18   87.76    9.79
   0  -7 -18   85.82   10.37
   0  -7  18   80.22   10.13
   0   7 -18   76.26   10.45
   0  -7 -18   87.96   10.39
   0   7  18   77.08    9.80
   0   7 -18   78.52    3.19
   0  -7  19   31.52    6.72
   0   7  19   32.30    7.07
   0  -7  19   18.20    5.93
   0  -7 -19   32.47    7.63
   0  -7 -19   11.31    6.12
   0   7  19   26.32    8.08
   0  -7  20  111.14   11.10
   0   7  20   99.98   10.88
   0  -7  20   90.72   11.04
   0  -7 -20   98.44   11.57
   0  -7 -20   76.89   11.25
   0   7 -20   86.65   11.13
   0   7  20   78.21   10.55
   0  -7  21  122.34   12.19
   0   7  21  107.62   11.61
   0  -7  21  134.35   13.64
   0  -7 -21  105.08   12.41
   0  -7 -21  106.67   12.45
   0   7 -21   95.85   11.99
   0   7  21   70.03    9.89
   0   7  22   58.50    9.73
   0  -7  22   62.90    9.21
   0  -7 -22   61.88   10.53
   0  -7  22   67.09   10.76
   0  -7 -22   65.20   10.12
   0   7 -22   69.58   11.07
   0   7  22   58.62    9.77
   0   7  23   31.86    8.27
   0  -7  23   32.40    7.85
   0  -7  23   43.01    9.12
   0  -7 -23   33.48    8.36
   0   7 -23   48.39   10.59
   0  -7 -23   41.01    9.11
   0   7  23   45.52    9.22
   0   7  24   20.97    8.07
   0  -7  24   15.30    7.20
   0  -7 -24    3.34    6.29
   0  -7  24   19.82    8.13
   0   7 -24   18.62    8.34
   0  -7 -24   17.99    8.87
   0   7  24    6.29    7.49
   0   7  25   41.46    9.78
   0  -7  25   21.09    7.56
   0  -7 -25   25.28    8.60
   0  -7  25   34.06    9.79
   0  -7 -25   43.00   10.53
   0   7 -25   50.00   12.08
   0   7  25   31.09    8.53
   0  -7  26    3.81    6.65
   0   7  26    0.56    6.69
   0  -7  26    6.64    7.95
   0  -7 -26   10.21    7.27
   0  -7 -26    2.36    7.22
   0   7 -26   -1.31    8.56
   0   7  26    2.41    7.59
   0  -7  27   70.23   11.66
   0   7  27   54.99   11.25
   0  -7  27   52.56   11.09
   0  -7 -27   74.68   12.81
   0  -7 -27   65.98   12.56
   0   7 -27   61.05   12.40
   0   7  27   47.17   10.95
   0  -7  28    2.05    7.60
   0   7  28   19.92    9.64
   0   7 -28   14.24    9.31
   0  -7 -28   15.77   10.12
   0  -7 -28   -2.39    8.63
   0  -7  28   17.92    8.80
   0  -7  29    0.95    7.14
   0   7  29    3.96    8.28
   0  -7 -29    9.33    9.10
   0   7 -29   13.43   10.41
   0  -7 -29    1.65    7.99
   0  -7  29   17.35   10.64
   0  -7  30    2.04    7.83
   0   7  30   14.94    9.17
   0  -7 -30    0.45    8.52
   0   7 -30    5.82   10.17
   0  -7  30   15.22   10.18
   0  -7 -30   28.69   11.10
   0  -7  31    7.41    8.97
   0   7  31   11.73    9.34
   0  -7 -31    9.30    9.81
   0   7 -31   16.94   11.37
   0  -7  31   10.35   10.68
   0  -7 -31   10.25    9.27
   0   7  32   10.62   10.24
   0  -7  32   38.00   11.28
   0  -7 -32   54.82   13.44
   0   7 -32   40.24   13.81
   0  -7  32   56.18   13.76
   0  -7 -32   16.57   11.14
   0  -7  33    9.98    9.56
   0  -7 -33   15.55   11.75
   0   8   0  399.06    6.48
   0  -8   0  419.71   15.12
   0   8   0  401.43   16.94
   0   8   0  441.17   15.78
   0   8  -1    3.71    1.31
   0   8   1    4.61    1.58
   0   8   1    3.44    1.54
   0   8  -1    4.67    1.19
   0  -8   1    8.09    4.29
   0  -8  -1    3.09    3.75
   0   8  -1    9.40    5.29
   0   8   1   -2.92    4.64
   0   8   1    3.89    4.70
   0   8  -1   10.65    5.08
   0   8  -2   -0.97    1.19
   0  -8   2    0.11    1.24
   0   8   2    1.20    1.53
   0   8   2    0.28    1.62
   0  -8  -2   -0.28    3.48
   0  -8   2    0.72    3.49
   0   8   2   -0.70    4.54
   0   8  -2    4.03    4.38
   0   8  -2    2.36    4.03
   0   8   2    4.06    4.79
   0   8   3   17.21    2.51
   0  -8   3   17.79    2.13
   0   8   3   20.77    2.74
   0   8  -3   20.10    1.84
   0  -8   3   21.21    4.94
   0  -8  -3   16.44    4.26
   0  -8  -3   21.92    4.96
   0   8  -3   14.06    5.43
   0   8  -3   17.59    4.73
   0   8   3   22.39    5.68
   0   8  -4   72.86    3.35
   0   8   4   85.49    5.02
   0   8   4   70.40    4.39
   0  -8   4   79.17    4.16
   0  -8   4   74.07    7.21
   0  -8  -4   72.01    7.19
   0   8  -4   79.23    8.74
   0  -8  -4   88.22    7.85
   0   8   4   79.75    8.50
   0   8  -4   80.99    6.80
   0   8   5  561.15   12.81
   0  -8   5  587.42   11.75
   0   8   5  516.71   11.49
   0   8  -5  577.48    9.90
   0  -8  -5  573.86   18.12
   0  -8   5  616.11   19.57
   0  -8  -5  524.48   17.93
   0   8  -5  556.90   20.21
   0   8   5  583.12   20.08
   0   8  -5  600.61   16.14
   0  -8   6   14.48    2.87
   0   8   6   11.41    2.74
   0   8  -6   13.15    2.40
   0  -8   6   13.26    4.19
   0  -8  -6   11.97    4.32
   0   8  -6   12.01    5.24
   0  -8  -6   15.44    4.44
   0   8   6    4.67    5.21
   0   8  -6   17.64    4.25
   0  -8   7   27.47    3.67
   0  -8  -7   20.65    3.51
   0   8  -7   24.73    3.10
   0   8   7   20.51    3.45
   0  -8  -7   24.45    5.41
   0  -8   7   26.95    5.20
   0  -8  -7   23.51    5.60
   0   8  -7   22.98    6.00
   0  -8   7   19.42    4.52
   0   8   7   28.26    7.05
   0   8  -7   25.12    4.14
   0   8   8  127.74    7.26
   0  -8  -8  121.72    7.18
   0   8  -8  157.32    6.95
   0  -8   8  133.77    7.15
   0  -8   8  148.61   10.76
   0  -8  -8  121.66    9.34
   0   8  -8  144.33   11.27
   0  -8  -8  130.97    9.97
   0   8   8  138.36   11.33
   0   8  -8  138.78    7.62
   0  -8   8  136.88    8.22
   0  -8   9   58.68    5.34
   0   8   9   53.34    5.33
   0   8  -9   66.10    5.20
   0  -8   9   63.21    7.52
   0  -8  -9   52.40    6.76
   0  -8  -9   52.31    7.12
   0   8  -9   55.49    7.65
   0  -8   9   57.33    6.03
   0   8  -9   51.06    5.23
   0   8   9   55.12    8.48
   0   8  10    8.15    3.16
   0   8 -10    9.16    2.98
   0  -8  10    4.39    3.21
   0  -8  10   16.59    5.61
   0  -8 -10    9.95    4.46
   0   8 -10   14.55    5.82
   0  -8 -10    3.26    4.53
   0   8  10    9.08    5.97
   0  -8  10    8.03    3.68
   0   8 -10    6.40    3.49
   0  -8  11   11.88    4.05
   0   8  11    5.07    3.29
   0  -8 -11    8.72    4.63
   0  -8  11    6.41    5.32
   0   8 -11   14.18    6.31
   0  -8 -11    6.10    4.75
   0   8 -11    5.43    3.36
   0  -8  11   19.26    4.72
   0   8  11   15.70    5.97
   0  -8  12   67.79    6.65
   0   8  12   44.53    5.87
   0  -8  12   73.78    8.73
   0  -8 -12   59.20    7.50
   0   8 -12   59.84    8.76
   0  -8 -12   58.16    8.29
   0  -8  12   70.38    6.24
   0   8  12   52.67    7.94
   0   8 -12   80.91    5.56
   0  -8  13    9.05    4.16
   0   8  13    6.23    3.62
   0  -8 -13    5.02    4.32
   0  -8  13   13.00    5.81
   0   8 -13   16.64    6.16
   0  -8 -13   10.49    5.39
   0   8 -13   12.12    3.47
   0  -8  13   14.13    4.48
   0   8  13   10.03    5.90
   0   8  14   23.46    5.28
   0  -8  14   29.12    5.17
   0  -8  14   29.78    6.70
   0  -8 -14   27.06    6.18
   0  -8 -14   40.17    7.52
   0   8 -14   25.82    6.96
   0   8 -14   34.86    4.20
   0   8  14   33.01    7.83
   0  -8  14   30.23    4.93
   0  -8  15   58.19    7.21
   0   8  15   37.13    6.13
   0  -8 -15   47.58    7.66
   0  -8  15   42.83    7.41
   0  -8 -15   43.91    8.06
   0   8 -15   56.25    9.37
   0   8  15   51.99    8.73
   0  -8  15   54.91    6.06
   0   8 -15   54.37    4.52
   0  -8  16   -3.53    4.45
   0   8  16    4.05    4.45
   0  -8  16    6.34    5.75
   0  -8 -16    4.49    5.05
   0  -8 -16    1.79    5.34
   0   8 -16   -0.91    5.31
   0   8  16    5.81    5.90
   0   8 -16    1.82    3.05
   0   8  17   49.10    7.59
   0  -8  17   48.51    7.03
   0  -8 -17   36.08    7.07
   0  -8  17   39.31    8.03
   0  -8 -17   39.26    7.89
   0   8 -17   40.41    8.79
   0   8  17   42.03    8.41
   0   8 -17   50.98    4.14
   0  -8  18   -1.01    4.48
   0   8  18   -9.55    5.55
   0  -8 -18   11.42    6.15
   0  -8  18    6.67    5.98
   0   8 -18   -1.56    6.40
   0  -8 -18    4.52    6.48
   0   8  18    4.54    6.02
   0  -8  19  698.79   24.98
   0   8  19  626.36   24.32
   0  -8  19  651.79   26.79
   0  -8 -19  654.62   26.38
   0   8 -19  604.56   26.78
   0  -8 -19  674.58   27.51
   0   8  19  589.66   24.28
   0  -8  20   95.48   10.42
   0   8  20   89.03   10.53
   0  -8 -20   95.01   11.49
   0  -8  20   93.47   11.45
   0   8 -20   88.14   11.68
   0  -8 -20   90.68   12.12
   0   8  20   93.68   11.55
   0   8  21    9.40    5.87
   0  -8  21   12.85    6.30
   0  -8  21   22.34    7.49
   0  -8 -21    7.11    5.94
   0   8 -21   11.97    6.93
   0  -8 -21   25.91    8.20
   0   8  21   14.84    8.01
   0  -8  22  392.88   20.54
   0   8  22  340.97   19.99
   0  -8  22  357.04   21.59
   0  -8 -22  358.59   21.79
   0   8 -22  386.37   23.26
   0  -8 -22  357.02   21.93
   0   8  22  355.14   20.11
   0  -8  23   66.78   10.04
   0   8  23   47.18    9.48
   0  -8  23   84.43   12.79
   0  -8 -23   35.47    9.21
   0  -8 -23   61.27   10.85
   0   8 -23   52.82   10.86
   0   8  23   36.55    9.88
   0  -8  24   19.16    7.31
   0   8  24   24.22    8.77
   0  -8  24   18.72    8.30
   0  -8 -24   25.16    9.13
   0  -8 -24   17.02    8.59
   0   8 -24   19.82    8.02
   0   8  24   12.57    7.54
   0   8  25   33.76    9.27
   0  -8  25   13.28    7.46
   0  -8  25   30.90    9.66
   0  -8 -25   10.86    7.92
   0   8 -25   22.44    9.37
   0  -8 -25    2.79    7.37
   0   8  25   15.55    8.08
   0  -8  26   75.60   11.22
   0   8  26   77.19   12.28
   0  -8  26   59.84   11.34
   0  -8 -26   66.34   11.93
   0   8 -26   78.09   13.00
   0  -8 -26   56.31   10.90
   0   8  26   53.28   11.39
   0   8  27   48.44   11.19
   0  -8  27   37.25    9.23
   0  -8 -27   44.46   10.88
   0  -8  27   45.47   11.20
   0   8 -27   31.91   11.56
   0  -8 -27   31.55   10.73
   0   8  27   42.39   10.90
   0   8  28   10.23    8.73
   0  -8  28    1.32    7.18
   0  -8 -28    6.76    8.26
   0  -8  28   -1.66    8.19
   0  -8 -28    9.01    9.10
   0   8 -28    2.05    8.77
   0   8  28   16.85    9.42
   0  -8  29   10.60    8.30
   0   8  29   25.74    9.87
   0   8 -29    6.70    9.95
   0  -8 -29    7.43    9.35
   0  -8 -29   -4.17    8.58
   0  -8  29   22.82   10.07
   0  -8  30   25.63    9.73
   0   8  30    8.82    9.77
   0   8 -30    9.90    9.79
   0  -8 -30   10.56   10.54
   0  -8  30   12.97    9.02
   0  -8 -30   -5.09    8.40
   0  -8  31   20.51    9.92
   0   8  31   30.98   11.59
   0  -8 -31   28.12   11.96
   0   8 -31   33.29   13.98
   0  -8 -31   27.44   11.50
   0  -8  31   15.66    9.44
   0  -8  32   -3.23    8.28
   0  -8 -32   -1.11    9.54
   0  -8 -32   -8.40    9.83
   0  -8 -33   16.96   12.26
   0   9   0    0.31    1.07
   0   9   0   -2.16    1.23
   0  -9   0    0.38    3.66
   0   9   0   -5.69    5.09
   0   9   0   -4.50    4.90
   0   9   1    9.85    1.69
   0   9   1   10.50    1.59
   0  -9   1    6.97    4.25
   0  -9  -1   14.71    4.71
   0   9   1    9.97    5.44
   0   9  -1   12.80    5.19
   0   9  -1   11.89    4.78
   0   9   1    4.43    4.69
   0   9   2  301.25    7.34
   0   9   2  258.30    6.23
   0  -9  -2  302.29   13.88
   0  -9   2  285.84   13.62
   0   9  -2  306.32   15.97
   0   9   2  303.47   16.11
   0   9  -2  315.47   13.67
   0   9   2  321.13   15.18
   0   9   3   36.89    3.32
   0   9  -3   24.73    1.86
   0  -9   3   35.54    2.40
   0   9   3   30.60    2.89
   0  -9  -3   29.33    5.21
   0  -9   3   35.68    5.94
   0  -9  -3   31.34    6.10
   0   9  -3   30.65    6.62
   0   9   3   39.61    7.14
   0   9  -3   41.37    6.02
   0   9   4  101.35    5.52
   0   9   4   88.04    4.65
   0  -9   4  102.74    4.30
   0   9  -4   90.19    3.63
   0  -9   4  119.23    9.39
   0  -9  -4  103.32    8.61
   0  -9  -4   82.47    8.15
   0   9  -4  103.29   10.01
   0   9  -4  102.17    8.17
   0   9   4  119.46   10.26
   0   9   5   51.16    4.40
   0   9   5   38.11    3.59
   0   9  -5   41.73    2.99
   0  -9   5   42.71    3.54
   0  -9   5   37.63    6.01
   0  -9  -5   31.48    5.77
   0  -9  -5   40.07    6.21
   0   9  -5   39.69    7.34
   0   9   5   42.24    7.59
   0   9  -5   50.13    6.12
   0  -9   6   -2.05    2.20
   0   9   6    0.27    2.40
   0   9   6    0.32    2.00
   0   9  -6    0.12    1.68
   0  -9  -6    3.43    4.14
   0  -9   6   -0.32    3.90
   0   9  -6    1.25    5.04
   0  -9  -6    3.03    4.60
   0   9  -6   -2.26    3.95
   0   9   6   13.72    6.61
   0  -9   7    0.67    2.08
   0   9   7    2.07    2.41
   0   9  -7    2.77    2.13
   0   9   7   -0.37    2.53
   0  -9   7   -0.82    4.21
   0  -9  -7    1.15    3.90
   0  -9  -7   -0.71    4.15
   0   9  -7   -0.01    4.48
   0   9   7   -4.96    5.23
   0   9  -7   -2.10    4.20
   0  -9   8  354.02   11.23
   0   9  -8  391.93   10.83
   0   9   8  317.05   10.97
   0  -9   8  375.22   16.82
   0  -9  -8  359.07   16.06
   0   9  -8  384.37   18.33
   0  -9  -8  327.49   15.89
   0   9   8  379.49   18.21
   0  -9  -8  269.17   10.32
   0   9  -8  364.29   13.12
   0   9   9   70.32    5.89
   0  -9   9   66.05    5.65
   0   9  -9   76.83    5.48
   0  -9  -9   69.31    7.92
   0  -9   9   76.28    8.49
   0   9  -9   66.47    8.68
   0  -9  -9   59.43    7.72
   0   9  -9   73.83    6.63
   0   9   9   75.81    9.56
   0   9  10   26.89    4.41
   0   9 -10   31.97    4.26
   0  -9  10   37.50    4.87
   0  -9 -10   31.25    6.30
   0  -9  10   43.85    7.13
   0   9 -10   24.92    6.91
   0  -9 -10   25.19    5.82
   0   9 -10   39.18    5.23
   0   9  10   26.77    7.10
   0   9  11  200.29   10.26
   0  -9  11  231.10   10.89
   0  -9  11  211.96   13.68
   0  -9 -11  246.60   14.32
   0  -9 -11  212.76   13.92
   0   9 -11  234.37   15.59
   0   9  11  213.11   14.61
   0  -9  11  221.60   10.77
   0   9 -11  240.35   10.03
   0   9  12   40.79    5.61
   0  -9  12   53.90    6.06
   0  -9  12   47.45    7.89
   0  -9 -12   49.64    7.63
   0  -9 -12   50.01    8.41
   0   9 -12   64.16    8.98
   0  -9  12   45.50    6.26
   0   9 -12   61.47    5.61
   0   9  12   58.40    9.41
   0   9  13   78.33    7.85
   0  -9  13   88.54    7.71
   0  -9  13   83.37    9.86
   0  -9 -13   93.09    9.47
   0   9 -13   68.21    9.51
   0  -9 -13   52.71    8.39
   0   9  13   76.84   10.49
   0   9 -13   86.92    6.51
   0  -9  13   81.48    7.21
   0  -9  14   98.07    8.56
   0   9  14   64.56    7.36
   0  -9 -14   92.83   10.13
   0  -9  14   88.03   10.00
   0   9 -14   67.05    9.91
   0  -9 -14   95.62   10.63
   0   9 -14   87.51    6.37
   0  -9  14   75.94    7.10
   0   9  14   95.87   11.17
   0   9  15   23.48    5.59
   0  -9  15   36.96    6.34
   0  -9 -15   33.76    7.37
   0  -9  15   35.99    7.91
   0   9 -15   30.68    8.12
   0  -9 -15   26.67    7.61
   0   9 -15   33.72    4.69
   0   9  15   20.56    7.17
   0  -9  16    3.91    4.38
   0   9  16   -2.99    4.59
   0  -9 -16    3.06    4.65
   0  -9  16    5.06    5.32
   0  -9 -16    4.22    6.54
   0   9 -16    1.49    6.04
   0   9 -16    3.94    3.21
   0   9  16   -0.27    6.26
   0   9  17  406.46   18.52
   0  -9  17  437.77   18.88
   0  -9  17  419.27   21.34
   0  -9 -17  406.90   20.70
   0   9 -17  425.80   22.61
   0  -9 -17  415.28   21.67
   0   9 -17  458.83   11.13
   0   9  17  419.53   21.23
   0  -9  18  130.63   10.94
   0   9  18  117.45   10.97
   0  -9 -18   92.18   11.26
   0  -9  18  104.05   12.04
   0  -9 -18  113.31   12.71
   0   9 -18   88.00   11.14
   0   9  18   94.78   11.53
   0  -9  19   95.22   10.11
   0   9  19   72.59    9.40
   0  -9  19   73.57   10.51
   0  -9 -19   60.72    9.63
   0   9 -19   75.73   11.62
   0  -9 -19   65.36    9.99
   0   9  19   90.41   11.64
   0   9  20  154.61   13.22
   0  -9  20  157.01   13.01
   0  -9  20  184.41   15.83
   0  -9 -20  170.49   15.04
   0   9 -20  175.11   16.22
   0  -9 -20  148.15   15.22
   0   9  20  139.24   13.86
   0  -9  21   11.11    6.55
   0   9  21   15.91    6.28
   0  -9  21   13.90    7.50
   0  -9 -21   12.97    6.83
   0  -9 -21   11.70    7.15
   0   9 -21   12.25    8.06
   0   9  21    2.24    7.30
   0  -9  22   46.90    9.54
   0   9  22   33.74    7.98
   0  -9 -22   47.94   10.18
   0  -9  22   58.80   10.67
   0   9 -22   43.00   10.15
   0  -9 -22   52.95   10.85
   0   9  22   23.61    8.33
   0  -9  23  144.57   14.14
   0   9  23  145.59   14.51
   0  -9  23  176.27   16.41
   0  -9 -23  146.90   15.49
   0   9 -23  142.72   15.64
   0  -9 -23  131.46   15.03
   0   9  23  133.92   14.77
   0  -9  24   59.43    9.87
   0   9  24   45.63    9.88
   0  -9 -24   52.68   11.32
   0  -9  24   65.55   11.61
   0   9 -24   52.51   11.34
   0  -9 -24   38.81   10.14
   0   9  24   50.58   11.11
   0   9  25   15.87    8.00
   0  -9  25   31.30    9.10
   0  -9 -25   20.77    9.12
   0  -9  25   23.33    9.38
   0  -9 -25   27.39    9.43
   0   9 -25   23.75    9.18
   0   9  25   19.18    8.87
   0   9  26    1.66    6.70
   0  -9  26    1.25    7.01
   0  -9  26    2.17    8.13
   0  -9 -26   -1.55    7.91
   0  -9 -26   10.32    9.25
   0   9 -26   -6.56   10.23
   0   9  26    4.33    8.79
   0   9  27   29.29   10.13
   0  -9  27   34.95    9.42
   0  -9 -27   51.85   12.00
   0  -9  27   27.42   10.14
   0   9 -27    4.13    9.40
   0  -9 -27   21.69    9.31
   0   9  27   20.82   10.14
   0  -9  28   43.93    9.90
   0   9  28   54.68   12.27
   0  -9  28   50.25   12.60
   0  -9 -28   21.99    9.85
   0  -9 -28   33.86   11.12
   0   9 -28   56.82   13.54
   0   9  28   62.57   12.76
   0  -9  29    5.80    8.01
   0   9  29  -14.33    9.79
   0   9 -29    0.67   10.08
   0  -9 -29   -8.47    9.12
   0  -9  29   -0.87    8.39
   0  -9 -29    4.19    8.94
   0  -9  30   19.43   10.17
   0   9  30    8.17    9.05
   0   9 -30   16.30   11.79
   0  -9 -30   13.99   10.88
   0  -9 -30    3.27    9.74
   0  -9  30   -3.82   10.05
   0  -9  31    7.29    9.17
   0   9  31    6.86    9.52
   0  -9 -31   -2.47   10.21
   0  -9 -31    7.68   10.27
   0  -9  32   40.29   11.56
   0  -9 -32   14.04   11.65
   0 -10   0  279.97   14.16
   0  10   0  285.00   16.48
   0  10   0  257.36   13.80
   0  10   1    2.72    1.34
   0  10   1    0.28    1.10
   0 -10  -1    4.79    4.44
   0 -10   1    2.95    3.59
   0  10   1   -2.54    5.03
   0  10  -1   -2.59    5.32
   0  10  -1    2.12    5.00
   0  10   1    6.40    5.29
   0  10   2   42.65    2.68
   0  10   2   50.43    3.26
   0 -10  -2   61.94    7.48
   0 -10   2   54.01    6.87
   0  10  -2   45.82    7.77
   0  10  -2   60.69    7.32
   0  10   2   60.05    8.18
   0  10   3  259.96    7.69
   0  10   3  210.08    6.08
   0 -10   3  212.33    4.64
   0 -10  -3  262.03   13.49
   0 -10   3  270.99   14.26
   0  10  -3  279.31   16.32
   0 -10  -3  252.24   13.91
   0  10   3  287.12   15.00
   0  10  -3  286.67   13.71
   0  10   4   38.77    3.33
   0 -10   4   43.33    2.82
   0  10   4   44.26    3.95
   0  10  -4   36.27    2.36
   0 -10  -4   33.59    5.95
   0 -10   4   49.58    7.04
   0  10  -4   38.05    7.38
   0 -10  -4   43.39    7.05
   0  10   4   42.72    8.06
   0  10  -4   31.68    5.97
   0  10   5   -0.04    1.95
   0  10  -5    5.18    1.73
   0 -10   5    5.29    1.90
   0  10   5    9.26    2.96
   0 -10  -5   11.24    4.78
   0 -10   5    7.22    4.67
   0 -10  -5    2.06    4.40
   0  10  -5   10.16    5.87
   0  10  -5    2.64    4.45
   0  10   5    0.06    5.41
   0  10  -6  171.28    6.10
   0  10   6  162.74    8.01
   0  10   6  142.01    6.55
   0 -10   6  184.29    6.96
   0 -10  -6  166.71   11.64
   0 -10   6  214.95   13.12
   0  10  -6  188.28   13.97
   0 -10  -6  179.55   12.37
   0  10   6  190.30   13.46
   0  10  -6  160.21    9.93
   0 -10   7   24.93    3.44
   0  10   7   18.09    3.40
   0  10   7   16.21    3.62
   0  10  -7   26.99    3.22
   0 -10  -7   24.74    5.59
   0 -10   7   27.37    6.25
   0  10  -7   32.08    6.88
   0 -10  -7   27.74    6.53
   0  10  -7   28.76    5.40
   0  10   7   33.79    7.76
   0 -10   8    0.39    2.50
   0  10   8   -2.89    2.89
   0  10  -8   -1.31    2.23
   0  10   8    0.81    2.93
   0 -10   8    3.01    4.81
   0 -10  -8   -3.77    4.76
   0 -10  -8   -4.04    4.78
   0  10  -8    0.88    5.18
   0  10   8    0.23    6.42
   0  10  -8    7.34    4.46
   0  10  -9  145.53    7.35
   0 -10   9  143.66    7.92
   0  10   9  113.67    7.28
   0 -10  -9  143.59   11.30
   0 -10   9  133.44   11.07
   0 -10  -9  121.65   10.90
   0  10  -9  132.21   12.15
   0  10   9  153.26   13.16
   0  10  -9  118.00    8.72
   0 -10  10    7.88    3.23
   0  10  10   14.19    3.98
   0  10 -10    6.17    3.01
   0 -10 -10   13.17    5.42
   0 -10  10    8.61    5.10
   0  10 -10    0.01    5.57
   0 -10 -10    3.46    5.42
   0  10  10    9.78    7.12
   0  10 -10    8.40    4.79
   0 -10  11    4.80    3.19
   0  10  11   -2.73    3.30
   0 -10  11    8.28    5.55
   0 -10 -11    7.96    4.95
   0 -10 -11    2.03    4.72
   0  10 -11   10.71    6.34
   0  10 -11    7.55    4.41
   0  10  11   -1.43    6.08
   0  10  12   12.48    4.33
   0 -10  12   10.33    3.81
   0 -10 -12   14.15    5.40
   0 -10  12   17.13    6.18
   0 -10 -12   18.82    6.14
   0  10 -12   12.23    6.34
   0  10  12   18.15    7.75
   0  10 -12    6.10    4.27
   0  10  13   -0.31    3.40
   0 -10  13    0.67    3.62
   0 -10 -13    0.25    4.77
   0 -10  13   -4.21    5.47
   0 -10 -13   -7.29    6.08
   0  10 -13   13.56    6.74
   0  10 -13   -5.10    4.11
   0  10  13    7.05    6.65
   0 -10  14    1.49    4.03
   0  10  14    0.87    3.59
   0 -10 -14    8.49    5.76
   0 -10  14   -2.23    5.19
   0  10 -14    4.86    5.71
   0 -10 -14   -3.10    5.58
   0  10 -14   -1.10    3.85
   0  10  14   -7.29    6.30
   0 -10  15   55.40    7.18
   0  10  15   56.17    7.36
   0 -10 -15   71.44    9.96
   0 -10  15   65.67    9.69
   0 -10 -15   53.01    9.36
   0  10 -15   67.80   10.85
   0  10  15   57.32    9.83
   0  10 -15   60.53    5.88
   0 -10  16   11.76    4.70
   0  10  16   18.90    5.56
   0 -10  16   11.79    6.34
   0 -10 -16   19.85    6.13
   0  10 -16   10.73    7.10
   0 -10 -16   26.43    8.20
   0  10 -16   17.76    4.41
   0  10  16    9.18    7.26
   0 -10  17    9.19    5.23
   0  10  17    7.71    5.21
   0 -10 -17    7.16    6.03
   0 -10  17    1.42    6.09
   0 -10 -17    0.20    6.35
   0  10 -17    5.55    7.13
   0  10  17    4.72    6.81
   0 -10  18   -1.22    4.54
   0  10  18   -3.49    4.60
   0 -10  18    0.29    5.84
   0 -10 -18    1.69    5.43
   0 -10 -18    5.96    6.65
   0  10 -18    3.13    6.74
   0  10  18    9.10    8.09
   0  10  19    2.22    4.93
   0 -10  19   15.59    6.70
   0 -10 -19    3.45    6.61
   0 -10  19    3.10    6.68
   0 -10 -19    1.93    6.65
   0  10 -19   -1.91    7.63
   0  10  19   -3.01    7.51
   0 -10  20  153.36   13.03
   0  10  20  103.13   11.12
   0 -10  20  148.55   14.54
   0 -10 -20   99.61   12.03
   0  10 -20  132.61   14.93
   0 -10 -20  129.59   14.29
   0  10  20  119.04   13.69
   0  10  21   -0.62    5.54
   0 -10  21   -1.25    5.51
   0 -10  21   -2.96    6.56
   0 -10 -21    5.64    6.43
   0 -10 -21   -9.23    7.81
   0  10 -21    3.74    8.22
   0  10  21   -0.74    7.25
   0  10  22   70.02   10.36
   0 -10  22   61.11    9.62
   0 -10 -22   70.12   11.30
   0 -10  22   74.98   11.58
   0  10 -22   51.98   10.20
   0 -10 -22   71.20   11.94
   0  10  22   58.46   11.41
   0  10  23   49.59    9.51
   0 -10  23   51.23    8.97
   0 -10  23   61.88   11.56
   0 -10 -23   40.82   10.04
   0  10 -23   41.16   10.27
   0 -10 -23   47.98   11.43
   0  10  23   27.71    9.36
   0 -10  24    9.71    6.07
   0  10  24   11.77    7.47
   0 -10 -24   15.79    8.70
   0 -10  24    2.41    7.64
   0 -10 -24   -2.09    8.01
   0  10 -24   11.03   10.00
   0  10  24   19.84    9.42
   0 -10  25   13.57    6.98
   0  10  25   -2.57    7.29
   0 -10 -25   -1.76    7.11
   0 -10  25   -4.51    8.48
   0  10 -25   -6.41    8.75
   0 -10 -25   -4.26    7.74
   0  10  25   -1.40    8.60
   0 -10  26   -2.64    7.41
   0  10  26   -3.78    7.18
   0 -10 -26   13.96    8.99
   0 -10  26   11.03    8.45
   0  10 -26    3.49    9.05
   0 -10 -26   -7.42    8.47
   0  10  26   12.40    9.28
   0 -10  27   14.41    8.57
   0  10  27   15.30    8.96
   0 -10 -27    9.63    8.92
   0 -10  27   11.70    9.89
   0 -10 -27    5.36    8.61
   0  10 -27    1.83    9.31
   0  10  27   -1.07    8.98
   0  10  28    2.98    8.39
   0 -10  28   15.18    8.41
   0 -10  28    5.34    8.90
   0 -10 -28   -3.91    9.15
   0  10 -28   16.81   11.89
   0 -10 -28    7.41    8.71
   0  10  28    9.20   10.51
   0  10  29   38.32   11.95
   0 -10  29   11.81    8.63
   0 -10 -29    8.16   10.14
   0  10 -29   11.84   10.31
   0 -10 -29    6.42    9.35
   0 -10  29    4.76    8.82
   0 -10  30   12.02    9.00
   0  10  30   19.91   10.98
   0 -10 -30   -0.61   10.44
   0  10 -30   -6.52   11.43
   0 -10  30   11.87    9.70
   0 -10 -30    6.71    9.82
   0  10  31   40.04   13.07
   0 -10  31   54.92   12.58
   0 -10 -31   49.99   14.54
   0 -11   0    1.55    3.90
   0  11   0   -7.86    5.61
   0  11   0    3.82    5.41
   0 -11   1    2.08    4.27
   0 -11  -1    3.83    4.39
   0  11   1   11.12    6.18
   0  11  -1    0.63    5.88
   0  11   1    2.68    5.22
   0  11  -1   -6.09    5.41
   0  11   2   14.96    1.98
   0  11   2   10.20    1.50
   0 -11  -2   27.19    5.71
   0 -11   2   25.61    6.09
   0  11  -2   22.51    6.98
   0  11   2   16.42    6.57
   0  11  -2   16.52    5.92
   0  11   3  733.67   12.39
   0 -11   3  806.41   25.25
   0 -11  -3  774.47   24.29
   0 -11  -3  776.77   25.08
   0  11  -3  789.15   27.75
   0  11  -3  815.20   23.70
   0  11   3  839.88   26.80
   0  11  -4    0.64    1.05
   0  11   4    3.13    2.32
   0 -11   4    1.00    1.14
   0  11   4    0.24    1.68
   0 -11   4    6.50    4.32
   0 -11  -4   -2.45    4.12
   0  11  -4    3.21    5.32
   0 -11  -4    5.29    5.43
   0  11  -4   -1.89    4.79
   0  11   4   -0.81    6.11
   0  11  -5   12.29    1.90
   0 -11   5   12.93    2.07
   0  11   5   13.77    2.53
   0  11   5   12.45    3.23
   0 -11  -5   17.44    5.17
   0 -11   5   15.05    5.02
   0  11  -5   13.14    6.37
   0 -11  -5   11.15    5.74
   0  11   5   13.19    6.80
   0  11  -5   10.29    5.14
   0  11  -6    0.10    1.71
   0 -11   6   -0.28    2.05
   0  11   6    4.70    2.98
   0  11   6    4.47    2.40
   0 -11   6    3.36    4.25
   0 -11  -6    0.43    4.27
   0  11  -6    2.44    5.75
   0 -11  -6    5.59    5.18
   0  11  -6    4.41    4.33
   0  11   6    4.60    6.08
   0  11  -7   30.43    3.25
   0  11   7   23.03    4.30
   0  11   7   19.47    3.41
   0 -11   7   33.14    3.76
   0 -11   7   34.58    7.22
   0 -11  -7   36.70    7.08
   0 -11  -7   30.02    6.88
   0  11  -7   20.17    7.04
   0  11  -7   28.27    5.95
   0  11   7   33.06    8.49
   0  11   8  254.82    9.76
   0  11   8  248.36   10.98
   0  11  -8  298.71    9.33
   0 -11   8  339.64   10.79
   0 -11  -8  283.36   15.65
   0 -11   8  317.44   17.26
   0 -11  -8  282.09   16.10
   0  11  -8  292.51   18.27
   0  11   8  301.00   18.03
   0  11  -8  301.57   13.95
   0  11   9   54.08    5.38
   0  11  -9   60.78    5.00
   0 -11   9   64.33    5.63
   0 -11   9   64.17    8.81
   0 -11  -9   63.43    8.77
   0 -11  -9   58.70    8.46
   0  11  -9   72.79   10.50
   0  11   9   47.59    9.16
   0  11  -9   61.65    7.27
   0 -11  10   63.59    6.14
   0  11  10   58.71    6.00
   0  11 -10   76.45    5.88
   0 -11  10   61.88    8.60
   0 -11 -10   68.21    8.69
   0 -11 -10   65.52    8.96
   0  11 -10   65.01   10.07
   0  11 -10   73.80    7.51
   0  11  10   63.47   10.46
   0  11  11    0.00    3.15
   0 -11  11   -0.99    3.29
   0 -11 -11   -2.33    4.89
   0 -11  11    4.93    5.12
   0  11 -11    5.31    6.14
   0 -11 -11    4.46    5.69
   0  11 -11   -3.66    4.69
   0  11  11    7.99    7.23
   0  11  12  103.76    8.21
   0 -11  12  119.82    8.47
   0 -11  12  108.99   11.25
   0 -11 -12   98.93   10.83
   0 -11 -12  121.11   12.30
   0  11 -12   99.11   11.88
   0  11 -12  118.59    9.06
   0  11  12  110.69   12.45
   0  11  13   47.29    6.27
   0 -11  13   66.83    6.94
   0 -11  13   87.87   10.80
   0 -11 -13   52.70    8.29
   0 -11 -13   63.20    9.60
   0  11 -13   54.60    9.82
   0  11  13   68.10   11.05
   0  11 -13   71.64    7.22
   0  11  14  121.22    9.53
   0 -11  14  118.93    9.48
   0 -11 -14  106.06   10.99
   0 -11  14   97.91   11.50
   0 -11 -14   96.65   11.48
   0  11 -14  114.43   13.25
   0  11 -14  135.84    8.91
   0  11  14  134.67   14.44
   0 -11  15   10.30    4.26
   0  11  15    8.67    4.51
   0 -11  15   17.50    7.21
   0 -11 -15   15.24    6.03
   0  11 -15   22.36    8.29
   0 -11 -15   10.40    6.60
   0  11 -15   25.38    5.49
   0 -11  16   28.97    6.24
   0  11  16   26.05    5.96
   0 -11  16   28.92    8.24
   0 -11 -16   24.39    7.47
   0 -11 -16   14.16    7.57
   0  11 -16   24.80    8.30
   0  11  16   13.91    7.34
   0  11 -16   29.33    5.56
   0 -11  17    9.52    4.86
   0  11  17   13.17    5.54
   0 -11 -17   -3.15    6.22
   0  11 -17    9.13    6.82
   0 -11 -17    7.92    6.63
   0  11  17   19.73    8.51
   0 -11  18   87.81    9.57
   0  11  18   98.12   10.42
   0 -11 -18   86.71   11.02
   0 -11  18  103.06   12.36
   0 -11 -18   86.50   12.67
   0  11 -18   82.90   12.53
   0  11  18  103.45   13.52
   0  11  19    2.25    5.35
   0 -11  19    8.70    5.66
   0 -11  19    6.81    6.78
   0 -11 -19   11.49    6.70
   0 -11 -19   -7.47    7.15
   0  11 -19   12.58    9.12
   0  11  19   18.64    9.08
   0 -11  20  238.69   15.63
   0  11  20  229.40   15.79
   0 -11 -20  206.20   17.47
   0 -11  20  222.11   18.13
   0  11 -20  249.49   20.28
   0 -11 -20  201.55   17.68
   0  11  20  213.32   18.05
   0 -11  21   47.73    9.11
   0  11  21   29.23    8.09
   0 -11 -21   41.26    9.51
   0 -11  21   41.43   10.26
   0  11 -21   69.82   12.86
   0 -11 -21   54.77   11.39
   0  11  21   55.97   11.59
   0  11  22   -3.61    6.53
   0 -11  22   -2.77    6.32
   0 -11  22    0.25    7.32
   0 -11 -22    2.77    6.51
   0  11 -22    9.23    8.95
   0 -11 -22    6.75    7.92
   0  11  22   12.10    9.01
   0 -11  23   10.04    7.67
   0  11  23    3.13    6.80
   0 -11  23    7.25    7.96
   0 -11 -23   -4.50    6.75
   0 -11 -23    6.30    7.82
   0  11 -23    0.46    8.45
   0  11  23   -5.55    9.03
   0  11  24   58.06   10.38
   0 -11  24   52.49    9.67
   0 -11  24   42.62   11.04
   0 -11 -24   51.61   11.54
   0 -11 -24   31.54   10.29
   0  11 -24   39.87   11.99
   0  11  24   61.52   13.28
   0  11  25  -10.57    7.84
   0 -11  25   15.68    8.19
   0 -11  25    9.53    8.36
   0 -11 -25    7.91    8.26
   0  11 -25    4.30   10.69
   0 -11 -25  -10.10   10.13
   0  11  25    4.84    9.43
   0  11  26    7.47    7.86
   0 -11  26    8.33    7.97
   0 -11  26   -8.56    9.26
   0 -11 -26    8.41    8.41
   0  11 -26    7.42    9.45
   0 -11 -26   12.04    9.46
   0  11  26    8.47   10.90
   0  11  27   11.53    8.41
   0 -11  27   29.22    9.29
   0 -11  27   21.11   10.70
   0 -11 -27   19.20    9.51
   0  11 -27   38.30   12.56
   0 -11 -27   19.52   10.53
   0  11  27   11.65    9.55
   0 -11  28   42.74   10.44
   0  11  28   63.44   12.88
   0 -11  28   46.64   12.37
   0 -11 -28   38.35   12.16
   0 -11 -28   28.25   11.94
   0  11 -28   41.06   13.69
   0  11  28   22.84   11.94
   0  11  29   16.92    9.95
   0 -11 -29   20.61   11.92
   0  11 -29   28.60   12.51
   0 -11  29   50.21   13.04
   0  11  30   13.88   10.44
   0 -11 -30    8.47   10.90
   0 -12   0  222.15   14.28
   0  12   0  216.93   16.36
   0  12   0  228.41   14.79
   0 -12   1  133.68   11.37
   0 -12  -1  135.45   11.43
   0  12   1  142.83   13.59
   0  12  -1  141.48   13.65
   0  12   1  137.98   12.05
   0  12  -1  141.60   11.62
   0 -12  -2  100.30    9.89
   0 -12   2  136.90   11.41
   0 -12  -2  118.54   11.37
   0  12  -2  108.18   12.51
   0  12   2  114.43   11.65
   0  12  -2  113.25   10.41
   0 -12  -3  615.06   22.71
   0 -12   3  601.48   23.07
   0 -12  -3  608.91   23.66
   0  12   3  624.90   24.36
   0  12  -3  627.16   22.07
   0  12   4    3.87    2.37
   0  12   4    2.31    1.88
   0 -12  -4    1.62    4.74
   0 -12   4    9.24    5.24
   0 -12  -4    1.68    5.10
   0  12  -4    2.61    6.80
   0  12  -4    1.51    5.39
   0  12   4    1.18    6.65
   0  12   5    0.53    2.50
   0  12   5    4.23    2.09
   0 -12  -5   -3.68    4.71
   0 -12   5    5.79    5.24
   0 -12  -5    8.06    5.74
   0  12  -5    1.80    5.99
   0  12   5   13.27    6.88
   0  12  -5    2.52    5.63
   0 -12   6   79.32    3.91
   0  12  -6   73.75    3.60
   0  12   6   59.27    4.57
   0  12   6   79.21    6.04
   0 -12   6   96.88   10.48
   0 -12  -6   81.13    9.61
   0 -12  -6   89.16   10.22
   0  12  -6   94.81   11.73
   0  12   6  111.22   12.00
   0  12  -6   91.89    9.40
   0  12  -7  164.95    5.97
   0  12   7  156.65    8.69
   0  12   7  145.81    7.18
   0 -12   7  183.55    6.60
   0 -12   7  174.37   13.47
   0 -12  -7  184.48   13.73
   0 -12  -7  199.13   14.57
   0  12  -7  207.86   16.78
   0  12  -7  192.85   12.21
   0  12   7  183.67   15.19
   0  12   8  547.32   14.02
   0 -12   8  664.76   14.03
   0  12  -8  587.65   12.20
   0 -12   8  657.92   25.30
   0 -12  -8  621.61   23.74
   0  12  -8  672.43   28.31
   0 -12  -8  642.04   24.84
   0  12   8  715.76   28.38
   0  12  -8  687.28   21.73
   0 -12   9   41.40    4.52
   0  12   9   33.62    4.48
   0 -12   9   47.36    8.40
   0 -12  -9   33.60    7.30
   0 -12  -9   39.70    8.09
   0  12  -9   29.33    8.64
   0  12   9   46.18    9.45
   0  12  -9   30.12    6.44
   0 -12  10   81.30    6.48
   0  12  10   62.34    5.94
   0 -12  10   75.77   10.05
   0 -12 -10   82.23    9.90
   0  12 -10   80.18   11.07
   0 -12 -10   52.00    8.64
   0  12 -10   81.22    8.58
   0  12  10   76.95   11.32
   0 -12  11  139.62    8.57
   0  12  11   99.03    7.49
   0 -12  11  150.43   13.92
   0 -12 -11  125.59   11.88
   0 -12 -11  142.08   13.29
   0  12 -11  122.41   13.62
   0  12 -11  155.51   10.60
   0  12  11  164.22   14.92
   0  12  12  125.01    8.91
   0 -12  12  147.76    9.25
   0 -12 -12  112.35   11.52
   0 -12  12  142.99   13.30
   0 -12 -12  144.22   13.43
   0  12 -12  126.15   14.00
   0  12 -12  136.39   10.14
   0  12  12  155.08   15.25
   0 -12  13   42.03    6.10
   0  12  13   32.23    5.53
   0 -12 -13   27.51    7.05
   0 -12  13   29.28    7.51
   0  12 -13   36.93    9.51
   0 -12 -13   26.39    7.86
   0  12 -13   42.06    7.08
   0  12  13   40.06    9.78
   0 -12  14  110.54    8.94
   0  12  14  111.45    9.21
   0 -12  14  113.95   12.39
   0 -12 -14  128.34   12.50
   0 -12 -14  105.06   12.15
   0  12 -14  120.48   14.51
   0  12 -14  123.65    9.58
   0  12  14  132.17   14.67
   0  12  15   43.35    6.69
   0 -12  15   54.00    7.13
   0 -12  15   52.79    9.68
   0 -12 -15   61.97    9.50
   0  12 -15   62.80   12.19
   0 -12 -15   37.37    9.08
   0  12 -15   50.21    7.39
   0  12  15   41.77   10.04
   0  12  16  633.41   22.02
   0 -12  16  716.41   22.62
   0 -12 -16  638.61   27.33
   0 -12  16  725.69   29.83
   0 -12 -16  623.56   28.15
   0  12 -16  646.47   30.49
   0  12  16  679.36   29.89
   0  12  17   15.03    5.83
   0 -12  17    2.06    4.69
   0 -12 -17  -18.47    7.99
   0 -12  17   -0.51    6.92
   0  12 -17    2.88    7.85
   0 -12 -17    2.97    6.94
   0  12  17    1.25    8.65
   0 -12  18  268.62   15.43
   0  12  18  218.55   14.52
   0 -12  18  251.59   19.15
   0 -12 -18  230.10   17.61
   0  12 -18  254.15   20.75
   0 -12 -18  227.94   18.40
   0  12  18  238.83   19.31
   0  12  19   42.31    7.83
   0 -12  19   32.56    6.93
   0 -12  19   29.22    8.35
   0 -12 -19   40.08    8.84
   0 -12 -19   40.08   10.52
   0  12 -19   43.96   11.11
   0  12  19   38.60   10.67
   0 -12  20   36.45    7.64
   0  12  20   33.72    7.72
   0 -12 -20   32.40    9.67
   0 -12  20   20.06    8.02
   0  12 -20   41.73   11.01
   0 -12 -20   33.63   10.06
   0  12  20   40.46   11.41
   0 -12  21   34.86    7.74
   0  12  21   36.10    8.43
   0 -12 -21   37.61   10.44
   0 -12  21   46.32   10.50
   0 -12 -21   21.49    9.22
   0  12 -21   51.01   11.97
   0  12  21   29.13   10.66
   0  12  22    2.85    5.88
   0 -12  22    3.70    6.13
   0 -12 -22   -1.11    7.70
   0 -12  22    2.16    7.62
   0 -12 -22    1.47    9.05
   0  12 -22    8.84    9.47
   0  12  22    5.80    9.43
   0  12  23   35.69    9.78
   0 -12  23    1.68    8.66
   0 -12 -23   18.64    9.10
   0 -12 -23    4.02    9.34
   0  12 -23    1.29    9.25
   0  12  23    3.60   10.15
   0  12  24    1.02    6.60
   0 -12  24   11.04    9.15
   0 -12 -24   -1.90    7.75
   0  12 -24   -6.56    9.90
   0 -12 -24    1.25    9.20
   0  12  24  -10.17   10.07
   0  12  25   39.93   10.05
   0 -12 -25   21.04    9.74
   0 -12  25   36.18   10.85
   0  12 -25   32.33   12.62
   0 -12 -25   22.64   10.45
   0  12  25   15.71    9.91
   0  12  26   -0.84    7.51
   0 -12  26   -7.69    9.60
   0 -12 -26   15.00    9.57
   0  12 -26  -10.03   10.27
   0 -12 -26   11.29   10.26
   0  12  26   -2.86   10.68
   0  12  27    1.87    8.09
   0 -12  27    6.37    8.86
   0 -12 -27    9.78    9.17
   0  12 -27   19.29   13.18
   0 -12 -27  -11.83    9.67
   0  12  27   -9.32   11.25
   0  12  28   -0.22    8.81
   0 -12 -28    5.80   10.95
   0  12  28   10.68   11.51
   0  12  29    3.41    9.47
   0 -12 -29   10.28   11.60
   0  12  29   14.10   13.31
   0  12  30    1.73    9.38
   0 -12 -30   21.02   12.50
   0 -13   0    2.24    4.98
   0  13   0    7.39    7.29
   0  13   0   -0.43    6.30
   0 -13   1  184.90   13.68
   0 -13  -1  182.15   13.59
   0  13   1  139.14   14.15
   0  13  -1  176.48   15.54
   0  13   1  210.50   15.70
   0  13  -1  167.26   13.45
   0 -13  -2  682.49   25.01
   0 -13   2  687.02   25.74
   0  13  -2  664.87   28.54
   0 -13  -2  621.26   24.95
   0  13  -2  696.10   25.38
   0 -13   3    4.34    5.21
   0 -13  -3   -5.69    5.72
   0 -13  -3   16.18    6.97
   0  13  -3   -0.53    6.69
   0  13   3    2.52    7.25
   0  13  -3    9.70    5.85
   0 -13   4  280.23   17.15
   0 -13  -4  251.94   15.82
   0  13  -4  273.28   18.92
   0 -13  -4  290.04   17.49
   0  13   4  295.75   18.55
   0  13  -4  282.55   15.97
   0 -13  -5  379.06   19.28
   0 -13   5  365.81   19.56
   0  13  -5  346.38   20.98
   0 -13  -5  389.14   20.32
   0  13   5  369.71   20.58
   0  13  -5  362.70   17.83
   0  13   6   46.01    4.02
   0 -13  -6   79.94   10.09
   0 -13   6   69.27    9.81
   0  13  -6   87.26   12.42
   0 -13  -6   79.31   10.42
   0  13  -6   83.73    9.80
   0  13   6   64.54   10.54
   0  13   7  159.63    7.30
   0 -13  -7  206.22   14.88
   0 -13   7  202.06   14.96
   0 -13  -7  178.67   14.47
   0  13  -7  219.70   17.69
   0  13  -7  198.17   13.30
   0  13   7  194.55   16.23
   0 -13   8  138.90    5.99
   0  13   8  120.46    6.91
   0 -13   8  170.57   14.07
   0 -13  -8  157.40   13.50
   0  13  -8  145.22   15.05
   0 -13  -8  126.37   12.90
   0  13  -8  144.46   11.71
   0  13   8  167.46   15.75
   0 -13   9    1.88    2.66
   0  13   9   -3.33    3.35
   0 -13   9   10.38    6.64
   0 -13  -9    7.86    6.00
   0 -13  -9   -8.37    6.24
   0  13  -9    9.95    6.84
   0  13   9   -5.35    7.56
   0  13  -9   -2.20    5.87
   0 -13  10    2.94    3.30
   0  13  10    5.18    3.49
   0 -13  10   -6.83    6.34
   0 -13 -10   -3.75    5.40
   0 -13 -10   -1.23    5.70
   0  13 -10   -1.47    6.56
   0  13  10   -4.79    7.90
   0  13 -10    0.13    5.39
   0  13  11   15.57    4.38
   0 -13  11   23.56    4.60
   0 -13  11   21.20    7.36
   0 -13 -11   16.23    6.25
   0  13 -11   35.48    9.10
   0 -13 -11   14.38    6.57
   0  13  11   26.34    9.53
   0  13 -11   22.64    7.11
   0 -13  12   15.38    4.43
   0  13  12    2.42    3.49
   0 -13  12   17.70    7.72
   0 -13 -12   15.10    6.67
   0 -13 -12   13.94    7.19
   0  13 -12   18.65    7.91
   0  13  12   20.29    9.64
   0  13 -12   18.90    6.38
   0  13  13   19.21    5.15
   0 -13  13    5.44    6.35
   0 -13 -13    9.51    5.92
   0 -13 -13   11.11    7.25
   0  13 -13   -8.14    7.43
   0  13 -13    8.19    5.45
   0  13  13    9.81    7.92
   0  13  14   16.86    5.32
   0 -13  14   -1.72    6.13
   0 -13 -14    8.00    6.68
   0 -13 -14    5.75    7.08
   0  13 -14   -0.06    7.37
   0  13 -14    6.79    5.56
   0  13  14   -3.34    8.22
   0  13  15   12.37    5.39
   0 -13  15   12.77    7.37
   0 -13 -15   20.33    7.60
   0 -13 -15    0.93    6.60
   0  13 -15    7.57    8.30
   0  13  15   12.80    8.22
   0  13  16   22.11    5.80
   0 -13 -16   20.13    7.79
   0 -13  16   21.88    7.75
   0  13 -16   33.35   11.12
   0 -13 -16   18.17    8.07
   0  13  16   19.84    9.02
   0  13  17   41.60    7.47
   0 -13 -17   43.29    9.84
   0 -13  17   41.37   10.07
   0 -13 -17   31.21    9.54
   0  13 -17   60.71   12.63
   0  13  17   44.72   11.89
   0  13  18  120.57   11.39
   0 -13 -18   92.99   12.52
   0 -13  18  131.73   14.91
   0 -13 -18  109.45   14.40
   0  13 -18  113.58   15.18
   0  13  18  124.54   15.66
   0  13  19    5.52    5.22
   0 -13 -19    7.38    6.41
   0 -13  19    5.66    8.56
   0  13 -19   13.67    9.30
   0 -13 -19   -3.62    7.55
   0  13  19   -1.63    9.63
   0  13  20   -3.82    5.68
   0 -13  20    3.97    7.21
   0 -13 -20    0.10    7.39
   0  13 -20   27.14   10.82
   0 -13 -20   -5.46    7.91
   0  13  20    4.72    9.70
   0  13  21   51.15    9.52
   0 -13  21   81.53   13.32
   0 -13 -21   42.39   10.06
   0 -13 -21   53.95   12.09
   0  13 -21   53.89   13.19
   0  13  21   76.06   13.66
   0  13  22   15.77    7.74
   0 -13  22   12.77    8.70
   0 -13 -22   15.20    8.60
   0  13 -22    7.92    9.43
   0 -13 -22   14.99    9.51
   0  13  22   17.85   10.69
   0  13  23   42.22    9.75
   0 -13  23   59.84   12.16
   0 -13 -23   15.16    7.79
   0 -13 -23   31.25   11.10
   0  13 -23   38.11   12.85
   0  13  23   31.97   11.22
   0  13  24   14.16    7.85
   0 -13  24   30.85   10.85
   0 -13 -24    1.58    7.66
   0  13 -24    0.65   10.73
   0 -13 -24   11.99    9.66
   0  13  24   26.50   12.32
   0  13  25    9.95    7.77
   0 -13  25   25.39   10.48
   0 -13 -25    0.37    8.66
   0  13 -25    8.46    9.92
   0 -13 -25   -4.29    9.76
   0  13  25   -5.62   11.26
   0  13  26   -4.02    8.13
   0 -13 -26    4.14    8.52
   0 -13  26   -3.37    8.98
   0 -13 -26   -4.12    9.44
   0  13 -26    4.70   10.80
   0  13  26   -2.78   10.61
   0  13  27    2.28    7.98
   0 -13 -27   11.56   11.53
   0  13  27   26.19   13.28
   0 -13 -28   10.01   11.49
   0  13  28   46.64   14.82
   0 -14   0    5.60    6.29
   0  14   0    9.97    7.92
   0  14   0    5.77    6.97
   0 -14  -1  192.45   14.83
   0 -14   1  222.52   15.68
   0  14  -1  210.35   18.03
   0  14   1  227.88   16.98
   0  14  -1  227.34   16.12
   0 -14  -2   14.53    5.85
   0 -14   2   21.32    6.84
   0 -14  -2   14.55    6.87
   0  14  -2    8.61    7.19
   0  14  -2   18.51    7.38
   0  14   2   22.68    8.37
   0 -14   3  129.31   12.63
   0 -14  -3  141.71   13.10
   0  14  -3  131.98   14.64
   0 -14  -3  144.78   13.66
   0  14  -3  134.16   12.96
   0  14   3  114.58   12.76
   0 -14   4   15.06    6.36
   0 -14  -4   -3.31    5.64
   0  14  -4    3.55    7.70
   0 -14  -4   20.08    7.51
   0  14   4   11.27    8.24
   0  14  -4   23.83    7.39
   0 -14  -5  300.29   18.13
   0 -14   5  378.66   20.58
   0 -14  -5  344.16   20.24
   0  14  -5  349.00   22.26
   0  14   5  372.01   22.00
   0  14  -5  387.92   19.37
   0 -14  -6   71.98    9.88
   0 -14   6  124.26   12.83
   0 -14  -6  105.95   12.02
   0  14  -6   89.75   12.53
   0  14   6   84.11   12.31
   0  14  -6   70.89    9.66
   0 -14   7    1.42    6.32
   0 -14  -7    1.83    5.51
   0  14  -7    3.56    6.74
   0 -14  -7   -3.21    5.84
   0  14   7   -0.67    7.36
   0  14  -7    4.37    6.54
   0 -14  -8  176.86   14.54
   0 -14   8  246.55   17.36
   0  14  -8  219.29   18.59
   0 -14  -8  184.51   15.54
   0  14  -8  233.69   15.35
   0  14   8  208.12   17.59
   0 -14   9   64.55    9.72
   0 -14  -9   51.58    8.91
   0  14  -9   40.53   11.17
   0 -14  -9   52.35    9.17
   0  14   9   58.16   11.65
   0  14  -9   75.33   10.19
   0 -14  10   26.40    8.23
   0 -14 -10   24.17    7.17
   0 -14 -10    5.59    6.65
   0  14 -10   14.23    8.39
   0  14 -10   13.60    7.38
   0  14  10    2.53    7.81
   0  14  11   -0.30    3.43
   0 -14  11    3.36    6.11
   0 -14 -11    4.94    5.70
   0 -14 -11    6.94    6.96
   0  14 -11   -2.44    7.44
   0  14 -11   -9.77    6.87
   0  14  11   10.09    8.90
   0  14  12   78.49    7.62
   0 -14  12   94.92   12.23
   0 -14 -12  101.74   12.64
   0  14 -12  111.07   14.79
   0 -14 -12  100.42   12.90
   0  14  12  123.09   15.03
   0  14 -12  110.72   10.44
   0  14  13    6.75    4.25
   0 -14 -13   -5.80    5.95
   0 -14  13    5.89    6.13
   0  14 -13   15.36    8.90
   0 -14 -13    5.94    6.63
   0  14  13    4.55    8.44
   0  14 -13    3.21    6.98
   0  14  14    4.71    4.36
   0 -14 -14    8.71    6.86
   0 -14  14   12.07    7.73
   0 -14 -14   21.21    8.60
   0  14 -14    3.73    8.47
   0  14  14    0.08    8.56
   0  14  15   46.02    7.18
   0 -14  15   87.32   12.47
   0 -14 -15   76.29   11.47
   0 -14 -15   61.24   11.24
   0  14 -15   78.72   13.90
   0  14  15   74.91   13.14
   0  14  16    8.55    5.22
   0 -14 -16   -1.46    6.94
   0 -14  16   19.48    8.45
   0  14 -16   19.49   10.02
   0 -14 -16   10.50    8.29
   0  14  16    8.30    9.76
   0 -14 -17    1.85    6.21
   0 -14  17   -6.55    7.36
   0 -14 -17   11.19    8.74
   0  14 -17    5.87    8.91
   0  14  17   -8.64   10.17
   0 -14 -18  -17.49    8.78
   0 -14  18   16.41    8.87
   0  14 -18    1.08    8.92
   0 -14 -18    0.25    7.84
   0  14  18   -8.90   10.46
   0 -14  19   -2.73    7.68
   0 -14 -19    9.67    6.91
   0  14 -19    2.50    9.42
   0 -14 -19   17.11   10.23
   0  14  19   -6.25    9.60
   0 -14 -20   17.08    8.07
   0 -14  20   15.28    9.30
   0 -14 -20   25.79   10.21
   0  14 -20   16.19   11.34
   0  14  20   35.34   12.19
   0 -14 -21   76.20   12.86
   0 -14  21   55.54   11.65
   0  14 -21   56.46   13.99
   0 -14 -21   45.25   11.91
   0  14  21   62.46   13.36
   0 -14  22   26.24   10.19
   0 -14 -22   10.74    8.32
   0  14 -22   18.90   11.52
   0 -14 -22   28.52   11.33
   0  14  22    1.10   10.20
   0 -14  23   32.46   10.74
   0 -14 -23   29.82    9.73
   0  14 -23   22.93   10.85
   0 -14 -23   17.06    9.93
   0  14  23   29.46   12.25
   0 -14  24   25.48   10.86
   0 -14 -24   17.98    9.86
   0  14 -24    8.13   11.57
   0 -14 -24    3.33    9.69
   0  14  24    6.08   11.36
   0 -14  25   -5.13    9.91
   0 -14 -25   -6.31    8.23
   0 -14 -25    3.61    9.70
   0  14 -25    1.00   12.08
   0  14  25   -9.04   11.87
   0 -14 -26   10.79   10.88
   0  14  26    3.91   11.50
   0 -14 -27    7.18   11.82
   0  14  27    6.99   11.98
   0 -15   0    7.45    5.92
   0  15   0    1.53    7.72
   0 -15  -1   19.64    6.73
   0 -15   1    3.29    5.76
   0 -15  -1   11.69    7.08
   0  15  -1   18.22    9.12
   0  15   1   24.16    9.10
   0 -15  -2   26.66    7.77
   0 -15   2   34.26    8.43
   0  15  -2   17.43    8.84
   0 -15  -2   16.81    7.45
   0  15   2   27.60    8.87
   0  15  -2   16.38    8.16
   0 -15   3   52.30   10.21
   0 -15  -3   41.29    8.46
   0  15  -3   29.18   10.53
   0 -15  -3   46.13    9.66
   0  15   3   47.78   10.25
   0  15  -3   35.48    8.50
   0 -15  -4   37.42    8.45
   0 -15   4   45.06    9.28
   0  15  -4   23.87    9.34
   0 -15  -4   50.84   10.14
   0  15  -4   31.53    8.30
   0  15   4   59.96   11.26
   0 -15  -5   26.22    7.59
   0 -15   5   36.94    8.44
   0 -15  -5   21.63    7.99
   0  15  -5   30.27    9.49
   0  15  -5   47.39    9.71
   0  15   5   25.84    9.80
   0 -15  -6    6.71    7.32
   0 -15   6   -3.70    5.89
   0 -15  -6    9.83    6.72
   0  15  -6    1.70    7.63
   0  15  -6   11.07    7.03
   0  15   6   13.19    8.42
   0 -15  -7    9.99    6.66
   0 -15   7   12.80    7.15
   0  15  -7    8.44    7.94
   0 -15  -7   26.53    8.83
   0  15  -7   17.70    7.33
   0  15   7   29.69   10.26
   0 -15  -8    1.40    6.50
   0 -15   8    7.94    6.64
   0 -15  -8    9.81    7.71
   0  15  -8   -7.54    7.58
   0  15  -8   -0.64    6.91
   0 -15   9   45.28    9.19
   0 -15  -9   61.62   10.43
   0  15  -9   42.87   11.62
   0 -15  -9   71.37   11.78
   0  15  -9   66.34   10.54
   0  15   9   67.42   12.35
   0 -15  10    6.89    6.19
   0 -15 -10    5.16    6.60
   0 -15 -10  -11.53    7.53
   0  15 -10   15.46    9.22
   0  15  10   13.50   10.13
   0  15 -10   -2.20    6.84
   0 -15 -11   11.05    7.22
   0 -15  11   -6.01    7.12
   0 -15 -11   -0.36    7.00
   0  15 -11    1.91    7.71
   0  15 -11   10.87    7.37
   0  15  11   13.08   10.91
   0 -15  12  114.83   14.16
   0  15 -12   91.71   14.11
   0 -15 -12   76.69   11.83
   0  15 -12   88.95   11.26
   0  15  12   93.19   14.57
   0 -15  13    0.80    6.61
   0 -15 -13    7.08    7.37
   0  15 -13  -12.04   10.23
   0 -15 -13   -0.69    7.87
   0  15  13    9.88    9.54
   0  15 -13   -3.07    7.20
   0 -15 -14   32.90    9.17
   0 -15  14   68.55   11.67
   0  15 -14   48.85   12.44
   0 -15 -14   35.99   10.08
   0  15  14   62.73   14.10
   0 -15  15   45.48   10.88
   0 -15 -15   10.96    7.60
   0 -15 -15   22.11    9.85
   0  15 -15   16.23   11.01
   0  15  15   34.78   12.34
   0 -15  16    0.30    7.16
   0 -15 -16    2.84    7.45
   0 -15 -16   -5.39    7.79
   0  15 -16   13.56   10.04
   0  15  16   -1.52    9.49
   0 -15  17   48.76   11.82
   0 -15 -17   34.43    9.69
   0  15 -17   37.01   12.17
   0 -15 -17   19.36   10.14
   0  15  17   30.59   12.28
   0 -15 -18   26.35    8.82
   0 -15  18   24.57    9.40
   0  15 -18   -1.22    9.58
   0 -15 -18   14.15    9.55
   0  15  18    6.47   10.67
   0 -15 -19   28.19    9.43
   0 -15  19   15.01    9.38
   0  15 -19   37.28   13.00
   0 -15 -19   17.97    9.49
   0  15  19   20.89   11.35
   0 -15 -20    4.51    7.97
   0 -15  20   12.11    8.80
   0 -15 -20    7.10    9.64
   0  15 -20    1.28   10.36
   0  15  20   15.81   12.30
   0 -15 -21    0.20    8.05
   0 -15  21   -3.19    9.02
   0  15 -21    5.00   10.55
   0 -15 -21   -6.96    9.97
   0  15  21  -23.30   13.00
   0 -15  22   -4.06   10.29
   0 -15 -22    6.27    8.97
   0  15 -22  -12.51   12.33
   0 -15 -22   11.69   10.31
   0  15  22   13.26   11.25
   0 -15 -23   19.87   10.04
   0 -15  23    5.94    9.56
   0  15 -23    6.34   11.72
   0 -15 -23   22.00   11.29
   0  15  23   40.98   14.33
   0 -15 -24   96.77   16.77
   0  15  24  101.32   17.92
   0 -15 -25   23.90   11.54
   0  15  25   91.59   17.75
   0 -15 -26   11.80   11.85
   0 -16   0   17.72    7.05
   0 -16   0   17.69    7.63
   0  16   0   24.74    9.95
   0 -16   1    4.04    7.12
   0 -16  -1    7.43    6.52
   0 -16  -1   15.52    8.51
   0  16  -1   30.78   10.70
   0  16  -1   -3.90    8.23
   0  16   1    6.33    8.12
   0 -16   2    6.93    6.33
   0 -16  -2   23.96    7.85
   0  16  -2   15.10    8.69
   0 -16  -2   16.85    7.73
   0  16  -2    4.57    7.86
   0  16   2   22.37    9.75
   0 -16  -3   17.31    7.32
   0 -16   3    7.86    6.82
   0 -16  -3   19.37    8.03
   0  16  -3   10.93    8.84
   0  16  -3   16.57    8.36
   0  16   3   11.18    8.86
   0 -16  -4   18.07    7.46
   0 -16   4   -1.78    6.95
   0 -16  -4   -3.63    7.34
   0  16  -4    5.03    8.12
   0  16  -4   -7.37    8.50
   0  16   4   -6.16    7.99
   0 -16  -5   42.62    9.65
   0 -16   5   56.74   10.21
   0 -16  -5   41.72    9.96
   0  16  -5   28.58    9.83
   0  16  -5   30.98    8.95
   0  16   5   47.40   11.22
   0 -16   6    4.05    6.57
   0 -16  -6   12.97    7.26
   0 -16  -6   13.86    8.21
   0  16  -6   12.59    9.17
   0  16  -6    8.33    8.36
   0  16   6    1.77    9.23
   0 -16  -7   -5.73    6.77
   0 -16   7    8.42    7.68
   0  16  -7    4.49    8.30
   0 -16  -7   -6.33    7.75
   0  16   7    1.67    8.96
   0  16  -7   -5.59    7.90
   0 -16  -8   13.50    7.29
   0 -16   8    5.78    6.79
   0 -16  -8   -0.61    7.71
   0  16  -8   -9.35    9.49
   0  16   8    1.41    8.95
   0  16  -8   15.42    8.85
   0 -16  -9   42.27    9.49
   0 -16   9   37.20    9.42
   0 -16  -9   21.61    9.00
   0  16  -9   30.39   10.81
   0  16   9   45.43   12.61
   0  16  -9   60.88   10.83
   0 -16 -10   60.81   11.19
   0 -16  10   50.57   10.41
   0  16 -10   44.77   10.38
   0 -16 -10   60.02   11.39
   0  16 -10   71.74   10.93
   0  16  10   41.97   12.67
   0 -16  11   15.37    9.54
   0 -16 -11    3.47    6.75
   0 -16 -11   11.56    7.97
   0  16 -11    5.81    9.10
   0  16  11    2.89    9.56
   0  16 -11    6.58    8.70
   0 -16 -12    5.97    6.62
   0 -16  12    3.51    7.24
   0 -16 -12   -3.21    7.55
   0  16 -12   -5.72    8.95
   0  16  12   13.42   10.99
   0  16 -12  -11.18    8.95
   0 -16  13   -6.30    7.58
   0 -16 -13   -5.06    7.02
   0 -16 -13    4.31    7.87
   0  16 -13    5.34    9.19
   0  16  13   -4.02    9.66
   0 -16  14   50.33   11.00
   0 -16 -14   43.17   10.09
   0  16 -14   62.29   14.64
   0 -16 -14   34.12   10.24
   0 -16  15  127.75   15.76
   0 -16 -15   84.39   12.86
   0  16 -15  120.79   17.81
   0 -16 -15   80.75   13.09
   0  16  15  119.39   17.36
   0 -16  16    2.31    7.60
   0 -16 -16    7.77    8.22
   0  16 -16   -4.65    9.90
   0 -16 -16    1.64    8.60
   0  16  16   -3.69   10.12
   0 -16  17   21.86    9.57
   0 -16 -17   21.52    8.38
   0 -16 -17   11.86    9.65
   0  16 -17   28.50   12.37
   0  16  17   23.17   12.46
   0 -16  18   24.32   10.85
   0 -16 -18   12.05    9.21
   0 -16 -18  -14.97   10.32
   0  16 -18   -6.67   10.63
   0  16  18   27.69   12.83
   0 -16  19    6.73    8.94
   0 -16 -19    8.94    8.18
   0 -16 -19   12.73   10.01
   0  16 -19   12.85   11.29
   0  16  19   32.26   12.71
   0 -16 -20   19.81   10.20
   0 -16  20   17.21    9.41
   0  16 -20   26.29   12.15
   0 -16 -20   34.33   11.90
   0  16  20   27.64   12.51
   0 -16 -21   52.55   12.60
   0 -16  21   88.88   15.51
   0 -16 -21   40.38   13.46
   0  16 -21  100.85   17.91
   0  16  21   97.78   17.33
   0 -16 -22   -0.13    8.63
   0 -16 -22    4.66    9.96
   0  16  22  -11.06   12.13
   0 -16 -23   30.37   12.93
   0 -16 -24   27.54   13.64
   0 -17   0   13.24    7.45
   0 -17   0    2.30    6.98
   0  17   0   -6.29    9.41
   0 -17   1    5.47    6.46
   0 -17  -1   -8.98    7.67
   0 -17  -1   -4.70    7.23
   0  17  -1   20.01    9.78
   0  17   1    2.95    8.43
   0 -17  -2   20.41    8.85
   0 -17   2   14.35    7.50
   0 -17  -2   16.22    8.61
   0  17  -2    1.43    8.42
   0  17  -2   42.49   11.41
   0  17   2   39.14   11.10
   0 -17   3    2.87    6.58
   0 -17  -3   12.62    7.17
   0 -17  -3   13.43    8.98
   0  17  -3   12.13    9.40
   0  17   3   16.24   10.33
   0  17  -3   11.05    8.76
   0 -17   4   81.63   12.37
   0 -17  -4   88.05   12.37
   0 -17  -4   92.58   13.44
   0  17  -4   72.32   13.91
   0  17  -4  100.64   13.77
   0  17   4   99.12   14.36
   0 -17   5   35.45    9.62
   0 -17  -5   25.83    9.01
   0 -17  -5   26.43    9.70
   0  17  -5   30.18   11.23
   0  17  -5   16.49    8.73
   0  17   5    2.01    9.72
   0 -17   6   54.98   10.07
   0 -17  -6   50.31   10.27
   0  17  -6   37.59   10.88
   0 -17  -6   51.62   10.94
   0  17   6   56.38   12.45
   0  17  -6   27.27    9.11
   0 -17  -7   -3.26    7.46
   0 -17   7   -8.21    7.07
   0  17  -7   -4.40    9.44
   0 -17  -7   -2.98    8.28
   0  17  -7   -2.10    8.70
   0  17   7   -1.76    9.49
   0 -17  -8   80.59   12.16
   0 -17   8   90.00   12.92
   0  17  -8   72.62   14.78
   0 -17  -8   90.07   13.98
   0  17  -8   86.69   12.28
   0  17   8   96.14   15.77
   0 -17   9    3.97    7.82
   0 -17  -9   14.39    8.45
   0 -17  -9   16.01    9.05
   0  17  -9    6.54   10.13
   0  17  -9   11.20    8.96
   0  17   9   26.91   12.43
   0 -17  10  139.49   16.14
   0 -17 -10  114.03   14.55
   0  17 -10  120.07   17.36
   0 -17 -10  113.50   14.91
   0  17 -10  140.13   15.19
   0  17  10  161.01   18.93
   0 -17  11   27.37    9.23
   0 -17 -11   32.15    9.77
   0  17 -11   26.38   10.91
   0 -17 -11   27.10    9.75
   0  17 -11   45.08   10.79
   0  17  11   42.40   12.89
   0 -17  12   75.17   13.13
   0 -17 -12   66.83   11.78
   0  17 -12   37.22   12.75
   0 -17 -12   54.13   11.83
   0  17  12   29.78   11.74
   0 -17 -13   33.55    9.75
   0 -17  13   26.08    9.70
   0  17 -13   54.47   13.32
   0 -17 -13   12.91    9.10
   0  17  13   37.71   13.19
   0 -17 -14   48.30   11.09
   0 -17  14   54.87   12.57
   0 -17 -14   54.43   12.19
   0  17 -14   59.44   13.64
   0  17  14   80.48   15.39
   0 -17 -15   -7.65    8.30
   0 -17  15    0.44    8.21
   0 -17 -15   11.66    9.25
   0  17 -15    2.08    9.75
   0  17  15   -6.72   11.63
   0 -17  16   13.69    8.66
   0 -17 -16    9.50    8.28
   0  17 -16   14.22   10.61
   0 -17 -16   -0.62    8.95
   0  17  16   15.08   11.93
   0 -17 -17   29.62   10.55
   0 -17  17   10.49    8.69
   0  17 -17    3.57   10.61
   0 -17 -17   32.49   11.46
   0  17  17    5.89   11.15
   0 -17 -18    6.57    8.70
   0 -17  18  -13.56    8.59
   0 -17 -18    1.92    9.24
   0  17 -18   15.62   13.53
   0  17  18   12.24   11.56
   0 -17 -19   12.77    9.33
   0 -17  19  -11.02   10.15
   0 -17 -19    4.48   10.15
   0  17 -19    7.16   11.30
   0  17  19   18.26   12.71
   0 -17 -20   19.24   10.22
   0 -17 -20   42.77   13.15
   0  17  20   54.77   15.98
   0 -17 -21   10.41   10.41
   0 -17 -21    3.70   10.83
   0 -17 -22   10.32   11.01
   0 -18   0   49.74   10.41
   0 -18   0   53.18   11.95
   0  18   0   49.14   11.93
   0 -18   1    2.05    6.87
   0 -18  -1   11.03    7.89
   0 -18  -1   10.24    8.20
   0 -18   1   21.67    9.91
   0  18   1   13.49    9.96
   0  18  -1  -16.00   10.85
   0 -18  -2  -12.58    8.42
   0 -18   2    2.74    7.19
   0 -18  -2    8.38    9.22
   0  18  -2   12.04    9.93
   0  18   2   -4.42    9.52
   0 -18  -3  -13.77    8.37
   0 -18   3   14.65    9.16
   0  18  -3   14.35   10.73
   0 -18  -3    2.41    8.43
   0  18   3    9.13   10.22
   0  18  -3  -10.72    9.64
   0 -18   4   27.32    9.75
   0 -18  -4   44.12   10.43
   0 -18  -4   27.02   10.17
   0  18  -4   23.27   11.09
   0  18   4   29.72   11.20
   0  18  -4   25.26   10.32
   0 -18  -5   35.12   10.90
   0 -18   5   37.01   10.77
   0  18  -5   20.03   10.88
   0 -18  -5   27.55    9.58
   0  18  -5   46.93   11.78
   0  18   5   25.77   11.27
   0 -18   6   23.81    8.54
   0 -18  -6   12.69    7.39
   0 -18  -6    4.78    8.46
   0  18  -6   21.03   10.90
   0  18   6   32.35   12.16
   0  18  -6    7.99    9.02
   0 -18  -7   27.77    9.42
   0 -18   7   51.71   11.72
   0  18  -7   30.14   12.42
   0 -18  -7   32.54   10.48
   0  18   7   55.28   14.80
   0  18  -7   42.00   11.16
   0 -18   8   28.16   10.07
   0 -18  -8   27.46    9.55
   0  18  -8   28.76   11.65
   0 -18  -8   21.54    9.80
   0  18   8   49.22   13.21
   0  18  -8   60.67   12.70
   0 -18  -9   30.55    9.91
   0 -18   9   60.58   12.03
   0  18  -9   34.37   12.44
   0 -18  -9   25.95    9.69
   0  18  -9   49.82   12.11
   0  18   9   24.96   13.10
   0 -18  10   10.72    9.01
   0 -18 -10   -5.75    8.17
   0 -18 -10   -0.75    8.12
   0  18 -10   17.01   11.60
   0  18  10   25.16   12.65
   0  18 -10   -0.31    9.34
   0 -18  11   38.50   11.20
   0 -18 -11   46.19   10.99
   0  18 -11   27.16   11.98
   0 -18 -11   40.77   11.37
   0  18  11   25.20   12.99
   0 -18  12   50.98   12.07
   0 -18 -12   32.14   10.22
   0  18 -12   32.36   12.44
   0 -18 -12    9.82    9.50
   0  18  12   42.21   13.84
   0 -18  13    1.13    8.47
   0 -18 -13   11.78    9.02
   0 -18 -13    8.34    9.56
   0  18 -13   24.75   12.21
   0  18  13    6.93   10.87
   0 -18  14   27.56   10.44
   0 -18 -14    5.92    7.81
   0  18 -14   15.55   11.11
   0 -18 -14   23.25   10.77
   0  18  14   36.32   13.67
   0 -18 -15   19.11    9.95
   0 -18  15   10.45   10.76
   0 -18 -15   30.33   12.53
   0  18 -15   12.17   11.83
   0  18  15   18.96   13.75
   0 -18 -16  -12.38    9.80
   0 -18  16   -3.51    8.98
   0 -18 -16   12.81   10.73
   0  18 -16   -9.85   12.58
   0  18  16    4.54   11.58
   0 -18  17  126.45   17.58
   0 -18 -17   56.48   12.42
   0 -18 -17   76.47   15.57
   0  18 -17  108.32   19.38
   0  18  17  152.48   21.47
   0 -18 -18   33.30   11.20
   0 -18 -18   46.24   14.27
   0 -18 -19   26.66   10.33
   0 -18 -19   18.45   11.49
   0 -18 -20    6.45   11.60
   0 -19   0   11.52    8.99
   0 -19   0   18.11   10.37
   0  19   0   -8.48   10.02
   0 -19   1   31.21    9.80
   0 -19  -1   31.41   11.21
   0 -19  -1   20.39    9.84
   0 -19   1   25.99   10.56
   0  19   1    4.26   10.84
   0  19  -1   20.48   10.70
   0 -19   2   33.86   10.68
   0 -19  -2   14.29    9.62
   0 -19  -2   27.43   10.74
   0 -19   2   17.63    9.14
   0  19  -2   27.75   11.39
   0  19   2   39.11   12.44
   0 -19   3   38.52   10.44
   0 -19  -3   34.70    9.98
   0 -19  -3   44.53   13.06
   0  19   3   55.90   14.07
   0  19  -3   39.27   12.54
   0 -19  -4   21.96    9.79
   0 -19   4   53.19   11.35
   0  19  -4   39.32   13.49
   0 -19  -4    8.30    8.83
   0  19  -4   31.25   11.65
   0  19   4   60.99   14.34
   0 -19   5   -1.57    8.27
   0 -19  -5   10.22    7.84
   0  19  -5    3.60   10.41
   0 -19  -5    9.60    9.62
   0  19   5   -0.63   10.29
   0  19  -5   19.61   11.04
   0 -19   6   21.98    9.10
   0 -19  -6   28.13   10.27
   0  19  -6   46.59   14.98
   0 -19  -6   45.45   11.87
   0  19   6   42.45   13.06
   0  19  -6   59.18   12.95
   0 -19  -7   -5.05    7.72
   0 -19   7  -19.00    9.80
   0 -19  -7    4.01    9.23
   0  19  -7    3.38   10.56
   0  19  -7   -1.01   10.44
   0  19   7    7.39   11.68
   0 -19   8   -5.28    8.97
   0 -19  -8    2.25    8.14
   0  19  -8   -8.03   10.29
   0 -19  -8    6.34    9.61
   0  19   8   22.97   12.44
   0  19  -8   -7.37   10.52
   0 -19  -9   10.13    9.08
   0 -19   9   17.52    8.76
   0  19  -9   30.38   13.69
   0 -19  -9   38.40   11.99
   0  19   9   41.89   14.78
   0 -19  10   16.48   10.75
   0 -19 -10   11.64    9.81
   0 -19 -10   -3.59    9.08
   0  19 -10   -1.92   10.49
   0  19  10   31.18   14.40
   0 -19 -11   11.95    9.31
   0 -19  11   -0.31    8.90
   0  19 -11    4.75   10.47
   0 -19 -11   21.49   11.46
   0  19  11    7.97   12.53
   0 -19  12   10.24    9.52
   0 -19 -12  -21.18    9.70
   0  19 -12    2.62   10.22
   0 -19 -12    4.67   10.07
   0  19  12   20.33   13.50
   0 -19  13   15.50    9.72
   0 -19 -13   15.06    9.30
   0  19 -13   42.15   14.06
   0 -19 -13   16.87   11.58
   0  19  13   33.02   14.85
   0 -19 -14   48.50   12.31
   0 -19  14   55.87   13.32
   0 -19 -14   50.40   13.36
   0  19 -14   36.94   14.24
   0  19  14   83.36   17.57
   0 -19 -15    8.87    8.99
   0 -19 -15   24.43   12.11
   0 -19 -16   64.41   13.64
   0 -19 -16   85.83   16.50
   0 -19 -17   16.35    9.90
   0 -19 -17   12.65   11.12
   0 -20   0   63.69   13.41
   0 -20   0   49.50   12.88
   0  20   0   68.94   15.53
   0 -20  -1   24.11   10.65
   0 -20   1   17.85    9.93
   0 -20  -1    1.34    9.33
   0 -20   1   18.40   10.43
   0  20  -1   20.54   12.42
   0  20   1   24.00   12.93
   0 -20   2   -7.09    9.33
   0 -20  -2    2.43    8.52
   0 -20  -2    1.51    8.93
   0 -20   2   11.53   10.86
   0  20  -2   -6.33   10.84
   0  20   2   -8.12   11.74
   0 -20   3   98.75   14.93
   0 -20  -3  133.26   16.92
   0 -20   3  130.42   17.59
   0 -20  -3  144.79   18.31
   0  20  -3  127.33   17.83
   0  20   3  116.64   17.89
   0 -20   4   16.82   10.40
   0 -20  -4   42.60   11.82
   0 -20  -4   12.01   10.49
   0  20  -4   18.19   11.61
   0  20   4    7.07   11.16
   0 -20   5   24.63   10.14
   0 -20  -5   24.18   10.55
   0 -20  -5   -9.24   10.27
   0  20  -5   -5.17   11.28
   0  20  -5    5.99   10.90
   0  20   5   15.94   13.66
   0 -20  -6   -6.01    9.05
   0 -20   6  -11.71    9.14
   0 -20  -6   19.22   11.39
   0  20  -6   -7.65   10.52
   0  20  -6    1.77   10.93
   0  20   6  -12.16   12.37
   0 -20  -7   10.54    9.58
   0 -20   7    8.31    8.73
   0 -20  -7   41.80   12.45
   0  20  -7  -14.15   12.38
   0  20  -7   12.52   11.93
   0  20   7   17.33   13.60
   0 -20  -8    5.48    8.90
   0 -20   8   -6.73    8.71
   0  20  -8   -0.13   10.83
   0 -20  -8   22.62   11.59
   0  20   8   -1.24   12.29
   0 -20  -9  -14.86   11.09
   0 -20   9   -2.03    9.00
   0 -20  -9   -1.14   10.48
   0  20  -9  -20.06   12.28
   0  20   9    1.42   12.20
   0 -20  10    8.19   10.43
   0 -20 -10   26.47   10.83
   0 -20 -10   -3.33    9.59
   0  20 -10   -1.13   11.17
   0  20  10  -12.80   13.92
   0 -20 -11   17.22    9.69
   0 -20  11   16.63   10.28
   0 -20 -11    7.52   10.47
   0 -20 -12   65.96   13.27
   0 -20 -12   24.77   11.98
   0 -20 -13   30.74   11.40
   0 -20 -13   12.21   11.45
   0 -20 -14   47.05   12.80
   0 -20 -14   71.27   15.74
   0 -20 -15   -2.55    9.86
   0 -21   0    2.03    8.94
   0 -21   0   13.51    9.73
   0 -21   1   11.07   10.17
   0 -21  -1   12.29    9.26
   0 -21   1   10.70   11.02
   0 -21  -1    5.72    9.50
   0  21   1   16.40   13.40
   0  21  -1   39.82   15.67
   0 -21  -2   10.52   10.79
   0 -21   2   11.78    9.66
   0 -21   2   23.99   12.40
   0 -21  -2   -1.96    9.78
   0  21   2    6.94   12.06
   0  21  -2   20.93   14.37
   0 -21  -3   19.82   10.28
   0 -21   3   29.50   11.41
   0 -21  -3   20.42   11.82
   0 -21   3   35.48   12.04
   0  21   3   36.68   15.49
   0  21  -3   25.74   13.05
   0 -21   4   20.00   10.33
   0 -21  -4   23.68   10.56
   0 -21   4    6.01   10.26
   0 -21  -4    3.18   10.21
   0  21   4   29.18   14.02
   0  21  -4   31.85   13.96
   0 -21  -5   28.73   12.14
   0 -21   5   -6.33    9.45
   0 -21  -5   20.63   12.32
   0  21  -5   18.11   13.44
   0  21   5   15.16   13.31
   0 -21  -6   -7.35    9.17
   0 -21   6    8.12    9.35
   0 -21  -6   15.89   12.07
   0  21  -6    9.72   12.81
   0 -21  -7   -6.70    9.46
   0 -21  -7    5.93   10.22
   0 -21  -8   33.20   12.73
   0 -21  -8   47.18   14.13
   0 -21  -9   11.59   10.26
   0 -21 -10   21.82   11.64
   0 -21 -11  -22.77   11.92
   0  22  -1   11.47   14.63
   0  22  -2    5.62   13.96
   0  22  -3    9.53   13.83
   0  22  -4    0.59   13.52
  -1   0   0   -0.01    2.39
   1   0   0   -0.59    2.49
   1   0   0   -0.43    1.48
  -1   0   0    0.16    1.82
   1   0   0    2.64    1.56
  -1   0   0    2.57    1.69
  -1   0   0    5.74    3.13
   1   0   0    1.46    3.19
   1   0   1 2132.41   22.74
  -1   0  -1 2090.11   22.06
  -1   0   1 2121.66   22.84
   1   0  -1 2155.52   22.77
  -1   0  -1 2139.08   19.35
  -1   0   1 2106.36   15.31
   1   0   1 2181.86   19.24
   1   0  -1 2169.60   17.46
  -1   0   1 2179.43   17.83
   1   0   1 2181.31   22.97
   1   0  -1 2150.43   23.88
  -1   0  -1 2186.91   23.09
  -1   0  -2  215.28    7.47
   1   0  -2  224.93    8.04
   1   0   2  214.05    7.61
  -1   0   2  200.14    7.57
  -1   0  -2  209.73    7.03
  -1   0   2  229.61    4.55
   1   0  -2  227.56    4.48
   1   0   2  221.14    6.93
  -1   0   2  232.92    6.84
   1   0  -2  214.02    6.51
   1   0  -2  196.37    8.19
   1   0  -2  207.46    8.80
   1   0   2  215.90    7.43
  -1   0  -2  241.19    8.04
   1   0   3 1006.30   16.38
  -1   0   3  964.50   16.51
   1   0  -3 1005.41   16.26
  -1   0  -3 1050.42   16.66
   1   0   3 1019.11   15.93
  -1   0  -3 1035.71   16.17
   1   0  -3  974.53    9.17
  -1   0   3  996.89    9.38
  -1   0   3 1039.96   15.39
   1   0  -3  994.57   14.91
  -1   0  -3 1038.53   15.14
   1   0  -3 1000.52   18.29
   1   0  -3  961.41   17.24
   1   0   3  989.62   14.35
  -1   0   4 4439.41   36.56
   1   0   4 4522.74   35.37
   1   0  -4 4557.19   35.49
   1   0   4 4470.33   35.51
   1   0  -4 4358.88   21.31
  -1   0  -4 4562.96   35.84
  -1   0   4 4405.20   21.91
   1   0  -4 4521.26   34.01
  -1   0   4 4601.45   34.80
  -1   0  -4 4494.15   21.83
   1   0   4 4421.95   21.16
   1   0   4 4427.57   28.62
  -1   0  -4 4472.36   30.37
   1   0   4 4554.84   32.94
   1   0  -4 4519.25   39.44
  -1   0   5 2314.50   27.42
   1   0  -5 2364.89   27.06
   1   0   5 2393.97   25.29
   1   0   5 2352.42   26.70
  -1   0   5 2286.33   17.39
   1   0   5 2350.82   27.56
  -1   0  -5 2399.36   28.07
   1   0   5 2395.54   17.89
  -1   0  -5 2351.88   18.21
  -1   0   5 2348.44   26.65
   1   0  -5 2359.28   26.28
   1   0  -5 2358.80   29.05
  -1   0  -5 2372.90   21.72
  -1   0   5 2287.34   28.68
   1   0   5 2334.14   20.24
   1   0  -6    2.25    2.92
  -1   0   6    1.26    2.77
   1   0   6    2.84    2.63
  -1   0   6    0.48    1.97
  -1   0   6    1.90    1.82
  -1   0  -6    3.58    3.55
   1   0   6    5.90    3.18
  -1   0   6    2.79    3.01
  -1   0  -6    3.17    2.13
   1   0  -6   -3.04    3.16
   1   0   6    3.14    1.88
  -1   0   6    1.20    3.91
   1   0   6   -0.36    2.45
  -1   0  -6   -0.38    2.60
   1   0  -6   -2.08    3.97
  -1   0   7   44.62    5.19
   1   0   7   35.69    4.21
   1   0  -7   41.90    4.72
  -1   0  -7   41.45    4.44
  -1   0  -7   39.54    4.95
   1   0   7   45.39    5.34
  -1   0   7   45.18    3.85
  -1   0   7   36.34    3.38
  -1   0   7   35.07    4.84
  -1   0  -7   47.17    3.84
   1   0   7   47.69    3.76
   1   0  -7   36.51    4.70
   1   0   7   44.76    3.38
   1   0  -7   46.96    5.77
  -1   0  -7   43.70    3.80
  -1   0   7   45.65    5.55
  -1   0   8  661.01   16.71
   1   0  -8  703.86   16.55
  -1   0  -8  725.24   17.04
   1   0   8  715.82   15.85
  -1   0   8  720.09   13.27
  -1   0  -8  702.25   18.45
   1   0   8  624.54   17.40
  -1   0   8  647.90   13.42
   1   0  -8  675.75   17.18
   1   0   8  671.69   13.31
  -1   0   8  630.03   16.71
  -1   0  -8  666.38   13.17
  -1   0  -8  671.44   11.50
   1   0   8  669.73   10.61
   1   0  -8  613.88   16.43
  -1   0   8  641.82   16.64
  -1   0   9  521.61   15.39
   1   0   9  573.05   15.00
   1   0  -9  502.67   13.31
  -1   0   9  537.98   13.28
  -1   0  -9  547.67   17.09
   1   0   9  541.78   13.11
   1   0  -9  531.39   16.15
  -1   0  -9  551.59   13.08
   1   0   9  519.26    9.42
  -1   0  -9  532.48   10.28
   1   0  -9  505.69   15.18
  -1   0   9  512.21   15.24
  -1   0  10   19.19    4.71
   1   0  10   26.68    4.45
  -1   0 -10   21.08    5.32
   1   0 -10   29.51    4.50
  -1   0  10   31.34    4.22
   1   0  10   29.72    4.23
   1   0 -10   24.22    4.51
  -1   0 -10   28.18    4.16
   1   0  10   35.82    3.39
   1   0 -10   24.21    4.93
  -1   0  10   25.61    5.65
  -1   0 -10   34.53    3.61
  -1   0  11  397.28   14.57
   1   0  11  415.62   13.91
   1   0 -11  420.06   13.79
  -1   0  11  400.63   13.17
  -1   0 -11  374.94   15.65
   1   0  11  368.03   12.42
   1   0 -11  375.59   14.89
  -1   0 -11  380.13   12.44
  -1   0  11  364.24   13.70
   1   0 -11  382.46   13.76
  -1   0 -11  385.59    9.02
   1   0  11  354.06    8.33
   1   0  12   68.50    6.60
  -1   0  12   74.99    7.41
  -1   0  12   80.07    6.82
   1   0 -12   87.43    7.35
  -1   0 -12   71.24    7.73
  -1   0 -12   79.31    6.61
   1   0 -12   76.37    7.83
   1   0  12   78.77    6.55
  -1   0  12   76.89    7.35
  -1   0 -12   79.40    4.61
   1   0  12   74.03    4.29
   1   0 -12   74.18    7.42
   1   0  13    6.40    3.75
  -1   0  13    1.53    3.37
   1   0 -13    5.60    3.62
  -1   0 -13    1.09    4.14
  -1   0 -13    6.41    3.49
   1   0 -13    2.02    4.10
   1   0  13   -0.48    2.25
  -1   0 -13    5.66    2.79
  -1   0  13   -1.39    4.56
   1   0  14    2.83    3.50
  -1   0  14    6.79    4.61
  -1   0 -14    3.93    4.57
   1   0 -14   11.00    4.52
  -1   0 -14    5.91    3.78
   1   0 -14    2.83    4.74
  -1   0  14    4.49    4.45
   1   0  14    5.65    2.63
  -1   0 -14    7.61    2.86
  -1   0  15  112.65    9.61
   1   0  15  114.59    9.22
   1   0 -15  106.23    8.92
  -1   0 -15  118.90   10.41
  -1   0 -15  110.85    8.58
   1   0 -15  106.33    9.77
   1   0  15  117.92    5.55
  -1   0  15  103.95    8.71
  -1   0 -15  114.56    5.65
   1   0  16   88.87    8.40
  -1   0  16   90.34    9.03
   1   0 -16   98.01    9.09
  -1   0 -16   74.29    8.97
  -1   0 -16   83.41    8.26
   1   0 -16   86.18    9.13
  -1   0  16   77.32    8.06
   1   0  16   89.76    5.31
  -1   0 -16   97.28    5.50
   1   0  17   34.34    6.24
  -1   0  17   20.84    5.39
   1   0 -17   21.54    5.77
  -1   0 -17   34.55    7.65
   1   0 -17   15.23    5.30
  -1   0 -17   26.68    6.29
  -1   0  17   26.80    6.15
  -1   0 -17   37.18    4.22
   1   0  17   27.43    4.00
   1   0  18  183.81   12.16
  -1   0  18  135.68   11.56
   1   0 -18  199.69   13.33
  -1   0 -18  157.65   13.25
   1   0 -18  173.90   13.06
  -1   0 -18  175.55   12.11
   1   0  18  164.23    7.09
  -1   0  18  158.57   10.75
  -1   0 -18  191.49    7.58
   1   0  19   54.69    7.52
  -1   0  19   59.70    8.54
  -1   0 -19   55.50    8.66
   1   0 -19   78.83    9.55
  -1   0 -19   66.50    8.59
   1   0 -19   52.25    8.97
  -1   0 -19   59.49    5.07
   1   0  19   60.01    4.95
   1   0  20   34.87    6.68
  -1   0  20   25.64    6.92
   1   0 -20   33.25    7.22
  -1   0 -20   27.91    7.67
  -1   0 -20   33.15    7.28
   1   0 -20   18.04    6.20
  -1   0 -20   24.87    4.15
   1   0  20   33.56    4.64
  -1   0  21   -1.22    5.34
   1   0  21    4.19    4.65
   1   0 -21    7.43    6.17
  -1   0 -21   10.17    7.27
   1   0 -21    6.95    6.82
  -1   0 -21    2.81    6.01
   1   0  21    0.88    3.40
  -1   0  22   24.08    7.27
   1   0  22   15.43    5.75
  -1   0 -22   20.43    7.79
   1   0 -22   19.58    6.68
  -1   0 -22   26.22    7.52
   1   0 -22   17.21    6.61
   1   0  23  165.44   13.34
  -1   0  23  131.89   13.63
  -1   0 -23  124.72   13.45
   1   0 -23  165.64   14.67
   1   0 -23  140.02   14.17
  -1   0 -23  175.29   14.84
   1   0 -23  147.49   12.10
   1   0  24   48.35    8.37
  -1   0  24   41.00    9.27
   1   0 -24   52.83   10.31
  -1   0 -24   46.88    9.91
   1   0 -24   56.13   10.10
  -1   0 -24   45.67    9.57
   1   0 -24   43.66    7.99
   1   0  25   73.04   10.38
  -1   0  25   59.01   10.75
  -1   0 -25   42.65    9.40
   1   0 -25   53.46   11.07
  -1   0 -25   64.09   11.14
   1   0 -25   79.20   10.38
  -1   0  26   13.48    8.40
   1   0  26   17.78    6.98
   1   0 -26   18.00    8.15
  -1   0 -26    9.38    7.50
  -1   0 -26   18.05    9.23
   1   0  27  184.65   15.49
  -1   0  27  177.02   17.19
   1   0 -27  176.84   18.00
  -1   0 -27  185.43   17.28
  -1   0 -27  187.76   18.62
  -1   0  28  175.93   17.81
   1   0  28  170.21   15.83
   1   0 -28  150.20   16.96
  -1   0 -28  186.96   18.06
  -1   0 -28  166.38   18.24
  -1   0  28  164.20   15.45
   1   0  29   51.80   10.20
  -1   0  29   62.21   11.67
  -1   0 -29   47.08   11.72
   1   0 -29   53.78   11.76
  -1   0  29   59.56   10.70
  -1   0 -29   68.42   13.87
   1   0  30  125.14   14.74
  -1   0  30  143.28   16.96
   1   0 -30  154.67   18.83
  -1   0 -30  119.84   16.12
  -1   0  30  120.71   14.45
  -1   0 -30  135.31   17.44
   1   0  31   64.57   11.61
  -1   0  31   91.81   15.46
  -1   0 -31   80.64   15.20
   1   0 -31   86.44   14.78
  -1   0 -31   80.95   15.53
  -1   0  31   52.33   11.52
  -1   0  32  -10.83    9.84
   1   0  32   -0.98    7.54
   1   0 -32  -13.07   10.75
  -1   0 -32    5.26   10.02
  -1   0  32    0.88    7.52
  -1   0 -32  -10.97   11.88
   1   0  33    9.71    8.66
  -1   0  33   -0.57    8.98
  -1   0 -33    3.83   10.52
   1   0 -33    4.40   11.26
  -1   0  33   -5.37    8.02
  -1   0 -33    4.68   11.45
  -1   0 -34    9.90   12.39
  -1  -1 -34    0.24   10.49
  -1  -1 -34   19.24   13.48
  -1   1  33   18.89   10.79
   1  -1  33   26.14   10.27
   1   1 -33   11.92   12.06
  -1  -1 -33   13.27   10.98
  -1  -1 -33   34.19   14.51
   1  -1  32   19.57    8.42
  -1  -1 -32   46.10   13.04
   1   1 -32   16.61   10.66
  -1  -1 -32   22.22   11.19
  -1   1  32   24.75    9.51
   1  -1  31   27.02    8.34
  -1   1  31   46.16   12.05
   1   1 -31   41.49   12.69
  -1  -1 -31   48.99   12.72
  -1   1  31   57.09   11.16
  -1  -1 -31   47.09   13.25
  -1   1  30    1.23    8.26
   1  -1  30    4.06    6.64
   1   1 -30   24.61   10.90
  -1  -1 -30    8.92    8.76
  -1  -1 -30    8.62    9.61
   1  -1  29   28.47    8.12
  -1   1  29   58.22   12.65
  -1  -1 -29   29.76   10.39
   1   1 -29   31.72   11.58
  -1  -1 -29   32.56   10.38
   1  -1  28   53.79   10.09
  -1   1  28   49.91   11.58
  -1  -1 -28   58.95   11.57
   1   1 -28   62.16   12.85
  -1  -1 -28   63.50   12.72
  -1   1  27    9.43    8.22
   1  -1  27    1.61    6.43
   1   1 -27   19.37    9.37
  -1  -1 -27   14.87    8.95
  -1  -1 -27   13.81    7.91
   1  -1  26    5.28    5.96
  -1   1  26    2.03    7.34
  -1  -1 -26   17.72    8.95
   1   1 -26    0.83    7.53
  -1  -1 -26    8.38    7.25
   1  -1  25   31.34    7.67
  -1   1  25   28.85    8.52
  -1  -1 -25   29.44    9.46
   1   1 -25   30.08    9.19
  -1  -1 -25   32.95    8.38
   1  -1  24   14.73    6.59
  -1   1  24   -1.37    6.29
  -1  -1 -24    5.87    7.53
   1   1 -24   25.28    8.45
  -1  -1 -24    9.25    6.52
   1   1 -24    9.65    7.19
   1  -1  23  197.32   14.18
  -1   1  23  201.91   16.77
  -1  -1 -23  194.16   16.74
   1   1 -23  189.93   16.29
  -1  -1 -23  217.65   15.73
   1   1 -23  187.42   12.49
  -1   1  23  162.11   12.84
  -1   1  22   25.45    7.39
   1  -1  22   21.99    5.69
  -1  -1 -22   20.89    8.54
   1   1 -22   23.02    8.10
  -1  -1 -22   19.79    6.57
   1   1 -22   22.09    6.66
  -1   1  22   23.57    6.79
  -1   1  21  119.73   12.63
   1  -1  21  132.94   11.43
  -1  -1 -21  110.44   12.69
   1   1 -21  141.56   13.58
  -1  -1 -21  136.22   12.42
   1   1 -21  117.95   10.24
  -1   1  21  117.53   11.13
  -1   1  20   30.99    7.55
   1  -1  20   18.43    5.35
  -1  -1 -20   20.25    7.33
  -1  -1 -20   16.90    5.79
   1   1 -20   21.70    7.42
  -1   1  20   22.27    6.39
  -1  -1 -20   19.38    4.45
   1   1 -20   26.92    6.93
   1  -1  19  127.58   10.56
  -1   1  19  129.81   12.08
  -1  -1 -19  109.84   11.69
   1   1 -19  114.62   11.49
  -1  -1 -19  114.32   10.70
  -1  -1 -19  115.67    7.47
  -1   1  19  102.31    9.99
   1   1 -19  108.15    9.60
   1  -1  19  100.33    4.39
   1  -1  18    2.11    4.33
  -1   1  18    5.39    5.00
  -1  -1 -18    1.34    5.08
   1   1 -18    1.61    4.86
  -1  -1 -18    1.33    4.38
   1   1 -18    0.09    4.84
   1  -1  18    4.32    2.57
  -1  -1 -18    4.39    3.98
  -1   1  18    5.57    5.55
   1  -1  17   30.64    5.66
  -1   1  17   40.21    7.21
  -1  -1 -17   18.63    5.79
   1   1 -17   23.08    6.54
  -1  -1 -17   38.78    6.57
   1  -1  17   32.47    3.15
   1   1 -17   43.94    7.17
  -1  -1 -17   24.18    4.26
  -1   1  17   24.49    6.07
  -1   1  16  167.87   11.73
   1  -1  16  185.42   11.42
  -1  -1 -16  180.47   13.10
  -1  -1 -16  142.62   10.18
   1   1 -16  164.09   11.98
  -1   1  16  167.10   11.22
  -1  -1 -16  179.69    8.15
   1  -1  16  184.47    5.41
   1   1 -16  155.88   10.33
   1  -1  15  302.10   13.83
  -1   1  15  249.54   13.97
  -1  -1 -15  254.52   14.91
   1   1 -15  267.13   14.67
  -1  -1 -15  260.48   12.69
  -1   1  15  265.66   13.12
   1  -1  15  280.01    6.44
   1   1 -15  238.80   11.89
  -1  -1 -15  265.47    9.40
  -1   1  14    2.42    3.49
   1  -1  14    1.77    3.39
  -1  -1 -14    2.02    4.39
  -1  -1 -14    1.90    3.29
   1   1 -14   -2.33    3.98
  -1   1  14    4.03    4.85
   1  -1  14    1.97    1.98
  -1  -1 -14    1.64    3.17
   1   1 -14    2.76    4.32
  -1   1  13   85.45    8.05
   1  -1  13  104.68    8.17
  -1   1  13   88.67    7.07
  -1  -1 -13   83.97    8.50
  -1  -1 -13   92.24    7.30
   1   1 -13   93.85    8.54
  -1   1  13   93.42    8.11
   1   1 -13   84.45    7.73
   1   1 -13   84.43    7.34
  -1  -1 -13   86.34    5.67
   1  -1  13  102.36    3.87
   1  -1  12  226.68   10.94
  -1   1  12  195.75   10.74
  -1  -1 -12  204.99   12.10
  -1   1  12  206.98    9.82
  -1  -1 -12  195.64    9.57
   1   1 -12  206.67   11.53
  -1   1  12  209.48   11.17
   1  -1  12  211.32    5.23
  -1  -1 -12  208.88    7.90
   1   1 -12  197.65   10.49
   1   1 -12  207.91   10.33
   1  -1  11  354.37   12.98
  -1   1  11  338.69   13.49
  -1   1  11  361.99   11.81
  -1  -1 -11  361.69   15.64
   1  -1  11  340.46   12.19
   1   1 -11  367.43   14.59
  -1  -1 -11  372.64   12.17
  -1   1  11  339.10   13.71
   1   1 -11  356.53   13.22
  -1  -1 -11  363.74   10.02
   1   1 -11  352.04   12.89
   1  -1  11  352.41    6.30
  -1   1  10  500.77   15.36
   1  -1  10  559.04   15.16
  -1   1  10  525.09   13.18
  -1  -1 -10  530.47   17.98
   1  -1  10  538.13   14.50
   1   1 -10  515.42   16.47
  -1  -1 -10  549.04   13.62
   1  -1  10  528.27    7.52
   1   1 -10  481.38   14.89
  -1   1  10  511.67   16.17
   1   1 -10  541.25   15.75
  -1  -1 -10  538.42   11.93
   1  -1   9  159.32    8.06
  -1   1   9  150.03    8.72
  -1   1   9  148.21    6.78
  -1  -1  -9  150.12    9.49
   1  -1   9  147.36    7.49
  -1  -1  -9  148.85    6.91
   1   1  -9  158.72    9.20
  -1   1   9  151.93    9.19
   1  -1   9  153.68    4.36
   1   1  -9  166.36    9.14
  -1  -1  -9  157.11    6.88
   1   1  -9  146.36    8.67
  -1   1   8  759.88   17.59
   1  -1   8  872.32   17.08
   1   1  -8  801.63   17.77
  -1  -1  -8  778.45   17.94
   1  -1   8  746.36   18.94
  -1   1   8  803.26   13.94
  -1  -1  -8  784.45   19.21
   1  -1   8  804.42   15.50
   1   1  -8  779.32   18.04
  -1  -1  -8  812.56   13.94
  -1   1   8  747.08   18.90
  -1  -1  -8  771.36   13.79
   1  -1   8  816.39    9.73
  -1   1   8  764.87   18.57
   1   1  -8  814.92   18.48
   1   1  -8  748.27   17.09
   1  -1   7  406.15   11.27
  -1   1   7  375.40   12.26
   1   1  -7  399.42   12.59
  -1  -1  -7  381.71   13.07
  -1   1   7  386.79    8.68
   1  -1   7  364.65   12.60
  -1  -1  -7  387.29    8.83
  -1   1   7  351.36   12.46
   1   1  -7  372.19   12.17
   1  -1   7  395.17   10.15
  -1  -1  -7  352.21   11.72
  -1  -1  -7  367.07    9.65
   1   1  -7  358.43   12.09
   1   1  -7  382.88   12.74
  -1   1   7  359.07   12.80
   1  -1   7  388.91    7.12
   1   1  -6 3339.05   33.31
  -1   1   6 3244.23   33.38
   1  -1   6 3261.45   30.16
  -1   1   6 3096.56   21.98
  -1  -1  -6 3270.17   35.80
   1  -1   6 3270.59   34.54
   1   1  -6 3229.57   32.80
   1  -1   6 3393.91   26.96
  -1  -1  -6 3139.10   22.15
  -1   1   6 3210.74   34.52
  -1  -1  -6 3184.86   27.33
  -1   1   6 3101.95   35.14
   1   1  -6 3176.60   33.02
   1   1  -6 3182.11   34.95
   1  -1   6 3235.93   21.20
   1   1  -5 9982.22   56.80
   1  -1   5 9784.51   49.58
  -1   1   5 9441.18   54.93
   1  -1   5 9929.35   53.21
  -1   1   5 9467.29   31.22
  -1  -1  -5 9980.38   58.64
   1  -1   5 9616.93   55.79
   1   1  -5 9724.87   41.98
  -1  -1  -5 9355.39   32.27
   1  -1   5 9849.46   42.68
  -1   1   5 9533.59   55.76
   1   1  -5 9598.24   52.58
   1   1  -5 9431.54   58.14
   1   1  -5 9461.01   56.18
  -1   1   5 9327.79   58.44
  -1  -1  -5 9551.45   47.00
   1  -1   5 9506.75   38.69
   1  -1   4 5948.27   37.14
   1   1  -4 6032.10   41.66
   1  -1   4 5889.84   39.24
  -1   1   4 6064.18   41.40
   1   1  -4 6105.70   31.10
  -1  -1  -4 6006.73   42.58
   1  -1   4 5988.07   40.97
  -1   1   4 5957.25   41.11
   1   1  -4 5932.39   38.60
   1  -1   4 5923.68   30.44
   1   1  -4 5958.60   43.75
  -1   1   4 5769.45   44.77
  -1  -1  -4 5926.58   37.13
   1  -1   4 5908.40   32.49
   1  -1   3 4040.05   31.37
   1   1  -3 3991.02   33.10
  -1   1   3 3891.42   32.28
  -1  -1  -3 4087.94   33.69
   1  -1   3 4011.28   30.89
  -1  -1  -3 4154.15   33.71
   1   1  -3 3975.33   24.33
  -1   1   3 4044.68   31.46
   1   1  -3 3913.67   28.83
   1  -1   3 4134.37   24.52
   1  -1   3 3992.75   29.54
   1   1  -3 3994.97   34.89
  -1  -1  -3 3954.61   30.95
  -1   1   3 3919.42   35.50
   1  -1   3 3894.61   28.03
   1   1  -2 1337.73   18.98
  -1  -1  -2 1332.07   18.69
   1  -1   2 1412.75   18.09
  -1   1   2 1323.18   18.05
   1   1  -2 1337.43   14.09
   1  -1   2 1364.29   16.40
  -1  -1  -2 1338.52   18.24
   1   1  -2 1333.37   15.19
  -1   1   2 1356.22   16.87
   1  -1   2 1317.96   14.17
   1  -1   2 1332.39   17.12
  -1   1   2 1307.09   20.28
   1  -1   2 1360.24   18.11
   1   1  -2 1357.40   19.97
  -1  -1  -2 1295.59   18.34
  -1  -1  -1  570.68   12.35
   1   1  -1  607.16   12.70
   1  -1   1  584.38   11.50
  -1   1   1  604.08   11.91
   1  -1   1  582.14    9.80
  -1  -1  -1  593.42   11.43
   1   1  -1  611.01    9.80
  -1   1   1  637.39   10.83
   1   1  -1  567.56    8.64
   1  -1   1  583.63    9.62
   1  -1   1  624.71    9.22
   1   1  -1  570.33   12.92
  -1   1   1  591.97   13.37
   1  -1   1  602.90   12.63
  -1  -1  -1  590.27   12.65
  -1  -1   0    1.33    2.63
  -1   1   0   -1.22    2.12
   1  -1   0   -0.15    2.24
   1   1   0    2.30    2.42
  -1   1   0    1.30    1.55
  -1  -1   0    2.48    2.13
   1  -1   0    0.75    1.50
   1   1   0    0.43    1.86
   1  -1   0   -0.78    1.76
  -1   1   0    3.94    2.00
   1   1   0    0.65    1.32
  -1  -1   0   -0.56    1.38
   1  -1   0    1.58    3.63
  -1   1   0   -2.38    3.32
  -1  -1   0    1.48    3.24
   1   1   0    3.47    3.24
  -1   1  -1  603.91   11.59
   1  -1  -1  568.74   11.70
  -1  -1   1  560.96   12.35
   1   1   1  600.39   12.63
   1   1   1  615.46   11.37
  -1  -1   1  571.22    9.76
  -1   1  -1  577.73    9.95
   1  -1  -1  622.67   10.78
  -1  -1   1  573.48    8.90
   1   1   1  586.97   12.11
   1  -1  -1  605.35   13.54
   1   1   2 1293.24   18.64
  -1   1  -2 1360.39   17.55
  -1  -1   2 1323.12   19.05
   1  -1  -2 1354.94   18.05
  -1  -1   2 1313.13   14.15
   1   1   2 1398.43   18.15
  -1   1  -2 1365.49   16.86
   1  -1  -2 1333.11   17.04
  -1  -1   2 1347.55   15.35
  -1   1  -2 1356.08   14.18
  -1  -1   2 1370.72   20.33
   1  -1  -2 1324.56   20.30
   1   1   2 1305.62   17.46
  -1  -1   3 4009.76   33.50
  -1   1  -3 4195.50   31.77
   1  -1  -3 3930.60   31.28
  -1   1  -3 3891.62   31.12
  -1  -1   3 3921.21   24.71
   1   1   3 3991.04   32.31
  -1   1  -3 4120.22   26.05
   1  -1  -3 3957.65   31.48
  -1  -1   3 3971.35   29.03
   1  -1  -3 3891.65   35.61
   1   1   3 3938.82   29.30
  -1  -1   3 4086.19   35.28
   1  -1  -4 5728.32   39.39
  -1  -1   4 5993.07   43.20
  -1  -1   4 5821.88   32.10
   1   1   4 5956.49   42.16
  -1   1  -4 6204.79   42.13
   1  -1  -4 5893.15   40.90
  -1  -1   4 6021.56   39.09
  -1   1  -4 5904.09   32.16
   1   1   4 5881.10   35.45
   1  -1  -4 5864.44   44.76
  -1  -1   5 9408.07   55.96
   1   1   5 9304.43   51.48
   1  -1  -5 9655.25   52.71
  -1  -1   5 9705.81   42.29
  -1   1  -5 9999.00   57.20
   1   1   5 9606.31   56.49
   1   1   5 9747.75   33.21
  -1  -1   5 9420.61   52.82
  -1   1  -5 9828.25   43.73
   1  -1  -5 9586.29   54.91
   1   1   5 9475.98   44.65
  -1   1  -5 9769.83   41.86
   1  -1  -5 9469.00   58.24
  -1  -1   6 3203.36   34.55
   1  -1  -6 3351.47   32.75
   1   1   6 3106.59   32.64
   1   1   6 3234.54   32.20
  -1  -1   6 3248.81   25.86
   1   1   6 3233.31   34.88
  -1  -1   6 3184.31   28.73
   1  -1  -6 3154.61   22.28
  -1   1  -6 3239.50   34.84
   1   1   6 3199.24   22.38
   1  -1  -6 3137.84   33.48
  -1   1  -6 3283.03   27.28
  -1  -1   6 3204.58   32.94
  -1   1  -6 3185.26   23.12
  -1   1  -6 3337.63   31.18
   1   1   6 3216.24   25.81
   1  -1  -6 3191.11   34.97
   1   1   7  388.72   11.88
  -1   1  -7  407.45   12.07
   1  -1  -7  364.61   11.60
  -1  -1   7  373.86   12.52
  -1  -1   7  377.24   10.78
  -1   1  -7  367.50   12.78
   1   1   7  359.07   12.74
   1  -1  -7  378.98    8.91
  -1  -1   7  378.68    9.90
  -1   1  -7  380.29   10.13
  -1  -1   7  355.77   12.20
   1  -1  -7  371.54   12.54
   1   1   7  373.65    8.80
   1   1   7  358.28    9.01
  -1   1  -7  365.53    8.01
   1  -1  -7  371.68   12.78
  -1   1  -8  845.55   18.23
   1   1   8  838.40   17.57
  -1  -1   8  794.45   18.57
   1  -1  -8  794.90   17.49
  -1  -1   8  801.72   16.28
  -1  -1   8  811.07   14.94
   1  -1  -8  819.32   14.50
   1   1   8  742.49   18.83
  -1   1  -8  799.59   19.38
   1   1   8  814.89   14.11
  -1   1  -8  834.67   15.83
  -1  -1   8  765.45   18.53
   1  -1  -8  745.53   18.65
   1  -1  -8  797.48   18.81
   1   1   8  720.66   12.77
  -1   1  -8  791.67   11.09
   1   1   9  163.79    8.60
  -1  -1   9  141.90    8.69
  -1  -1   9  159.59    7.57
   1  -1  -9  155.34    7.21
  -1  -1   9  160.76    8.03
  -1   1  -9  151.46    9.55
   1   1   9  173.53    7.46
  -1   1  -9  172.29    8.16
   1  -1  -9  169.85    9.57
  -1   1  -9  161.94    5.28
   1   1   9  129.63    6.13
   1  -1  -9  150.48    9.22
  -1  -1  10  511.79   15.98
   1   1  10  548.04   15.72
  -1  -1  10  575.30   15.41
   1  -1 -10  552.76   14.07
  -1   1 -10  518.75   17.41
  -1  -1  10  530.00   14.05
   1   1  10  550.55   13.90
   1  -1 -10  516.29   16.82
  -1   1 -10  515.48   14.28
   1   1  10  482.51   10.93
  -1   1 -10  543.58    8.89
   1  -1 -10  541.76   16.28
  -1  -1  11  292.83   13.00
   1   1  11  366.03   13.52
  -1  -1  11  352.72   12.82
   1  -1 -11  380.11   12.42
  -1   1 -11  305.30   14.05
  -1  -1  11  368.42   12.42
   1  -1 -11  333.27   14.08
  -1   1 -11  344.93   12.41
   1   1  11  352.28   12.03
  -1   1 -11  365.87    7.29
   1  -1 -11  307.46   12.95
   1   1  11  310.65    9.41
  -1  -1  12  211.16   11.26
   1   1  12  196.19   10.37
  -1  -1  12  210.00   10.02
  -1   1 -12  201.58   12.37
   1  -1 -12  206.84    9.89
  -1  -1  12  195.15   10.26
   1   1  12  194.23    9.68
   1  -1 -12  191.17   11.17
  -1   1 -12  204.17   10.18
   1   1  12  187.00    7.62
  -1   1 -12  208.02    5.60
   1   1  13   95.70    8.04
  -1  -1  13   89.21    7.96
  -1   1 -13   90.72    8.85
   1  -1 -13  100.38    7.67
  -1  -1  13  103.90    7.70
   1  -1 -13   85.80    8.32
  -1   1 -13   99.41    7.64
  -1   1 -13   91.70    4.02
   1   1  13   78.87    5.37
   1   1  14    3.16    4.00
  -1  -1  14   -0.91    3.69
  -1   1 -14    3.89    4.71
   1  -1 -14    6.17    3.84
  -1   1 -14   -0.73    3.96
   1  -1 -14    2.55    4.24
   1   1  14    2.73    2.84
  -1   1 -14    1.21    2.04
   1   1  15  250.53   13.29
  -1  -1  15  255.91   13.52
  -1   1 -15  285.11   15.21
   1  -1 -15  289.28   13.48
   1  -1 -15  261.48   14.58
  -1   1 -15  294.29   13.81
  -1   1 -15  270.32    6.44
   1   1  15  265.96    9.21
  -1  -1  16  170.24   11.99
   1   1  16  187.72   11.85
  -1   1 -16  191.01   13.38
   1  -1 -16  199.20   11.86
  -1   1 -16  181.02   11.61
   1  -1 -16  174.81   12.28
   1   1  16  176.64    7.87
  -1   1 -16  171.17    5.31
   1   1  17   33.17    6.00
  -1  -1  17   29.88    6.02
  -1   1 -17   30.13    7.01
   1  -1 -17   25.00    6.02
   1  -1 -17   33.56    7.36
  -1   1 -17   24.63    5.72
   1   1  17   34.68    4.88
  -1   1 -17   24.16    2.83
   1   1  18    2.91    4.27
  -1  -1  18    1.90    4.28
   1  -1 -18    0.82    4.44
  -1   1 -18    3.66    5.14
   1  -1 -18   13.39    6.38
  -1   1 -18    5.60    4.63
  -1   1 -18    1.43    2.31
   1   1  18    1.57    3.72
   1   1  19  117.56   10.40
  -1  -1  19  111.49   11.05
  -1   1 -19  103.22   11.58
   1  -1 -19  129.61   11.08
   1  -1 -19  110.65   11.23
  -1   1 -19  121.19   11.37
  -1   1 -19   93.63    4.05
   1   1  19  112.88    7.32
  -1  -1  20   28.33    7.06
   1   1  20   28.20    6.28
   1  -1 -20   33.54    6.94
  -1   1 -20   18.09    7.43
  -1   1 -20   38.57    7.78
   1  -1 -20   32.18    8.20
   1   1  20   31.74    5.06
  -1   1 -20   21.70    2.38
  -1  -1  21  132.69   12.82
   1   1  21  147.59   12.39
  -1   1 -21  112.45   12.75
   1  -1 -21  149.56   13.05
   1  -1 -21  124.73   12.91
  -1   1 -21  125.54   12.06
   1   1  21  129.34    8.04
   1   1  22   16.70    5.89
  -1  -1  22   14.88    6.01
  -1   1 -22   18.77    7.44
   1  -1 -22   11.05    5.73
  -1  -1  22   19.26    6.41
   1  -1 -22   22.93    7.31
  -1   1 -22   42.63    9.54
   1   1  22   15.22    4.83
   1   1  23  189.45   14.22
  -1  -1  23  202.18   16.42
   1  -1 -23  200.34   16.62
  -1   1 -23  180.32   15.10
  -1  -1  23  209.08   15.36
  -1   1 -23  192.22   17.09
   1  -1 -23  201.25   15.83
  -1  -1  24    8.40    6.50
   1   1  24   10.22    5.52
  -1   1 -24   20.22    7.71
   1  -1 -24   14.44    7.59
  -1   1 -24    4.74    7.29
   1  -1 -24   18.80    7.22
  -1  -1  24    8.25    6.31
  -1  -1  25   29.73    9.15
   1   1  25   24.35    7.17
   1  -1 -25   34.24    9.79
  -1   1 -25   26.98    9.15
   1  -1 -25   36.44    9.11
  -1  -1  25   37.51    8.57
  -1   1 -25   32.70    9.68
  -1  -1  26   12.38    7.16
   1   1  26    7.39    6.26
  -1   1 -26    9.05    8.08
   1  -1 -26    4.05    7.27
  -1   1 -26    4.67    7.44
   1  -1 -26    5.32    7.14
  -1  -1  26   10.18    6.83
   1   1  27   26.86    7.69
  -1  -1  27   16.32    7.68
   1  -1 -27   19.42    8.67
  -1   1 -27    7.00    7.66
  -1  -1  27   18.52    7.60
  -1   1 -27    9.13    7.79
   1  -1 -27   12.99    8.17
  -1  -1  28   32.04    9.68
   1   1  28   58.46   10.34
  -1   1 -28   55.63   11.90
   1  -1 -28   44.85   11.23
  -1   1 -28   58.72   13.03
  -1  -1  28   31.91    8.22
   1  -1 -28   56.68   11.86
  -1  -1  29   23.33    9.42
   1   1  29   16.61    7.96
   1  -1 -29   10.65    9.40
  -1   1 -29   22.79   10.32
  -1  -1  29   40.50    9.91
  -1   1 -29   27.15   10.65
   1   1  30    5.47    6.62
  -1  -1  30    9.62    8.19
   1  -1 -30   15.71   10.35
  -1   1 -30   15.22   10.49
  -1   1 -30    9.84   10.79
  -1  -1  30   -1.97    7.07
  -1  -1  31   53.97   13.04
   1   1  31   37.32    9.82
   1  -1 -31   46.85   12.70
  -1   1 -31   48.04   12.82
  -1   1 -31   43.81   13.12
  -1  -1  31   68.77   11.96
   1   1  32   30.24    9.19
  -1  -1  32   30.16   10.56
  -1   1 -32    6.80    9.69
   1  -1 -32   56.94   14.63
  -1  -1  32   33.74   10.64
  -1   1 -32    7.16   10.28
  -1  -1  33   33.60   11.65
   1   1  33   23.74    9.32
   1  -1 -33   19.09   12.39
  -1   1 -33   28.18   13.02
  -1   1 -33   13.15   12.23
  -1  -1  33   10.33    9.27
  -1   1 -34    7.07   11.31
  -1  -2 -34   23.53   12.58
  -1   2  33   30.19   11.63
   1  -2  33   14.88    8.97
   1   2 -33   35.61   13.37
  -1  -2 -33   17.08   11.14
  -1  -2 -33   -0.76   10.45
  -1   2  32    8.58    9.71
   1  -2  32    8.00    7.24
  -1  -2 -32   -3.71    9.80
   1   2 -32   22.01   11.97
  -1  -2 -32   13.91   10.28
  -1   2  31   61.12   13.54
   1  -2  31   56.54   11.47
  -1  -2 -31   58.57   13.40
   1   2 -31   27.51   12.69
  -1  -2 -31   50.07   13.08
   1  -2  30   48.51    9.48
  -1   2  30   45.02   11.27
   1   2 -30   45.45   12.56
  -1  -2 -30   81.21   13.63
  -1  -2 -30   60.28   13.51
   1  -2  29   69.90   11.38
  -1   2  29   62.92   12.59
   1   2 -29   57.82   12.34
  -1  -2 -29   89.46   13.96
  -1  -2 -29   57.10   12.85
  -1   2  28   50.39   12.03
   1  -2  28   37.98    8.99
  -1  -2 -28   50.41   10.89
   1   2 -28   52.04   11.79
  -1  -2 -28   44.55   11.34
   1  -2  27   30.16    8.63
  -1   2  27   20.60    8.36
  -1  -2 -27   17.77    9.36
   1   2 -27   28.25   10.75
  -1  -2 -27   20.58    8.08
   1  -2  26   13.59    6.27
  -1   2  26    9.81    8.29
  -1  -2 -26   38.40   10.36
   1   2 -26   25.79   10.36
  -1  -2 -26   35.02    9.45
  -1   2  26    9.77    7.57
  -1   2  25   74.57   12.17
   1  -2  25   67.11   10.00
  -1  -2 -25   69.96   12.25
  -1  -2 -25   66.66   11.12
   1   2 -25   77.03   12.67
  -1   2  25   68.82   10.26
  -1   2  24   58.13   10.33
   1  -2  24   43.16    7.73
  -1  -2 -24   55.14   10.59
   1   2 -24   52.00   10.07
  -1  -2 -24   53.28    9.62
  -1   2  24   33.15    8.26
   1   2 -24   61.41    8.62
   1  -2  23   23.98    6.22
  -1   2  23   26.25    8.63
  -1  -2 -23   16.22    6.32
   1   2 -23   25.01    8.22
  -1  -2 -23   15.92    6.66
   1   2 -23   24.87    6.25
  -1   2  23   22.05    7.26
   1  -2  22   36.28    6.63
  -1   2  22   27.39    7.68
  -1  -2 -22   25.72    7.95
   1   2 -22   38.00    8.57
  -1  -2 -22   32.05    7.56
   1   2 -22   44.37    7.58
  -1   2  22   31.38    7.64
   1  -2  21   90.78    9.52
  -1   2  21   94.09   11.70
  -1  -2 -21   96.95   11.73
  -1  -2 -21   91.11   10.50
   1   2 -21  108.18   11.80
  -1   2  21   91.43   10.62
   1   2 -21  106.74    9.55
  -1   2  20  364.13   19.46
   1  -2  20  320.87   16.32
  -1  -2 -20  293.80   18.50
   1   2 -20  321.42   18.83
  -1  -2 -20  304.83   16.79
  -1   2  20  338.39   16.88
   1   2 -20  316.58   14.75
  -1   2  19  117.04   11.50
   1  -2  19  101.45    9.64
  -1  -2 -19  114.30   12.07
   1   2 -19  100.38   11.32
  -1  -2 -19  120.72   10.73
  -1   2  19   89.55    9.78
   1   2 -19   98.56    8.64
  -1   2  18  138.50   11.64
   1  -2  18  123.33   10.02
  -1  -2 -18  135.97   12.92
   1   2 -18  118.68   11.33
  -1  -2 -18  115.23   10.16
  -1   2  18  113.87   10.50
   1   2 -18  130.88    9.77
   1  -2  17  130.51    9.91
  -1   2  17  160.92   11.95
  -1  -2 -17  130.37   12.12
   1   2 -17  160.91   12.57
  -1  -2 -17  139.93   10.49
   1   2 -17  123.76    9.29
  -1  -2 -17  132.81    7.94
  -1   2  17  138.69   11.21
   1  -2  16   -0.41    3.41
  -1   2  16   -2.62    3.99
  -1  -2 -16   -1.68    4.72
  -1  -2 -16    0.89    3.69
   1   2 -16    0.04    4.72
   1   2 -16    1.98    4.60
  -1  -2 -16   -1.05    3.42
  -1   2  16    1.59    5.30
  -1   2  15   14.87    4.83
   1  -2  15   23.74    5.20
  -1  -2 -15   21.06    6.02
  -1  -2 -15   26.33    5.19
   1   2 -15   18.48    6.23
   1   2 -15   19.77    5.52
  -1  -2 -15   20.03    4.34
  -1   2  15   20.74    5.80
   1  -2  14   72.95    7.22
  -1   2  14   78.23    8.03
  -1  -2 -14   85.05    9.19
  -1  -2 -14   80.98    7.25
   1   2 -14   64.49    7.55
  -1   2  14   75.14    8.22
  -1  -2 -14   64.43    6.05
   1   2 -14   79.71    7.25
   1   2 -14   75.26    7.03
  -1   2  13  145.67    9.79
   1  -2  13  153.49    9.34
  -1  -2 -13  138.86   10.84
  -1   2  13  138.87    8.47
  -1  -2 -13  137.17    8.67
   1   2 -13  149.33   10.75
   1   2 -13  137.35    8.85
  -1   2  13  139.99    9.84
   1   2 -13  128.23    8.52
  -1  -2 -13  104.03    7.44
   1  -2  12  287.23   11.99
  -1   2  12  229.24   11.61
  -1   2  12  262.46   10.72
  -1  -2 -12  235.50   12.86
  -1  -2 -12  231.13   10.27
   1   2 -12  291.15   13.65
  -1   2  12  248.47   12.78
  -1  -2 -12  220.75    9.54
   1   2 -12  257.88   11.24
   1   2 -12  261.42   11.64
  -1   2  11   30.27    5.23
   1  -2  11   59.80    6.08
  -1  -2 -11   38.60    6.03
  -1   2  11   51.95    5.08
   1   2 -11   49.73    6.38
  -1  -2 -11   53.73    5.40
   1  -2  11   51.01    5.62
   1   2 -11   39.80    5.47
  -1   2  11   46.07    6.97
  -1  -2 -11   52.19    5.15
   1   2 -11   40.81    5.86
  -1   2  10  477.72   15.00
   1  -2  10  584.96   15.60
  -1   2  10  521.67   12.95
  -1  -2 -10  554.26   18.36
   1   2 -10  533.62   17.07
  -1  -2 -10  523.33   13.44
   1  -2  10  535.77   15.12
  -1  -2 -10  542.65   13.03
   1   2 -10  563.68   15.58
  -1   2  10  513.93   17.09
   1   2 -10  546.06   15.99
   1  -2   9  433.13   12.77
  -1   2   9  358.81   12.70
  -1  -2  -9  403.50   15.13
  -1   2   9  398.74   10.61
  -1  -2  -9  420.66   11.24
   1  -2   9  414.99   12.87
   1   2  -9  425.13   14.81
  -1  -2  -9  412.86   11.35
   1   2  -9  402.44   13.23
   1   2  -9  394.28   13.47
  -1   2   9  394.20   14.75
   1  -2   8  467.01   12.57
   1   2  -8  410.46   13.26
  -1   2   8  385.76   12.86
   1  -2   8  439.26   15.07
  -1  -2  -8  448.52   15.48
  -1   2   8  454.65   10.20
   1   2  -8  435.05   14.07
  -1  -2  -8  432.14   10.42
   1  -2   8  445.47   12.50
   1  -2   8  440.02    6.27
   1   2  -8  422.43   13.78
  -1   2   8  405.08   14.76
   1  -2   8  446.14    6.90
   1   2  -8  439.51   13.42
  -1  -2  -8  430.26   11.52
   1   2  -7   51.38    5.27
   1  -2   7   58.94    4.69
  -1   2   7   55.53    5.52
  -1   2   7   63.49    3.81
  -1  -2  -7   58.78    6.47
   1  -2   7   63.34    6.35
   1   2  -7   54.48    4.70
  -1  -2  -7   58.08    4.04
  -1   2   7   44.02    5.46
   1  -2   7   59.79    4.81
   1   2  -7   57.42    5.66
   1  -2   7   60.63    3.37
   1   2  -7   54.17    5.82
   1  -2   7   59.14    3.05
  -1   2   7   47.67    6.27
  -1  -2  -7   59.83    5.19
  -1   2   6 1062.12   19.22
   1  -2   6 1194.95   17.59
   1   2  -6 1176.84   20.54
  -1   2   6 1087.58   12.21
  -1  -2  -6 1086.30   21.88
   1   2  -6 1166.30   17.69
   1  -2   6 1168.29   21.55
  -1   2   6 1082.88   20.96
   1  -2   6 1168.36   17.95
  -1  -2  -6 1090.27   13.57
   1   2  -6 1145.23   20.23
   1  -2   6 1137.80   12.79
  -1  -2  -6 1112.34   17.78
   1   2  -6 1106.54   19.84
   1  -2   6 1123.64   12.90
  -1   2   6 1084.61   22.03
   1   2  -5 1219.61   20.06
   1  -2   5 1188.95   18.06
   1  -2   5 1183.97   17.09
  -1   2   5 1148.76   18.84
  -1   2   5 1188.60   10.35
   1   2  -5 1207.86   17.10
   1  -2   5 1200.06   20.76
  -1  -2  -5 1101.74   20.84
   1   2  -5 1187.16   19.48
  -1  -2  -5 1148.51   12.45
  -1   2   5 1156.12   20.28
   1  -2   5 1178.42   17.01
   1   2  -5 1145.01   19.84
   1  -2   5 1177.50   14.17
  -1   2   5 1103.60   21.67
  -1  -2  -5 1139.78   18.02
   1  -2   5 1175.58   13.91
  -1   2   4 1470.29   20.50
   1  -2   4 1469.59   17.84
   1  -2   4 1469.91   19.03
   1   2  -4 1521.12   21.58
  -1  -2  -4 1466.76   21.58
  -1  -2  -4 1469.13   22.71
   1  -2   4 1533.91   21.83
   1   2  -4 1465.19   18.12
  -1  -2  -4 1499.99   12.33
   1  -2   4 1506.52   18.53
  -1   2   4 1512.83   21.92
   1   2  -4 1513.15   20.37
  -1  -2  -4 1491.00   20.31
   1  -2   4 1490.79   16.88
  -1   2   4 1454.78   23.86
   1   2  -4 1441.07   21.66
   1  -2   3 2362.06   23.16
  -1  -2  -3 2370.43   26.48
  -1   2   3 2280.88   24.03
   1   2  -3 2390.62   26.42
  -1  -2  -3 2363.94   27.13
   1   2  -3 2343.00   22.47
   1  -2   3 2420.52   25.30
  -1   2   3 2357.52   26.11
   1   2  -3 2334.02   23.46
   1  -2   3 2398.46   23.22
   1  -2   3 2359.83   22.39
   1   2  -3 2295.39   26.55
  -1  -2  -3 2341.85   25.36
   1  -2   2 1811.57   19.76
  -1   2   2 1767.02   20.44
   1   2  -2 1826.67   22.73
  -1  -2  -2 1796.82   22.56
   1   2  -2 1861.94   19.63
   1  -2   2 1864.58   20.23
  -1  -2  -2 1823.22   22.78
  -1   2   2 1907.10   22.28
   1   2  -2 1737.05   18.79
   1  -2   2 1860.73   20.32
  -1   2   2 1783.87   24.40
   1   2  -2 1856.69   23.13
  -1  -2  -2 1856.85   22.89
   1  -2   2 1818.61   20.58
  -1   2   1  951.95   14.45
   1   2  -1  983.73   16.57
   1  -2   1  953.24   13.97
  -1  -2  -1  951.36   16.14
   1   2  -1 1037.59   14.72
  -1  -2  -1  987.66   16.05
   1  -2   1  940.36   13.06
   1  -2   1  975.79   14.91
  -1   2   1 1020.94   15.58
   1   2  -1  935.40   12.82
  -1  -2  -1  874.82    9.52
   1   2  -1  976.62   16.67
  -1  -2  -1  988.92   17.09
   1  -2   1  981.53   16.07
  -1   2   1  941.66   17.34
  -1  -2   0   31.61    3.88
   1   2   0   29.85    3.79
   1  -2   0   32.56    3.22
  -1   2   0   30.07    3.28
  -1  -2   0   34.35    3.74
   1   2   0   33.50    3.38
   1  -2   0   27.89    2.46
  -1   2   0   27.91    2.65
   1   2   0   24.68    2.41
  -1  -2   0   26.89    2.49
   1  -2   0   31.25    3.83
   1  -2   0   27.27    3.44
  -1  -2   0   32.47    4.58
   1   2   0   38.47    4.45
   1  -2   0   29.03    4.22
  -1   2   0   29.52    4.47
   1  -2  -1  977.60   14.50
  -1  -2   1  967.52   16.57
   1   2   1  961.03   16.42
  -1   2  -1  959.36   13.89
   1   2   1 1020.23   15.99
  -1   2  -1  946.19   13.55
  -1  -2   1  978.30   14.56
   1  -2  -1  880.97    9.18
   1  -2  -1  857.91    8.70
   1  -2  -1  951.94   15.08
   1   2   1  938.19    9.80
  -1  -2   1  996.24   12.72
  -1   2  -1  929.33   16.06
  -1  -2   1  987.67   17.63
   1   2   1  993.45   16.27
   1  -2  -1  947.83   17.13
   1   2   2 1846.35   23.22
   1  -2  -2 1803.13   19.76
  -1  -2   2 1838.15   23.05
  -1   2  -2 1821.71   19.60
  -1  -2   2 1814.20   19.84
   1   2   2 1839.78   22.74
  -1   2  -2 1758.89   20.13
   1  -2  -2 1789.27   21.50
  -1  -2   2 1843.81   18.95
  -1   2  -2 1767.58   20.33
  -1  -2   2 1802.46   23.74
   1   2   2 1810.10   21.66
  -1   2  -2 1798.15   20.99
   1  -2  -2 1787.29   23.87
  -1   2  -3 2411.90   23.17
  -1  -2   3 2282.62   26.56
   1   2   3 2302.59   26.77
   1  -2  -3 2285.78   23.07
  -1   2  -3 2423.62   25.42
   1   2   3 2311.60   26.59
  -1  -2   3 2307.03   22.51
  -1   2  -3 2350.42   23.83
   1  -2  -3 2325.57   25.97
  -1  -2   3 2344.61   23.37
  -1  -2   3 2312.76   27.43
   1   2   3 2268.38   24.28
   1  -2  -3 2259.68   28.16
  -1   2  -3 2312.69   22.85
   1   2   4 1410.28   21.28
  -1  -2   4 1473.05   22.05
   1  -2  -4 1441.28   19.76
  -1   2  -4 1473.96   21.36
  -1  -2   4 1467.51   18.57
   1   2   4 1464.57   22.33
   1  -2  -4 1477.25   21.74
  -1  -2   4 1525.51   20.48
   1   2   4 1484.17   11.93
  -1   2  -4 1503.50   19.47
   1   2   4 1473.76   19.29
   1  -2  -4 1458.94   23.14
  -1  -2   4 1490.53   22.55
   1   2   5 1160.37   18.83
   1  -2  -5 1101.27   17.96
   1   2   5 1102.07   19.31
  -1  -2   5 1129.74   20.12
  -1  -2   5 1180.96   16.96
  -1   2  -5 1182.82   20.58
   1  -2  -5 1121.87   10.48
   1   2   5 1180.54   20.86
   1  -2  -5 1176.72   20.72
   1   2   5 1173.08   12.22
  -1  -2   5 1159.38   19.28
  -1   2  -5 1216.38   18.10
  -1  -2   5 1141.43   20.11
   1   2   5 1161.43   17.28
   1  -2  -5 1183.60   21.31
   1   2   6 1062.35   19.86
   1  -2  -6 1103.78   18.68
   1   2   6 1146.73   19.64
  -1  -2   6 1075.93   20.44
  -1  -2   6 1115.27   17.40
  -1   2  -6 1139.98   21.36
   1  -2  -6 1084.77   12.33
   1   2   6 1074.59   20.86
  -1   2  -6 1126.46   18.02
   1  -2  -6 1089.87   20.77
  -1  -2   6 1153.43   20.30
   1   2   6 1101.06   13.58
  -1  -2   6 1121.54   20.46
   1  -2  -6 1051.95   21.09
  -1   2  -6 1177.94   18.34
   1   2   6 1064.43   16.61
   1  -2  -7   55.06    4.87
  -1   2  -7   61.07    5.17
   1   2   7   55.52    5.43
  -1  -2   7   53.82    5.61
  -1  -2   7   59.55    4.79
   1   2   7   55.19    5.75
   1  -2  -7   55.97    3.62
  -1   2  -7   49.93    5.57
   1   2   7   59.42    4.01
  -1  -2   7   47.73    5.51
  -1   2  -7   52.29    4.83
   1  -2  -7   57.18    6.04
   1  -2  -7   47.73    5.84
   1   2   7   54.19    4.53
  -1   2  -8  470.67   13.77
   1  -2  -8  409.56   12.62
   1   2   8  444.41   13.16
  -1  -2   8  421.70   14.00
  -1  -2   8  453.87   13.78
  -1   2  -8  432.21   14.91
  -1  -2   8  442.49   12.11
   1  -2  -8  442.62   10.18
   1   2   8  433.39   10.51
  -1   2  -8  465.29   12.97
   1  -2  -8  422.98   14.39
  -1  -2   8  408.93   13.94
   1   2   8  425.71   11.09
   1  -2  -8  380.91   13.91
  -1   2  -9  446.02   14.28
   1   2   9  404.38   13.42
  -1  -2   9  404.44   14.16
  -1   2  -9  417.60   15.33
  -1  -2   9  432.99   14.01
  -1  -2   9  400.84   12.35
   1  -2  -9  411.02   10.81
   1   2   9  386.09   10.92
  -1   2  -9  376.81   12.37
   1  -2  -9  399.91   14.91
   1   2   9  374.79   10.75
   1  -2  -9  379.81   14.18
   1   2  10  592.25   16.25
  -1  -2  10  541.19   16.79
   1  -2 -10  553.19   13.40
  -1   2 -10  516.83   17.51
  -1  -2  10  542.15   16.14
  -1  -2  10  547.77   15.18
   1   2  10  533.78   13.87
   1  -2 -10  544.49   17.91
  -1   2 -10  538.55   15.34
   1   2  10  500.87   12.40
  -1  -2  11   45.25    5.93
   1   2  11   56.54    6.24
  -1  -2  11   56.56    6.04
  -1  -2  11   47.39    5.53
  -1   2 -11   53.40    7.14
   1  -2 -11   44.98    4.99
   1  -2 -11   58.16    6.93
   1   2  11   48.01    5.18
  -1   2 -11   39.35    5.35
   1   2  11   44.19    4.86
  -1  -2  12  264.28   12.47
   1   2  12  277.37   12.31
   1  -2 -12  263.36   10.77
  -1   2 -12  262.62   14.06
  -1  -2  12  274.70   11.79
  -1   2 -12  263.08   11.86
   1   2  12  269.42   11.37
   1  -2 -12  255.90   13.30
   1   2  12  240.02    9.29
  -1  -2  13  138.37    9.66
   1   2  13  164.02   10.20
  -1  -2  13  145.35    9.10
   1  -2 -13  141.71    8.59
  -1   2 -13  130.42   10.79
  -1   2 -13  141.60    9.22
   1  -2 -13  132.54   10.10
   1   2  13  128.12    7.14
  -1  -2  14   87.86    8.15
   1   2  14   87.34    8.38
  -1   2 -14   78.89    8.82
  -1  -2  14   77.57    7.32
   1  -2 -14   89.93    7.42
   1  -2 -14   71.53    7.86
  -1   2 -14   94.03    8.05
   1   2  14   65.59    5.84
   1   2  15   29.17    5.83
  -1  -2  15   16.61    4.89
   1  -2 -15   17.07    4.31
  -1  -2  15   16.59    5.01
  -1   2 -15   17.30    5.57
   1  -2 -15   20.07    5.49
  -1   2 -15   13.70    4.76
   1   2  15   17.25    4.11
   1   2  16    1.97    4.24
  -1  -2  16    4.66    4.85
  -1   2 -16    6.36    4.95
  -1  -2  16   -0.20    3.81
   1  -2 -16   -5.08    4.23
   1  -2 -16   -1.79    5.25
  -1   2 -16   -4.79    4.37
   1   2  16   -0.05    3.34
   1   2  17  141.93   11.18
  -1  -2  17  141.92   11.49
   1  -2 -17  124.69    9.82
  -1   2 -17  151.06   13.03
  -1  -2  17  130.08   10.12
   1  -2 -17  133.94   11.73
  -1   2 -17  151.15   11.44
   1   2  17  125.52    7.88
   1   2  18  154.74   11.40
  -1  -2  18  129.80   11.31
   1  -2 -18  144.43   10.85
  -1   2 -18  131.65   12.27
  -1  -2  18  129.48   10.44
  -1   2 -18  120.24   10.67
   1  -2 -18  123.16   11.33
   1   2  18  117.69    7.97
   1   2  19   94.29    9.84
  -1  -2  19  111.26   11.01
   1  -2 -19  109.04   10.06
  -1   2 -19  107.49   11.82
  -1  -2  19  111.25   10.41
  -1   2 -19  110.03   10.66
   1  -2 -19   85.71   10.11
   1   2  19  103.67    7.60
  -1  -2  20  320.42   18.31
   1   2  20  326.20   17.03
   1  -2 -20  362.94   17.98
  -1  -2  20  311.56   16.67
  -1   2 -20  338.01   20.11
  -1   2 -20  311.90   17.64
   1  -2 -20  311.45   18.55
   1   2  20  293.89   12.38
   1   2  21  112.01   11.20
  -1  -2  21   92.52   10.62
  -1   2 -21   93.65   11.43
   1  -2 -21  134.92   12.28
  -1  -2  21  100.14   10.41
   1  -2 -21   96.80   11.25
  -1   2 -21   87.47   10.66
   1   2  21   94.36    8.10
   1   2  22   43.22    8.06
  -1  -2  22   31.59    8.54
  -1  -2  22   33.55    7.71
   1  -2 -22   45.97    8.73
  -1   2 -22   30.17    8.94
   1  -2 -22   35.43    8.85
  -1   2 -22   37.03    7.70
   1   2  22   27.03    6.03
   1   2  23   18.37    6.45
  -1  -2  23   21.71    8.16
  -1  -2  23   19.90    6.47
   1  -2 -23   31.19    8.34
  -1   2 -23   32.33   10.14
   1  -2 -23   15.78    8.27
  -1   2 -23   21.71    7.83
   1   2  23   25.74    6.19
   1   2  24   52.92    8.58
  -1  -2  24   37.93    8.73
   1  -2 -24   51.77   10.34
  -1   2 -24   58.53   10.95
  -1   2 -24   38.82   10.80
   1  -2 -24   57.27    9.80
  -1  -2  24   50.86    8.69
  -1  -2  25   61.30   10.68
   1   2  25   57.78    9.14
   1  -2 -25   63.45   11.24
  -1   2 -25   78.22   12.02
   1  -2 -25   79.43   11.56
  -1   2 -25   85.99   13.00
  -1  -2  25   73.75   10.85
  -1  -2  26   23.56    8.46
   1   2  26    9.74    6.56
  -1   2 -26   15.54    8.42
   1  -2 -26    2.61    7.55
  -1   2 -26   27.02   10.33
  -1  -2  26   10.09    7.03
   1  -2 -26   10.51    7.45
  -1  -2  27   24.92    8.52
   1   2  27    5.06    6.85
   1  -2 -27   18.62    8.41
  -1   2 -27   20.23    9.18
   1  -2 -27   -0.97    7.36
  -1   2 -27   24.51   10.75
  -1  -2  27   12.66    7.25
   1   2  28   48.68   10.08
  -1  -2  28   54.67   12.05
   1  -2 -28   56.81   12.47
  -1   2 -28   51.49   11.78
   1  -2 -28   57.54   11.85
  -1  -2  28   51.34   10.09
  -1   2 -28   62.11   13.96
  -1  -2  29   83.48   13.93
   1   2  29   51.72   10.68
   1  -2 -29   61.92   13.06
  -1   2 -29   81.88   13.73
  -1  -2  29   58.23   11.12
   1  -2 -29   79.50   12.83
  -1   2 -29   86.52   15.14
  -1  -2  30   80.62   13.65
   1   2  30   52.78   10.95
   1  -2 -30   48.41   12.59
  -1   2 -30   60.45   13.10
  -1  -2  30   50.83   11.01
  -1   2 -30   70.07   14.47
   1  -2 -30   42.22   11.28
   1   2  31   30.01    9.98
  -1  -2  31   60.37   13.03
  -1   2 -31   48.93   12.59
   1  -2 -31   57.66   13.66
   1  -2 -31   60.22   13.40
  -1   2 -31   57.44   13.97
  -1  -2  31   58.29   11.72
   1   2  32    8.40    8.58
  -1  -2  32    6.67   10.02
  -1   2 -32   22.06   12.07
   1  -2 -32   22.17   12.75
  -1   2 -32   -5.24   10.77
  -1  -2  32    4.86    7.77
  -1  -2  33   13.19    9.29
   1  -2 -33   13.16   11.45
  -1   2 -33   26.04   12.96
  -1   2 -33    5.44   11.44
  -1  -2  33   -8.76    8.61
  -1   2 -34    7.33   12.40
  -1  -2  34   27.49   10.70
  -1   2 -35   29.14   13.96
   1  -3  33   36.01   10.18
   1   3 -33   41.19   15.59
  -1  -3 -33   34.02   12.40
  -1  -3 -33   25.25   13.00
   1  -3  33   34.09   12.21
   1  -3  32   34.28   10.24
  -1   3  32   51.78   13.05
  -1  -3 -32   34.28   12.58
   1   3 -32   37.10   13.60
  -1  -3 -32   34.91   12.35
   1  -3  31    3.39    6.48
  -1   3  31  -11.51   10.25
  -1  -3 -31   -2.35    8.83
   1   3 -31   18.01   11.56
  -1  -3 -31   16.28   10.93
  -1   3  30   54.00   13.00
   1  -3  30   17.73    8.04
   1   3 -30   39.15   12.46
  -1  -3 -30   34.68   10.96
  -1  -3 -30   28.03   10.31
   1  -3  29   11.61    7.43
  -1   3  29   19.28    9.89
  -1  -3 -29    4.34    7.79
   1   3 -29    4.05    9.25
  -1  -3 -29   16.67    9.98
   1  -3  28  131.31   14.05
  -1   3  28  130.67   15.88
  -1  -3 -28  163.95   18.05
   1   3 -28  120.52   16.01
  -1  -3 -28  118.10   14.11
  -1   3  27   20.46   10.18
   1  -3  27   18.90    7.40
  -1  -3 -27    0.47    7.18
   1   3 -27   29.64   10.50
  -1  -3 -27   10.07    8.25
  -1   3  27   23.30    9.57
   1  -3  26  103.45   12.24
  -1   3  26  123.96   15.26
  -1  -3 -26   90.73   14.21
  -1  -3 -26  104.38   13.23
   1   3 -26  106.75   14.52
  -1   3  26   78.21   11.16
   1  -3  25   32.86    7.57
  -1   3  25   37.53   10.04
  -1  -3 -25   24.11    9.33
   1   3 -25   19.89    8.80
  -1  -3 -25   27.43    8.02
  -1   3  25   28.73    8.60
   1  -3  24  115.46   11.47
  -1   3  24  133.20   14.68
  -1  -3 -24  109.25   13.55
   1   3 -24  128.15   14.71
  -1  -3 -24  125.44   12.98
  -1   3  24  103.81   11.96
   1  -3  23   77.07    9.76
  -1   3  23   76.66   11.04
  -1  -3 -23   80.07   11.94
   1   3 -23   80.11   11.58
  -1  -3 -23   82.83   10.70
  -1   3  23   83.79   10.85
   1   3 -23   73.30    7.95
  -1   3  22    2.40    5.61
   1  -3  22    0.40    4.68
  -1  -3 -22   -7.00    5.97
   1   3 -22    1.43    6.04
  -1  -3 -22    1.48    5.42
   1   3 -22   -2.93    5.22
  -1   3  22    1.40    6.29
  -1   3  21  191.36   15.00
   1  -3  21  184.91   13.12
  -1  -3 -21  193.66   16.16
   1   3 -21  184.64   15.12
  -1  -3 -21  172.15   13.16
   1   3 -21  197.32   11.48
  -1   3  21  138.37   12.50
   1  -3  20  237.77   14.04
  -1   3  20  177.86   13.95
  -1  -3 -20  190.34   15.57
  -1  -3 -20  202.37   13.88
   1   3 -20  206.15   15.55
  -1   3  20  188.38   13.50
   1   3 -20  210.83   11.52
   1  -3  19  191.18   12.22
  -1   3  19  196.55   14.14
  -1  -3 -19  225.97   16.24
   1   3 -19  202.39   15.06
  -1  -3 -19  195.92   13.24
  -1   3  19  196.37   13.68
   1   3 -19  188.53   11.01
  -1   3  18   91.25    9.88
   1  -3  18   94.81    8.60
  -1  -3 -18   80.25   10.27
  -1  -3 -18  102.51    9.29
   1   3 -18  106.35   10.89
  -1   3  18   81.84    9.89
   1   3 -18   93.14    8.14
  -1   3  17   18.12    5.44
   1  -3  17   22.61    5.13
  -1  -3 -17   26.43    6.73
  -1  -3 -17   16.82    4.57
   1   3 -17   34.48    7.24
  -1   3  17   16.38    5.94
   1   3 -17   20.72    5.24
   1  -3  16   47.80    6.16
  -1   3  16   21.76    5.41
  -1  -3 -16   32.09    7.25
  -1  -3 -16   32.11    5.94
   1   3 -16   37.45    7.24
   1   3 -16   38.77    5.75
  -1   3  16   32.78    6.63
   1  -3  15  172.59   10.46
  -1   3  15  164.83   11.08
  -1  -3 -15  160.96   12.69
  -1  -3 -15  143.97    9.63
   1   3 -15  177.22   12.50
   1   3 -15  149.92    9.53
   1   3 -15  151.63    9.34
  -1   3  15  156.95   11.56
   1  -3  14  139.92    9.07
  -1   3  14  145.26   10.31
  -1  -3 -14  151.92   11.67
   1   3 -14  143.63   10.89
  -1  -3 -14  138.85    9.09
  -1   3  14  149.62   11.25
   1   3 -14  145.79    9.44
   1   3 -14  144.23    8.82
  -1   3  13   34.76    5.73
   1  -3  13   34.92    5.20
  -1   3  13   33.17    4.88
  -1  -3 -13   46.04    7.17
   1   3 -13   46.67    6.87
  -1  -3 -13   37.42    5.21
  -1   3  13   48.71    7.47
   1   3 -13   35.92    5.87
   1   3 -13   40.82    5.76
   1  -3  12   53.99    5.87
  -1   3  12   22.53    4.47
  -1   3  12   31.19    4.56
  -1  -3 -12   34.31    6.44
  -1  -3 -12   42.69    5.16
   1   3 -12   38.80    6.27
   1   3 -12   41.01    5.47
  -1  -3 -12   24.48    5.05
   1   3 -12   30.26    5.56
  -1   3  12   36.46    6.63
   1  -3  11    3.96    2.98
  -1   3  11    9.93    3.64
  -1   3  11    4.83    2.97
  -1  -3 -11    2.89    3.85
   1   3 -11    4.51    4.34
  -1  -3 -11    8.59    3.45
   1   3 -11    4.58    4.10
   1   3 -11    6.43    4.15
  -1  -3 -11    2.77    3.31
  -1   3  11    7.06    4.96
   1  -3  10  550.32   14.87
  -1   3  10  450.93   14.81
  -1  -3 -10  502.20   18.05
  -1   3  10  497.96   12.64
  -1  -3 -10  489.97   13.32
   1   3 -10  519.81   17.21
  -1   3  10  461.16   16.91
   1   3 -10  509.50   15.56
   1   3 -10  513.40   14.64
  -1  -3 -10  445.16   13.76
   1  -3   9  224.19    9.10
  -1  -3  -9  189.65   10.98
  -1   3   9  196.40    7.71
  -1  -3  -9  207.71    8.35
   1   3  -9  219.90   11.17
   1  -3   9  200.67    9.54
  -1  -3  -9  213.45    9.37
   1   3  -9  206.84    9.69
  -1   3   9  189.87   11.25
   1  -3   8  112.82    6.28
  -1   3   8   94.61    6.75
   1   3  -8  107.28    7.06
  -1  -3  -8  116.71    9.13
  -1   3   8  104.70    5.45
   1  -3   8  116.26    7.19
  -1  -3  -8  122.53    6.19
   1   3  -8  100.67    7.55
  -1  -3  -8  107.21    6.94
   1  -3   8  110.72    3.36
   1  -3   8  102.49    3.60
  -1   3   8  103.73    8.88
   1   3  -8  109.94    7.50
  -1   3   7  107.36    6.92
   1  -3   7  122.36    6.18
   1   3  -7  120.13    7.34
  -1  -3  -7  108.69    8.10
   1   3  -7  120.60    7.03
  -1   3   7  113.76    5.04
   1  -3   7  103.05    7.56
   1  -3   7  109.00    6.91
  -1  -3  -7  108.43    5.50
   1   3  -7  129.95    8.09
  -1   3   7  113.18    8.65
   1  -3   7  114.10    4.36
  -1  -3  -7  109.65    6.92
   1   3  -7   99.31    7.14
   1  -3   7  121.24    4.09
   1   3  -6  400.32   12.40
   1  -3   6  396.85   10.06
  -1   3   6  362.42   11.29
  -1  -3  -6  354.47   12.95
   1   3  -6  376.12   11.32
   1  -3   6  388.51   13.00
  -1   3   6  364.90    7.66
   1  -3   6  387.35   11.85
  -1  -3  -6  394.92    9.30
  -1   3   6  355.54   12.71
   1   3  -6  375.47   12.55
  -1  -3  -6  397.26   11.94
   1  -3   6  386.81    7.85
   1   3  -6  372.28   11.84
  -1   3   6  368.33   13.93
   1  -3   5   81.15    4.97
  -1   3   5   82.30    5.73
   1  -3   5   92.13    4.83
   1   3  -5   93.19    6.09
   1  -3   5   79.28    6.06
   1   3  -5   89.96    5.93
  -1  -3  -5   78.85    6.80
  -1   3   5   82.93    3.52
  -1  -3  -5   84.65    4.32
  -1   3   5   77.37    6.38
   1   3  -5   85.79    6.40
   1  -3   5   80.35    5.72
  -1  -3  -5   83.28    6.22
   1  -3   5   78.35    4.19
  -1   3   5   81.09    7.41
   1   3  -5   81.89    6.18
   1  -3   4  239.28    7.11
   1   3  -4  239.43    9.17
  -1   3   4  226.35    8.17
   1  -3   4  240.38    7.67
   1  -3   4  247.72    9.53
  -1   3   4  232.57    5.34
   1   3  -4  246.12    8.72
  -1  -3  -4  251.16   10.44
  -1  -3  -4  242.06    9.42
  -1  -3  -4  256.16    6.57
   1  -3   4  266.06    9.44
  -1   3   4  243.01   10.00
   1   3  -4  258.02    9.30
  -1  -3  -4  232.59    6.67
  -1  -3  -4  247.66    9.23
   1   3  -4  240.50    9.49
   1  -3   4  251.35    7.49
  -1   3   4  227.68   10.89
   1  -3   3 1949.77   20.50
   1   3  -3 1985.72   24.77
  -1   3   3 1917.82   21.61
  -1  -3  -3 1919.35   24.86
  -1  -3  -3 1943.41   26.58
   1   3  -3 1963.82   23.57
   1  -3   3 1950.65   24.16
  -1   3   3 1912.84   14.10
   1   3  -3 1928.43   22.97
  -1  -3  -3 1763.14   18.00
  -1  -3  -3 1921.02   16.73
  -1   3   3 2009.11   26.44
   1  -3   3 1984.38   24.45
   1   3  -3 1872.70   24.45
  -1  -3  -3 2023.09   25.28
   1  -3   3 1983.03   21.18
  -1   3   3 1957.24   28.22
   1  -3   3 1919.27   18.46
   1   3  -2 1012.47   17.51
  -1   3   2  962.46   14.54
  -1  -3  -2  961.75   17.23
   1  -3   2 1002.05   14.13
   1  -3   2 1021.48   16.34
  -1   3   2  954.83   10.35
  -1  -3  -2 1001.66   18.54
   1   3  -2  975.46   16.62
   1  -3   2 1010.56   15.38
   1  -3   2 1041.94   17.88
  -1   3   2 1032.69   18.22
  -1  -3  -2  990.06   12.64
   1   3  -2  968.85   15.33
   1   3  -2  991.93   17.58
  -1   3   2 1016.00   19.73
   1  -3   2  996.99   16.06
  -1  -3  -2 1005.78   18.10
   1  -3   1  382.99    8.63
   1   3  -1  428.62   11.40
  -1   3   1  410.13    9.18
  -1  -3  -1  387.99   10.91
   1  -3   1  413.81    9.14
  -1   3   1  390.78    7.60
  -1  -3  -1  414.48   11.63
   1  -3   1  438.29   10.21
   1   3  -1  407.97   11.07
   1  -3   1  406.17   11.39
  -1  -3  -1  401.16    8.54
   1   3  -1  375.82    9.28
  -1  -3  -1  410.31   12.03
   1  -3   1  415.55   11.15
  -1   3   1  414.33   12.62
   1   3  -1  410.72   11.47
  -1   3   0  886.89   12.79
  -1  -3   0  875.05   16.15
   1   3   0  889.56   16.05
   1  -3   0  889.51   13.06
  -1  -3   0  883.77   16.20
   1  -3   0  906.07   12.11
   1   3   0  900.54   16.32
   1  -3   0  887.97   13.24
   1   3   0  870.97   12.93
  -1  -3   0  880.38   13.38
   1  -3   0  886.30   15.85
   1  -3   0  890.46   17.12
  -1   3   0  919.47   17.34
  -1  -3   0  906.08   17.46
   1   3   0  929.53   16.81
   1  -3   0  883.71   16.73
  -1   3  -1  412.13    8.79
   1   3   1  406.24   11.03
   1  -3  -1  400.44    9.06
  -1  -3   1  432.46   11.52
  -1  -3   1  424.11   11.27
   1  -3  -1  402.90    7.52
   1   3   1  431.57   11.61
   1  -3  -1  413.15   11.45
   1   3   1  399.04    8.72
   1  -3  -1  397.51   12.28
  -1   3  -1  401.44   11.79
  -1  -3   1  435.13    9.90
   1   3   1  426.73   11.61
  -1   3  -1  424.88   11.74
  -1  -3   1  407.77   12.06
   1  -3  -1  407.60   12.00
  -1   3  -2 1060.88   14.11
  -1  -3   2  989.22   17.52
   1   3   2  961.49   17.41
   1  -3  -2  973.81   14.11
   1  -3  -2  944.19   10.68
  -1  -3   2  984.55   16.56
   1   3   2  993.09   18.09
  -1   3  -2  995.13   17.78
   1  -3  -2  997.03   17.76
   1   3   2 1015.24   12.80
  -1  -3   2  999.91   15.83
  -1  -3   2  978.77   18.40
  -1   3  -2  998.44   16.79
   1   3   2 1004.29   17.41
   1  -3  -2  962.44   18.66
  -1  -3   3 1908.71   24.92
   1  -3  -3 1989.33   21.01
   1   3   3 1912.23   25.25
  -1   3  -3 2014.63   25.52
   1  -3  -3 1943.47   14.16
  -1  -3   3 1906.45   23.42
   1   3   3 1912.12   26.01
   1  -3  -3 1918.18   25.41
  -1   3  -3 1983.23   25.19
  -1  -3   3 2024.31   23.71
  -1   3  -3 1961.88   22.10
  -1  -3   3 1911.32   25.97
   1   3   3 1929.91   23.74
   1  -3  -3 1941.28   26.85
  -1  -3   4  226.38    9.15
   1   3   4  236.81    9.35
   1  -3  -4  223.94    7.77
  -1  -3   4  247.85    8.92
   1   3   4  246.46   10.10
  -1   3  -4  266.91   10.36
   1  -3  -4  244.30    5.48
  -1   3  -4  247.05    9.49
   1  -3  -4  230.73    9.81
  -1  -3   4  252.96    9.25
   1  -3  -4  207.85    9.66
  -1  -3   4  249.23   10.18
  -1   3  -4  239.03    7.71
   1   3   4  250.43    8.98
   1   3   5   73.22    5.56
   1  -3  -5   66.75    4.81
   1   3   5   78.47    6.03
  -1  -3   5   87.10    6.43
   1  -3  -5   82.85    3.68
  -1   3  -5   89.09    6.84
   1   3   5   77.92    6.47
  -1  -3   5   93.85    6.12
   1   3   5   90.74    4.41
  -1  -3   5   87.42    6.32
   1  -3  -5   84.10    6.53
  -1   3  -5   92.87    6.40
   1   3   5   86.50    5.84
   1  -3  -5   74.36    6.63
  -1   3  -5   82.97    4.78
  -1  -3   5   84.09    6.51
   1   3   6  342.98   12.14
  -1  -3   6  338.60   11.85
   1   3   6  368.30   11.65
   1  -3  -6  345.87   10.53
   1   3   6  350.24   12.89
  -1  -3   6  360.91   11.17
  -1   3  -6  397.57   13.95
   1  -3  -6  369.88    7.79
   1  -3  -6  396.13   13.73
  -1   3  -6  373.57   11.93
  -1  -3   6  386.79   12.59
   1   3   6  376.30    8.93
  -1   3  -6  388.19   10.59
   1  -3  -6  359.81   13.17
  -1   3  -6  400.01    8.61
   1   3   6  366.89   10.85
  -1  -3   6  366.38   12.30
   1  -3  -7   95.34    6.05
   1   3   7   90.84    6.96
  -1   3  -7  110.27    6.44
  -1  -3   7  123.67    7.95
   1   3   7  105.27    6.97
  -1  -3   7  103.01    6.53
   1  -3  -7  114.86    5.03
  -1   3  -7  103.16    8.10
   1   3   7  110.00    5.48
   1  -3  -7  115.31    8.19
  -1  -3   7  111.57    7.74
  -1   3  -7  117.41    7.44
   1  -3  -7  106.08    8.23
   1   3   7  113.89    6.73
  -1  -3   7   98.40    7.22
  -1  -3   8  102.30    7.46
   1   3   8  106.05    7.18
   1  -3  -8   83.75    6.08
  -1   3  -8  124.78    7.38
  -1  -3   8  108.75    6.92
   1  -3  -8  111.18    5.53
  -1   3  -8  121.31    9.05
   1  -3  -8  104.46    8.21
  -1   3  -8  107.68    7.33
   1   3   8  104.71    5.85
   1   3   8  110.65    6.90
  -1  -3   8  106.09    7.66
  -1  -3   9  180.80    9.97
  -1   3  -9  221.63   10.20
   1   3   9  227.58   10.20
  -1   3  -9  205.10   11.50
   1  -3  -9  210.69    7.92
  -1  -3   9  209.60   10.83
  -1  -3   9  200.58    9.52
  -1   3  -9  212.21   10.08
   1   3   9  198.44    8.33
   1  -3  -9  204.99   11.31
   1   3   9  212.29    8.89
   1   3  10  528.27   15.84
  -1  -3  10  517.42   16.60
  -1   3 -10  510.76   18.39
  -1  -3  10  489.81   14.89
   1  -3 -10  520.82   13.19
   1  -3 -10  475.87   16.90
  -1   3 -10  506.50   15.81
   1   3  10  455.71   13.17
   1   3  10  482.76   13.30
   1   3  11    9.84    3.85
  -1  -3  11    8.31    3.89
   1  -3 -11    6.10    3.17
  -1  -3  11    4.95    3.47
  -1   3 -11    9.32    4.61
   1   3  11    4.81    3.25
   1  -3 -11    3.32    4.12
  -1   3 -11    3.34    3.41
   1   3  11    8.00    3.70
  -1  -3  12   38.30    5.89
   1   3  12   40.52    5.91
  -1  -3  12   31.05    5.00
  -1   3 -12   32.52    6.18
   1  -3 -12   39.42    4.93
  -1   3 -12   39.26    5.84
   1   3  12   30.42    4.72
   1  -3 -12   37.02    6.38
   1   3  12   39.52    5.23
  -1  -3  13   43.05    6.27
   1   3  13   38.33    5.81
   1  -3 -13   39.61    5.23
  -1   3 -13   49.07    7.62
  -1  -3  13   42.26    6.00
  -1   3 -13   35.32    5.60
   1  -3 -13   30.23    5.81
   1   3  13   36.70    5.20
   1   3  14  153.95   10.53
  -1  -3  14  143.99   10.22
  -1  -3  14  140.21    9.79
  -1   3 -14  146.81   11.91
   1  -3 -14  138.36    8.90
  -1   3 -14  138.70    9.76
   1  -3 -14  133.23   10.85
   1   3  14  134.36    8.28
  -1  -3  15  161.12   11.04
   1   3  15  167.01   11.28
  -1   3 -15  153.00   12.40
   1  -3 -15  168.53   10.17
  -1  -3  15  148.54   10.18
  -1   3 -15  173.40   11.14
   1  -3 -15  158.23   12.32
   1   3  15  130.54    8.51
  -1  -3  16   40.98    6.72
   1   3  16   38.24    6.49
  -1   3 -16   29.81    7.14
   1  -3 -16   42.94    6.25
  -1  -3  16   33.15    5.98
  -1   3 -16   37.02    6.59
   1  -3 -16   42.98    7.20
   1   3  16   23.98    5.08
   1   3  17   22.13    5.38
  -1  -3  17   23.64    5.97
   1  -3 -17   21.88    5.37
  -1  -3  17   20.42    5.22
  -1   3 -17   16.94    5.64
  -1   3 -17   23.83    6.12
   1  -3 -17   32.88    7.14
   1   3  17   18.72    4.79
  -1  -3  18  103.11   10.51
   1   3  18  112.78   10.17
  -1  -3  18   83.92    8.97
   1  -3 -18  106.09    9.51
  -1   3 -18   98.58   11.31
   1  -3 -18   79.19    9.81
  -1   3 -18  101.68    9.83
   1   3  18   95.22    7.83
  -1  -3  19  193.31   13.94
   1   3  19  196.44   13.63
  -1   3 -19  196.70   15.54
   1  -3 -19  204.97   12.94
  -1  -3  19  226.14   14.25
   1  -3 -19  172.18   14.10
  -1   3 -19  192.48   13.59
   1   3  19  195.01   10.60
  -1  -3  20  207.89   15.03
   1   3  20  233.90   14.89
  -1  -3  20  244.45   15.33
   1  -3 -20  215.84   13.89
  -1   3 -20  237.91   17.84
  -1   3 -20  209.86   14.72
   1  -3 -20  190.29   15.11
   1   3  20  205.92   11.27
   1   3  21  159.39   12.64
  -1  -3  21  184.15   14.94
   1  -3 -21  177.75   13.11
  -1  -3  21  165.42   12.93
  -1   3 -21  193.10   16.59
  -1   3 -21  191.84   14.86
   1  -3 -21  146.38   14.28
   1   3  21  152.32   10.41
   1   3  22    5.03    5.13
  -1  -3  22    2.68    5.35
   1  -3 -22  -13.36    6.65
  -1   3 -22   -0.16    6.52
  -1  -3  22   -3.55    5.31
   1  -3 -22   -3.03    6.11
  -1   3 -22   -5.35    6.02
   1   3  22    2.65    5.14
   1   3  23   80.62   10.11
  -1  -3  23  105.73   12.15
   1  -3 -23   72.00    9.72
  -1  -3  23   83.00   10.76
  -1   3 -23   73.33   11.89
  -1   3 -23   74.92   10.61
   1  -3 -23   87.10   12.04
   1   3  23   68.54    8.02
  -1  -3  24  117.01   13.13
   1   3  24   99.51   11.42
  -1  -3  24  114.70   12.59
   1  -3 -24  126.64   13.04
  -1   3 -24  118.35   15.21
  -1   3 -24  116.77   13.16
   1  -3 -24  130.49   14.54
   1   3  24  110.81    9.83
  -1  -3  25   28.78    8.80
   1   3  25   30.96    7.81
   1  -3 -25   39.16    9.96
  -1   3 -25   37.11    9.05
  -1  -3  25   38.34    8.74
  -1   3 -25   19.85    9.48
   1  -3 -25   46.37    9.53
  -1  -3  26   87.25   12.74
   1   3  26   94.18   11.86
   1  -3 -26   87.96   13.16
  -1   3 -26   98.40   13.49
  -1  -3  26  111.42   12.87
  -1   3 -26  115.67   15.62
   1  -3 -26  113.89   13.41
  -1  -3  27    7.30    7.29
   1   3  27   15.05    6.88
  -1   3 -27   19.98    9.25
   1  -3 -27   21.13    9.62
   1  -3 -27   20.29    8.76
  -1  -3  27   13.95    6.77
  -1   3 -27   23.10    9.84
   1   3  28  112.40   13.92
  -1  -3  28  141.09   16.62
  -1   3 -28  119.42   14.95
   1  -3 -28  108.84   15.12
  -1   3 -28  156.23   18.65
  -1  -3  28  103.49   13.28
   1  -3 -28  125.24   14.74
   1   3  29    8.13    7.43
  -1  -3  29    7.66    8.55
   1  -3 -29   -0.19    8.64
  -1   3 -29   17.02    9.63
   1  -3 -29    5.94    8.01
  -1   3 -29    5.66    9.52
  -1  -3  29    8.20    7.84
   1   3  30   38.77    9.75
  -1  -3  30   23.42   10.17
   1  -3 -30   33.27   12.07
  -1   3 -30   23.81   11.10
  -1  -3  30   22.43    8.72
  -1   3 -30   19.60   10.14
   1  -3 -30   21.88   10.03
  -1  -3  31   15.43   10.14
   1   3  31   -7.16    7.85
   1  -3 -31    2.41    9.64
  -1   3 -31    5.05    9.14
  -1   3 -31    3.46   10.01
  -1  -3  31   -0.20    8.10
  -1  -3  32   52.09   13.07
   1   3  32    9.69    7.78
   1  -3 -32   36.66   12.40
  -1   3 -32   39.14   13.26
  -1  -3  32   32.66   10.74
  -1  -3  33   49.94   13.32
   1  -3 -33   42.23   14.18
  -1   3 -33   22.65   12.56
  -1  -3  33   23.08   10.11
  -1   3 -34   23.29   14.06
  -1  -3  34   27.73   11.82
   1  -4  33   11.65    8.86
   1  -4  33   13.04   10.46
  -1  -4 -33   -3.40   10.73
   1  -4  32    5.18    7.57
  -1   4  32   -8.07   10.51
   1   4 -32   15.37   11.33
  -1  -4 -32    4.82    9.47
  -1  -4 -32   -1.21   10.71
   1  -4  32    9.32   10.65
   1  -4  31   23.54    9.30
  -1   4  31   10.94    9.98
   1   4 -31   36.60   13.02
  -1  -4 -31   31.90   12.18
   1  -4  31   25.53   10.49
  -1  -4 -31   33.58   12.36
  -1   4  30    1.87    9.31
   1  -4  30   26.09    8.79
  -1  -4 -30    3.26    8.65
   1   4 -30   13.37   10.08
  -1  -4 -30   15.86    9.46
   1  -4  30   12.35    9.24
  -1   4  29   21.86   10.03
   1  -4  29   18.60    7.99
   1   4 -29   15.58    9.75
  -1  -4 -29   18.80    8.51
  -1  -4 -29   26.17   10.69
  -1   4  28   23.94    9.37
   1  -4  28   14.15    7.41
  -1  -4 -28   11.00    8.62
   1   4 -28   23.23    9.88
  -1  -4 -28   18.53    8.84
   1  -4  27   67.75   10.55
  -1  -4 -27   46.61   11.81
  -1  -4 -27   78.27   11.88
   1   4 -27   70.08   12.95
  -1   4  27   54.76   11.03
   1  -4  26   73.17   10.81
  -1   4  26   89.98   13.11
  -1  -4 -26   84.57   13.88
   1   4 -26   77.46   13.13
  -1  -4 -26   80.84   11.93
  -1   4  26   81.64   12.04
   1  -4  25  138.59   13.17
  -1   4  25  153.97   15.53
  -1  -4 -25  135.22   15.37
   1   4 -25  152.99   16.21
  -1  -4 -25  154.34   14.42
  -1   4  25  142.51   14.12
   1  -4  24   42.53    8.44
  -1   4  24   27.61    7.71
  -1  -4 -24   42.52    9.82
   1   4 -24   45.10    9.48
  -1  -4 -24   24.12    7.85
  -1   4  24   29.01    8.33
   1  -4  23   38.72    7.73
  -1   4  23   26.02    7.61
  -1  -4 -23   41.02   10.37
   1   4 -23   32.65    9.43
  -1  -4 -23   39.31    8.18
  -1   4  23   20.47    7.80
   1  -4  22  119.58   11.49
  -1   4  22  101.03   12.03
  -1  -4 -22   98.27   12.66
  -1  -4 -22  110.50   11.37
   1   4 -22  105.91   12.65
  -1   4  22   95.56   11.18
   1   4 -22  108.44    8.67
   1  -4  21    2.79    4.77
  -1   4  21    4.25    5.62
  -1  -4 -21    2.17    5.76
  -1  -4 -21    2.35    5.02
   1   4 -21    4.80    5.90
   1   4 -21    2.93    4.59
  -1   4  21    4.67    6.95
   1  -4  20  225.71   13.97
  -1   4  20  200.16   14.93
  -1  -4 -20  198.00   15.80
  -1  -4 -20  220.11   14.27
   1   4 -20  219.09   16.35
  -1   4  20  210.44   14.80
   1   4 -20  212.60   11.22
   1  -4  19  152.79   11.25
  -1   4  19  162.33   13.19
  -1  -4 -19  137.00   13.22
   1   4 -19  154.00   13.42
  -1  -4 -19  152.42   11.83
  -1   4  19  137.94   12.48
   1   4 -19  165.19   10.04
   1  -4  18  153.42   10.98
  -1   4  18  150.22   12.00
  -1  -4 -18  140.19   13.13
  -1  -4 -18  147.22   11.07
   1   4 -18  166.47   13.67
  -1   4  18  153.25   12.28
   1   4 -18  146.90    9.41
   1  -4  17   17.34    4.80
  -1   4  17    8.29    4.74
  -1  -4 -17   21.21    6.89
   1   4 -17   16.67    6.51
  -1  -4 -17   18.27    5.17
   1   4 -17   18.43    5.45
  -1   4  17    6.47    5.88
   1  -4  16   41.39    5.99
  -1   4  16   24.72    5.73
  -1  -4 -16   29.93    6.74
   1   4 -16   36.07    6.94
  -1  -4 -16   29.22    5.67
  -1   4  16   33.55    6.81
   1   4 -16   29.21    5.17
   1  -4  15   32.94    5.22
  -1   4  15   33.17    6.15
  -1  -4 -15   30.97    6.80
  -1  -4 -15   25.53    5.12
   1   4 -15   35.07    7.09
   1   4 -15   29.60    5.35
   1   4 -15   33.67    5.90
  -1   4  15   23.89    6.61
  -1   4  14   77.70    7.68
   1  -4  14   75.72    7.03
  -1  -4 -14   84.69    9.39
  -1  -4 -14   76.62    7.36
   1   4 -14  105.83    9.79
   1   4 -14   84.36    7.09
   1   4 -14   91.39    7.93
  -1   4  14   81.81    9.03
   1  -4  13   99.12    7.55
  -1   4  13   82.35    7.67
  -1  -4 -13   83.31    8.93
  -1   4  13   78.02    6.93
   1   4 -13   90.64    8.91
  -1  -4 -13   86.64    7.40
   1   4 -13   86.71    6.86
   1   4 -13   86.56    7.74
  -1   4  13   90.47    9.30
   1  -4  12   74.13    6.40
  -1   4  12   69.50    6.82
  -1   4  12   63.62    5.95
  -1  -4 -12   55.62    7.53
  -1  -4 -12   69.56    6.48
   1   4 -12   85.69    8.69
  -1   4  12   78.14    8.73
   1   4 -12   66.33    6.21
   1   4 -12   70.39    7.09
   1  -4  11   31.46    4.59
  -1   4  11   15.94    4.24
  -1   4  11   28.69    4.26
  -1  -4 -11   28.01    5.61
  -1  -4 -11   27.40    4.38
   1   4 -11   22.49    5.18
   1   4 -11   29.27    5.11
  -1   4  11   23.59    6.41
  -1   4  10  167.20    9.19
  -1  -4 -10  186.82   11.80
  -1   4  10  187.28    8.28
   1   4 -10  200.92   11.54
  -1  -4 -10  186.40    8.85
  -1   4  10  194.00   11.98
   1   4 -10  195.94    9.27
  -1   4   9  115.34    7.44
   1  -4   9  147.08    7.44
  -1  -4  -9  145.77   10.14
  -1   4   9  134.99    6.90
  -1  -4  -9  139.31    7.48
   1   4  -9  149.79    9.68
   1   4  -9  135.97    7.61
  -1   4   9  131.46    9.88
   1  -4   9  133.46    3.26
   1  -4   8  504.88   12.68
  -1   4   8  428.57   12.98
  -1  -4  -8  459.37   16.67
  -1   4   8  454.34   11.08
   1   4  -8  495.22   16.26
   1  -4   8  459.17   14.70
  -1  -4  -8  484.83   12.65
   1   4  -8  457.26   13.42
   1  -4   8  465.43    7.29
  -1  -4  -8  447.29   14.04
  -1   4   8  430.65   16.47
   1  -4   7  684.52   13.74
   1   4  -7  669.12   16.78
  -1   4   7  572.67   14.38
   1   4  -7  681.13   16.79
  -1   4   7  630.34   12.01
  -1  -4  -7  630.41   18.78
  -1  -4  -7  640.70   13.70
   1  -4   7  658.44   16.81
   1   4  -7  663.19   18.07
   1   4  -7  662.24   15.76
   1  -4   7  665.00   10.09
  -1  -4  -7  632.52   16.34
  -1   4   7  621.59   18.88
   1  -4   6  135.94    5.98
   1   4  -6  128.53    7.56
  -1   4   6  115.01    6.78
   1  -4   6  149.63    8.87
  -1   4   6  125.17    5.39
  -1  -4  -6  139.49    9.05
   1   4  -6  137.62    7.68
  -1  -4  -6  135.00    6.40
   1   4  -6  126.33    8.22
   1  -4   6  139.63    8.06
   1   4  -6  131.78    7.61
  -1  -4  -6  127.56    7.88
  -1   4   6  144.15    9.70
   1  -4   6  135.10    5.28
  -1   4   5   14.22    3.25
   1  -4   5   21.14    2.66
   1  -4   5   22.26    3.17
   1   4  -5   17.21    3.53
  -1  -4  -5   13.16    4.90
   1   4  -5   23.21    4.07
   1  -4   5   18.38    3.77
  -1   4   5   18.18    2.59
   1  -4   5   27.39    4.47
   1   4  -5   20.39    4.08
  -1  -4  -5   19.53    3.20
  -1   4   5   15.17    4.14
   1  -4   5   18.35    4.35
  -1  -4  -5   18.71    3.34
   1   4  -5   13.71    4.00
  -1  -4  -5   19.18    4.43
   1  -4   5   18.92    2.88
  -1   4   5   18.84    5.46
   1   4  -4   50.03    4.85
   1  -4   4   57.38    3.69
   1  -4   4   54.25    3.93
  -1   4   4   64.86    4.65
   1   4  -4   53.76    5.15
   1  -4   4   54.82    5.24
  -1   4   4   59.96    3.70
   1  -4   4   61.75    5.14
  -1  -4  -4   50.49    5.94
  -1  -4  -4   65.31    4.67
   1  -4   4   53.09    5.19
  -1  -4  -4   58.23    4.23
  -1   4   4   51.46    5.77
   1   4  -4   57.13    5.53
   1  -4   4   60.87    4.37
  -1  -4  -4   51.98    5.73
  -1   4   4   45.67    6.48
   1   4  -4   65.29    5.87
   1  -4   3  204.06    6.51
   1  -4   3  202.42    5.87
  -1   4   3  189.13    6.84
   1   4  -3  189.81    8.31
  -1  -4  -3  173.21    8.16
   1   4  -3  202.49    8.77
   1  -4   3  202.09    8.99
  -1  -4  -3  188.43    9.52
  -1   4   3  187.87    5.88
   1  -4   3  198.35    8.04
  -1  -4  -3  186.96    7.04
  -1   4   3  191.49    9.53
   1   4  -3  203.55    8.63
   1  -4   3  201.02    9.14
   1   4  -3  186.54    8.62
  -1   4   3  185.27   10.30
  -1  -4  -3  174.42    8.96
   1  -4   3  212.05    7.90
   1   4  -2   85.82    5.86
  -1  -4  -2   84.06    5.83
  -1   4   2   81.68    4.48
   1  -4   2   90.77    4.43
  -1  -4  -2   82.42    6.52
  -1   4   2   98.28    4.40
   1  -4   2   79.09    5.65
   1   4  -2   86.82    6.28
   1  -4   2   83.93    5.30
  -1  -4  -2   89.35    5.08
   1   4  -2   83.28    5.67
   1  -4   2   84.39    6.39
  -1  -4  -2   88.82    7.05
   1  -4   2   90.77    6.01
   1   4  -2   90.30    6.45
  -1   4   2   85.48    7.26
  -1   4   1  210.87    6.37
   1  -4   1  223.98    6.39
   1   4  -1  233.55    8.83
  -1  -4  -1  210.49    8.54
   1  -4   1  233.14    7.73
  -1   4   1  255.19    7.21
  -1  -4  -1  219.08    9.43
   1   4  -1  234.40    9.19
  -1  -4  -1  246.27    8.06
   1  -4   1  228.71    9.86
   1   4  -1  228.99    8.38
   1   4  -1  248.05    9.52
  -1   4   1  234.12   10.56
  -1  -4  -1  185.06    8.70
   1  -4   1  238.07    9.27
  -1   4   0    0.32    1.67
  -1  -4   0    7.19    3.09
   1  -4   0    3.47    1.59
   1   4   0   -1.68    2.71
  -1   4   0   -3.20    2.33
   1  -4   0    1.06    1.88
  -1  -4   0    1.53    3.10
   1   4   0    3.18    2.97
   1   4   0   -0.44    2.64
   1  -4   0   -1.57    3.44
   1  -4   0    1.91    2.96
  -1  -4   0    5.87    2.85
   1   4   0   -1.43    3.67
   1  -4   0   -1.15    3.47
  -1   4   0    2.53    3.94
  -1  -4   0    5.21    3.64
  -1  -4   1  216.41    8.65
   1   4   1  215.80    8.45
   1  -4  -1  232.80    6.41
  -1   4  -1  234.58    6.30
   1   4   1  224.76    9.27
   1  -4  -1  224.94    6.95
  -1  -4   1  233.67    9.48
   1   4   1  223.20    7.99
  -1   4  -1  210.48   10.03
   1  -4  -1  210.75    9.27
  -1  -4   1  213.14    8.02
   1  -4  -1  237.21   10.38
   1   4   1  207.30    8.82
  -1   4  -1  220.99    9.48
  -1  -4   1  240.84   10.00
   1  -4  -1  234.13    9.84
  -1   4  -2   87.19    4.28
   1   4   2   87.87    5.96
  -1  -4   2   84.22    5.85
   1  -4  -2   86.48    4.44
  -1  -4   2   86.56    6.10
   1  -4  -2   84.78    4.29
   1   4   2   91.63    6.55
   1  -4  -2   83.25    6.51
   1   4   2   86.85    5.19
  -1   4  -2   81.61    6.55
   1  -4  -2   85.83    7.28
  -1  -4   2   92.87    6.03
   1   4   2   76.34    5.98
   1  -4  -2   80.33    6.73
  -1  -4   2   90.66    6.81
  -1   4  -2   85.48    6.24
  -1  -4   3  190.40    8.39
   1  -4  -3  178.09    6.29
   1   4   3  190.09    8.53
  -1  -4   3  199.23    8.86
   1  -4  -3  180.83    5.79
   1   4   3  188.60    9.38
   1  -4  -3  191.04    9.27
  -1   4  -3  184.66    9.18
  -1  -4   3  221.14    9.05
  -1  -4   3  198.36    9.29
   1  -4  -3  183.78    9.36
   1   4   3  199.22    8.74
  -1   4  -3  196.90    8.25
   1  -4  -4   42.13    3.62
  -1  -4   4   47.19    4.87
   1   4   4   59.57    5.57
   1   4   4   59.66    6.00
   1  -4  -4   59.52    3.71
  -1  -4   4   50.30    5.00
  -1   4  -4   59.88    5.98
   1  -4  -4   55.72    5.78
  -1  -4   4   54.08    5.42
   1  -4  -4   56.81    6.32
  -1  -4   4   60.07    6.16
   1   4   4   63.34    5.62
  -1   4  -4   58.82    5.07
  -1  -4   5   14.31    4.05
   1   4   5   13.43    3.74
   1   4   5   13.53    3.42
   1  -4  -5   14.37    2.79
  -1  -4   5   24.84    4.45
   1  -4  -5   16.44    2.56
   1   4   5   17.24    4.21
  -1  -4   5   22.38    4.47
  -1   4  -5   18.16    4.56
   1  -4  -5   14.69    3.75
   1   4   5   22.56    4.50
  -1  -4   5   19.09    4.24
   1  -4  -5   16.79    4.86
  -1   4  -5   17.45    3.61
   1  -4  -6  120.03    6.27
  -1  -4   6  128.61    7.85
   1   4   6  120.69    7.92
   1   4   6  113.15    7.16
  -1  -4   6  124.77    7.69
   1  -4  -6  141.05    5.73
   1  -4  -6  113.83    8.44
  -1   4  -6  119.06    8.02
  -1  -4   6  129.91    8.38
  -1   4  -6  126.40    5.76
  -1  -4   6  134.27    8.16
   1   4   6  132.55    7.94
  -1   4  -6  142.70    6.55
  -1   4  -7  720.19   15.23
   1   4   7  669.03   16.41
   1  -4  -7  558.95   13.60
  -1  -4   7  638.37   16.86
  -1  -4   7  592.93   15.91
   1  -4  -7  668.77   12.60
  -1   4  -7  661.75   19.80
   1  -4  -7  638.91   18.54
  -1   4  -7  626.40   17.10
   1   4   7  614.50   13.65
  -1   4  -7  646.00   11.13
   1   4   7  642.01   15.96
  -1  -4   7  640.76   16.84
  -1  -4   8  448.46   14.73
   1   4   8  472.13   14.32
   1  -4  -8  370.51   11.61
  -1   4  -8  544.07   14.09
  -1   4  -8  448.45   16.81
   1  -4  -8  471.01   11.24
  -1  -4   8  432.79   14.12
   1  -4  -8  463.51   16.59
   1   4   8  426.00   12.05
  -1   4  -8  483.33   15.71
   1   4   8  435.34   13.43
  -1  -4   8  411.81   14.28
  -1   4  -8  455.03    8.62
  -1  -4   9  134.94    8.75
  -1   4  -9  157.44    8.74
   1   4   9  140.03    8.55
  -1   4  -9  121.55    9.96
   1  -4  -9  128.57    6.71
  -1  -4   9  140.03    8.51
   1   4   9  136.99    7.55
  -1   4  -9  163.00    9.51
   1  -4  -9  138.10    9.66
   1   4   9  142.50    8.46
  -1  -4   9  126.93    8.61
  -1  -4  10  178.52   10.43
   1   4  10  214.65   10.62
  -1  -4  10  195.64   10.30
   1  -4 -10  194.78    8.45
  -1   4 -10  208.37   12.56
   1   4  10  175.69    8.83
  -1   4 -10  214.47   11.25
   1  -4 -10  162.86   10.92
  -1  -4  10  185.37    9.76
   1   4  10  206.85    9.91
  -1  -4  11   21.19    4.82
   1   4  11   31.14    5.19
  -1   4 -11   26.53    6.22
  -1  -4  11   20.45    4.41
   1  -4 -11   29.56    4.46
  -1   4 -11   26.64    5.30
   1  -4 -11   25.00    5.24
   1   4  11   24.13    4.33
   1   4  11   30.20    5.20
  -1  -4  12   69.52    7.46
   1   4  12   85.93    7.57
  -1  -4  12   73.42    7.29
  -1   4 -12   79.07    9.00
   1  -4 -12   77.80    6.45
  -1   4 -12   70.30    7.47
   1  -4 -12   77.70    8.46
   1   4  12   51.83    6.00
   1   4  13   93.75    8.40
  -1  -4  13   92.30    8.73
  -1  -4  13   96.98    8.44
   1  -4 -13   96.30    7.14
  -1   4 -13   78.96    9.19
  -1   4 -13   83.91    8.45
   1  -4 -13   77.88    8.66
   1   4  13   80.95    7.07
   1   4  14   85.87    8.19
  -1  -4  14   85.66    8.62
  -1  -4  14   86.29    7.94
   1  -4 -14   64.94    6.44
  -1   4 -14   62.74    8.76
  -1   4 -14   77.63    8.14
   1  -4 -14   89.98    9.64
   1   4  14   72.92    7.05
  -1  -4  15   24.02    5.62
   1   4  15   41.64    6.61
  -1   4 -15   32.43    7.09
   1  -4 -15   33.47    5.37
  -1  -4  15   37.64    6.49
   1  -4 -15   24.63    5.93
  -1   4 -15   31.68    6.58
   1   4  15   28.93    5.65
   1   4  16   33.16    6.42
  -1  -4  16   35.49    6.52
  -1   4 -16   20.65    6.66
   1  -4 -16   26.73    5.23
  -1  -4  16   30.04    6.42
   1  -4 -16   36.76    7.31
  -1   4 -16   26.42    5.70
   1   4  16   26.25    5.58
   1   4  17   23.65    6.21
  -1  -4  17   16.82    5.64
   1  -4 -17   22.99    5.31
  -1   4 -17   21.32    6.81
  -1  -4  17   20.74    5.46
   1  -4 -17   21.90    6.26
  -1   4 -17   12.84    5.04
   1   4  17   12.83    4.70
   1   4  18  150.02   11.75
  -1  -4  18  158.66   12.36
   1  -4 -18  157.23   11.09
  -1  -4  18  141.71   11.59
  -1   4 -18  164.06   14.55
   1  -4 -18  153.03   13.44
  -1   4 -18  136.54   11.53
   1   4  18  156.19   10.12
  -1  -4  19  155.63   12.57
   1   4  19  166.35   12.62
  -1  -4  19  176.53   13.44
  -1   4 -19  146.14   14.77
   1  -4 -19  170.26   11.97
   1  -4 -19  133.29   12.68
  -1   4 -19  165.22   13.07
   1   4  19  141.25   10.23
   1   4  20  216.70   14.52
  -1  -4  20  225.23   15.53
  -1   4 -20  233.50   18.17
  -1  -4  20  236.51   15.23
   1  -4 -20  196.27   13.30
  -1   4 -20  229.54   15.46
   1  -4 -20  215.51   16.22
   1   4  20  203.50   11.91
  -1  -4  21    9.63    5.25
   1   4  21    4.32    5.11
  -1  -4  21   -2.73    6.08
  -1   4 -21   -8.29    7.31
   1  -4 -21    1.29    4.87
  -1   4 -21    2.40    5.70
   1  -4 -21   -1.37    6.17
   1   4  21   -2.78    4.80
   1   4  22  101.17   11.31
  -1  -4  22  131.26   12.94
   1  -4 -22  108.02   10.92
  -1   4 -22   94.57   13.18
  -1  -4  22  114.39   12.05
   1  -4 -22  100.70   12.64
  -1   4 -22  120.12   13.11
   1   4  22   94.48    9.32
   1   4  23   36.65    7.96
  -1  -4  23   36.69    8.10
   1  -4 -23   38.09    8.28
  -1   4 -23   56.88   11.00
  -1  -4  23   41.73    8.75
  -1   4 -23   45.05    9.16
   1  -4 -23   44.98    9.50
   1   4  23   34.43    7.12
   1   4  24   43.94    8.68
  -1  -4  24   35.35    8.58
  -1  -4  24   47.60    8.56
   1  -4 -24   39.60    8.81
  -1   4 -24   51.46   11.03
   1  -4 -24   40.13    9.08
  -1   4 -24   45.08    9.59
   1   4  24   36.35    8.01
   1   4  25  151.99   14.26
  -1  -4  25  142.32   14.73
  -1   4 -25  184.87   16.59
   1  -4 -25  160.19   16.01
  -1   4 -25  145.44   17.03
  -1  -4  25  164.20   15.31
   1  -4 -25  169.85   14.81
  -1  -4  26   90.56   13.13
   1   4  26   52.88   10.05
   1  -4 -26   77.64   12.71
  -1   4 -26   78.90   13.16
  -1  -4  26   92.28   12.29
  -1   4 -26   89.70   13.93
   1  -4 -26   87.66   12.08
   1   4  27   50.85    9.90
  -1  -4  27   96.21   13.06
  -1   4 -27   76.41   12.51
   1  -4 -27   86.02   14.13
  -1   4 -27   70.25   13.24
   1  -4 -27   54.35   10.23
  -1  -4  27   69.56   11.45
  -1  -4  28   25.06    8.92
   1   4  28   26.47    8.07
   1  -4 -28   12.85    9.61
  -1   4 -28   16.00    9.51
  -1  -4  28   22.25    8.56
   1  -4 -28   21.30    8.64
   1   4  29    8.54    8.44
  -1  -4  29   30.69   10.56
   1  -4 -29   16.97   10.03
  -1   4 -29   19.28   10.74
   1  -4 -29   21.67    9.74
  -1  -4  29   17.01    8.53
  -1  -4  30   11.93    8.63
   1   4  30    3.75    7.47
   1  -4 -30    9.05    9.64
  -1   4 -30   14.76    9.93
   1  -4 -30   17.08    9.72
  -1  -4  30   15.94    9.58
  -1  -4  31   29.06   10.93
   1   4  31   27.80    9.98
   1  -4 -31   26.08   11.38
  -1   4 -31   18.35   11.49
  -1  -4  31   23.20   10.57
  -1  -4  32   -3.94    8.81
   1   4  32   10.37    8.38
  -1   4 -32    3.99    9.75
   1  -4 -32   18.25   11.65
  -1  -4  32   -3.74    8.55
  -1   4 -33    1.82   10.87
   1  -4 -33    0.08   11.19
  -1  -4  33   13.01    9.85
  -1   4 -34   41.70   14.38
  -1  -4  34   27.30   11.64
   1  -5  33    2.04    7.90
  -1  -5 -33   18.97   10.43
  -1   5  32   -0.97    9.70
   1  -5  32   -5.72    8.42
  -1  -5 -32   11.50   10.20
   1   5 -32    1.68   10.54
  -1  -5 -32   17.47   11.11
   1  -5  32    5.67    8.78
  -1   5  31    3.53    9.57
   1  -5  31   25.86    9.60
  -1  -5 -31   23.06   10.43
   1   5 -31   20.18   11.89
   1  -5  31   18.97    9.98
  -1  -5 -31   27.14   11.72
  -1   5  30   46.42   12.49
   1  -5  30   36.65    9.42
  -1  -5 -30   39.64   10.75
   1   5 -30   37.73   11.55
  -1  -5 -30   40.16   12.60
   1  -5  30   50.47   12.13
   1  -5  29   54.64   10.20
  -1   5  29   72.99   13.92
   1  -5  29   44.97   11.34
  -1  -5 -29   69.50   13.79
  -1  -5 -29   70.58   13.00
   1   5 -29   49.42   12.56
  -1   5  28    6.11    8.10
   1  -5  28   10.12    6.93
  -1  -5 -28    6.49    8.37
   1  -5  28    6.37    7.39
  -1  -5 -28    8.66    8.49
   1   5 -28   14.00   11.14
  -1   5  28   -8.10    8.35
  -1   5  27   19.13    9.32
   1  -5  27    2.83    5.78
   1  -5  27    8.51    8.01
  -1  -5 -27   -2.32    7.47
   1   5 -27    5.40    7.90
  -1  -5 -27   13.95    7.54
  -1   5  27   17.72    8.49
  -1   5  26   13.57    8.25
   1  -5  26   14.07    5.84
   1  -5  26   12.01    8.50
  -1  -5 -26   13.37    8.62
  -1  -5 -26   23.81    8.55
   1   5 -26   11.37    8.70
  -1   5  26   18.87    8.46
   1  -5  25  153.04   13.65
  -1   5  25  170.91   17.18
   1  -5  25  132.35   14.92
  -1  -5 -25  156.07   17.29
   1   5 -25  158.90   17.27
  -1  -5 -25  143.44   13.94
  -1   5  25  138.04   14.78
   1  -5  24   20.57    7.06
  -1   5  24    8.70    6.51
  -1  -5 -24   24.04    8.42
  -1  -5 -24   10.25    6.44
   1   5 -24   10.03    7.71
  -1   5  24   23.91    8.94
   1  -5  23    8.23    6.61
  -1   5  23    6.37    6.58
  -1  -5 -23   -1.30    6.65
  -1  -5 -23    1.39    5.63
   1   5 -23   15.61    8.85
  -1   5  23    7.55    7.31
   1  -5  22   14.71    5.60
  -1   5  22   20.67    7.27
  -1  -5 -22   26.74    8.91
   1   5 -22   10.58    6.57
  -1  -5 -22   29.46    8.03
  -1   5  22   41.34    9.24
   1   5 -22   26.56    5.70
   1  -5  21   14.93    5.77
  -1   5  21   11.95    6.61
  -1  -5 -21   22.86    8.63
   1   5 -21    6.99    6.51
  -1  -5 -21   22.66    6.66
  -1   5  21   30.86    8.77
   1   5 -21   17.76    5.05
   1  -5  20   33.70    6.75
  -1   5  20   42.85    8.63
  -1  -5 -20   54.72    9.88
  -1  -5 -20   28.83    6.88
   1   5 -20   41.83    8.78
   1   5 -20   41.55    5.95
  -1   5  20   51.37    9.80
   1  -5  19  337.03   16.13
  -1   5  19  315.30   17.85
  -1  -5 -19  370.98   21.09
   1   5 -19  383.48   20.68
  -1  -5 -19  309.88   16.26
  -1   5  19  318.09   18.41
   1   5 -19  338.51   13.08
  -1   5  18   30.56    6.93
   1  -5  18   22.33    5.81
  -1  -5 -18   24.92    7.52
   1   5 -18   26.14    7.14
  -1  -5 -18   31.53    6.44
  -1   5  18   23.34    6.64
   1   5 -18   33.21    5.33
   1  -5  17   54.12    6.60
  -1   5  17   47.23    7.18
  -1  -5 -17   45.58    8.74
  -1  -5 -17   43.82    6.87
   1   5 -17   50.21    8.67
   1   5 -17   56.17    6.34
  -1   5  17   60.43    9.26
  -1   5  16  293.50   15.12
   1  -5  16  310.86   14.07
  -1  -5 -16  315.49   17.82
   1   5 -16  296.98   16.87
  -1  -5 -16  290.03   14.23
   1   5 -16  303.16   12.21
  -1   5  16  281.28   16.14
  -1   5  15  131.23    9.97
   1  -5  15  165.99   10.01
  -1  -5 -15  154.40   12.88
  -1  -5 -15  133.73    9.78
   1   5 -15  159.23   12.49
   1   5 -15  137.84    8.30
  -1   5  15  136.63   11.79
   1  -5  14    3.87    3.41
  -1   5  14    6.96    4.08
  -1  -5 -14    3.37    4.48
   1   5 -14   17.30    5.81
  -1  -5 -14    1.42    3.71
  -1   5  14    4.50    5.47
   1   5 -14    2.57    3.69
   1  -5  13  142.17    8.58
  -1   5  13  127.64    9.08
  -1  -5 -13  162.96   12.28
   1   5 -13  158.20   11.63
  -1  -5 -13  147.03    9.28
   1   5 -13  161.05    8.77
  -1   5  13  152.50   11.89
  -1   5  12  174.41   10.08
   1  -5  12  227.78   10.54
  -1   5  12  200.38    9.89
  -1  -5 -12  216.30   13.69
   1   5 -12  209.18   12.84
  -1  -5 -12  205.79   10.49
   1   5 -12  201.87    9.68
  -1   5  12  200.69   12.88
   1  -5  11   60.33    5.59
  -1   5  11   60.12    6.44
  -1  -5 -11   56.67    7.51
  -1   5  11   51.59    5.23
  -1  -5 -11   56.37    6.11
   1   5 -11   68.73    7.87
  -1   5  11   55.48    7.78
   1   5 -11   72.72    6.58
  -1   5  10  511.45   15.34
  -1  -5 -10  513.12   19.35
  -1   5  10  498.60   13.47
   1  -5  10  546.33   18.48
   1   5 -10  503.71   18.22
  -1  -5 -10  551.12   15.82
   1  -5  10  546.61    7.10
  -1   5  10  512.74   19.08
   1   5 -10  532.25   14.96
   1  -5   9  393.26   11.66
  -1   5   9  321.60   11.80
  -1   5   9  334.44   10.52
   1  -5   9  388.62   15.15
  -1  -5  -9  330.55   15.18
   1   5  -9  367.88   14.98
  -1  -5  -9  350.48   12.26
  -1   5   9  348.14   15.66
   1  -5   9  337.28    6.57
   1   5  -9  347.09   12.04
   1  -5   8  113.89    6.26
  -1   5   8   92.54    6.60
  -1   5   8   93.35    5.57
   1  -5   8  109.63    8.38
  -1  -5  -8  101.00    8.80
  -1  -5  -8   94.53    6.66
   1   5  -8   82.82    7.91
   1   5  -8  102.07    7.10
   1  -5   8   86.87    4.07
  -1   5   8  109.01    9.78
  -1   5   7    8.83    3.04
   1   5  -7   16.35    3.74
   1  -5   7   19.89    3.07
  -1  -5  -7   19.99    5.50
   1  -5   7   14.98    4.13
  -1   5   7   14.60    3.08
  -1  -5  -7   11.12    3.53
   1   5  -7   16.76    4.86
  -1  -5  -7   10.34    3.48
   1  -5   7   11.67    2.50
  -1   5   7    1.42    4.85
   1   5  -7   11.33    4.07
  -1   5   6    7.58    2.80
   1   5  -6    6.54    3.03
   1  -5   6   11.17    2.33
   1  -5   6   14.23    3.96
  -1   5   6    9.73    2.54
  -1  -5  -6   14.80    4.84
  -1  -5  -6    8.40    2.97
  -1  -5  -6    6.07    3.19
   1   5  -6    7.88    4.14
   1   5  -6   16.89    4.45
  -1   5   6   10.59    5.07
   1  -5   6   10.90    2.78
   1  -5   5  477.40   10.68
   1  -5   5  510.68   10.15
   1   5  -5  464.07   13.34
  -1   5   5  479.24   11.84
   1  -5   5  467.20   14.11
   1  -5   5  448.15   15.01
  -1   5   5  481.40   11.01
  -1  -5  -5  454.60   15.86
   1   5  -5  465.39   14.90
  -1  -5  -5  464.17   12.63
   1  -5   5  482.16   15.41
  -1  -5  -5  471.92   12.13
   1   5  -5  462.56   13.60
   1  -5   5  483.06   11.15
  -1   5   5  416.56   15.75
   1  -5   4   20.98    2.47
   1   5  -4   16.82    3.62
   1  -5   4   21.62    2.76
  -1   5   4   20.49    3.02
  -1  -5  -4   19.01    4.71
   1  -5   4   27.03    4.46
  -1   5   4   24.84    3.24
   1  -5   4   22.72    4.42
   1   5  -4   24.05    4.47
  -1  -5  -4   18.82    3.87
   1   5  -4   16.18    3.83
   1  -5   4   22.47    4.74
  -1  -5  -4   17.21    3.22
   1  -5   4   24.56    3.77
   1   5  -4   22.37    4.76
  -1   5   4   27.52    5.96
  -1   5   3  702.64   12.54
   1   5  -3  691.16   15.51
   1  -5   3  678.84   11.07
   1  -5   3  713.38   10.06
  -1  -5  -3  668.24   15.56
  -1   5   3  711.38   13.01
   1   5  -3  669.20   16.73
   1  -5   3  658.56   17.03
  -1  -5  -3  656.05   17.97
   1  -5   3  692.20   15.37
  -1  -5  -3  665.55   14.60
   1   5  -3  667.52   16.22
   1  -5   3  688.44   17.88
   1  -5   3  699.09   15.06
  -1   5   3  655.71   18.56
   1   5  -3  675.38   16.15
   1   5  -2  376.27   11.44
  -1   5   2  374.11    8.57
   1  -5   2  372.38    6.81
   1  -5   2  344.30    7.49
  -1  -5  -2  354.40   11.19
  -1   5   2  370.48    9.61
   1   5  -2  366.25   12.45
   1  -5   2  379.65   11.07
  -1  -5  -2  351.00   13.10
   1  -5   2  364.18   13.21
   1   5  -2  349.20   11.69
  -1  -5  -2  378.76   11.12
   1  -5   2  354.83   11.32
   1   5  -2  362.48   12.13
  -1  -5  -2  338.94   12.88
  -1   5   2  342.85   13.34
  -1   5   1  601.94    9.85
  -1  -5  -1  582.21   13.90
   1  -5   1  620.27    9.59
   1   5  -1  615.12   14.36
  -1  -5  -1  575.82   16.14
   1  -5   1  612.85   13.43
  -1   5   1  635.75   12.78
   1   5  -1  565.39   15.55
  -1  -5  -1  614.74   14.14
   1  -5   1  572.35   16.56
   1   5  -1  559.97   14.29
   1   5  -1  601.47   15.21
  -1  -5  -1  545.95   16.21
  -1   5   1  584.94   16.57
   1  -5   1  612.73   15.36
  -1  -5   0  213.44    8.60
   1   5   0  245.84    9.30
  -1   5   0  230.26    5.76
   1  -5   0  217.50    5.59
   1   5   0  208.58    9.76
   1  -5   0  226.50    8.21
  -1  -5   0  230.16   10.33
  -1   5   0  242.21    8.46
   1  -5   0  218.31   10.84
  -1  -5   0  232.23    9.13
   1   5   0  228.58    9.32
   1  -5   0  225.12    9.92
  -1  -5   0  229.20   10.73
  -1   5   0  215.02   10.16
   1   5   0  237.59    9.98
   1  -5  -1  575.50    9.30
   1   5   1  579.98   13.89
  -1   5  -1  608.58    9.22
  -1  -5   1  571.38   13.90
  -1   5  -1  639.51   13.89
   1  -5  -1  607.31   12.56
   1   5   1  562.85   15.83
  -1  -5   1  588.99   15.82
   1  -5  -1  575.61   16.08
   1  -5  -1  575.88   17.20
  -1  -5   1  638.65   15.04
  -1   5  -1  566.96   17.04
   1   5   1  626.41   14.67
  -1  -5   1  585.06   16.39
  -1   5  -1  588.22   15.54
   1   5   1  613.04   15.37
   1  -5  -1  615.90   16.26
   1  -5  -2  335.48    7.72
  -1  -5   2  339.07   11.00
   1   5   2  365.28   11.52
   1  -5  -2  345.48    9.62
   1   5   2  353.34   12.78
  -1  -5   2  354.76   12.47
  -1   5  -2  374.54   11.29
   1  -5  -2  334.43   12.69
  -1  -5   2  381.88   12.12
   1  -5  -2  331.60   13.76
   1   5   2  350.23   11.03
  -1   5  -2  367.92   13.76
   1   5   2  351.93   12.18
  -1  -5   2  369.74   13.22
  -1   5  -2  341.10   11.89
   1  -5  -2  350.15   12.97
   1   5   3  676.13   16.00
  -1  -5   3  683.92   15.76
   1  -5  -3  629.38   12.50
  -1  -5   3  702.94   17.23
   1  -5  -3  662.52   17.84
   1   5   3  673.55   15.15
  -1  -5   3  734.37   17.31
  -1   5  -3  658.16   18.28
   1  -5  -3  661.90   19.74
  -1  -5   3  673.86   17.34
  -1   5  -3  685.29   15.57
   1   5   3  680.99   16.36
   1  -5  -3  673.97   18.02
   1   5   4   19.35    3.82
  -1  -5   4   24.91    4.22
   1  -5  -4   19.57    2.75
  -1  -5   4   28.86    4.75
   1  -5  -4   22.64    3.21
   1  -5  -4   18.64    4.34
  -1  -5   4   19.21    4.55
  -1   5  -4   26.39    5.32
  -1  -5   4   22.06    5.07
  -1   5  -4   26.04    4.33
   1   5   4   14.72    4.39
   1   5   5  446.03   12.86
   1   5   5  456.94   13.90
  -1  -5   5  488.57   14.08
   1  -5  -5  394.42    9.95
  -1  -5   5  460.66   14.62
   1  -5  -5  459.90   10.85
   1  -5  -5  427.74   15.15
  -1   5  -5  443.96   15.62
  -1  -5   5  479.68   15.28
   1   5   5  460.30   14.07
  -1   5  -5  505.07   12.35
  -1  -5   5  507.85   15.29
   1   5   6    8.64    3.33
  -1  -5   6    5.08    3.37
   1  -5  -6    9.56    2.72
   1   5   6    8.56    3.71
  -1  -5   6   12.80    4.47
   1  -5  -6   14.11    2.91
   1  -5  -6   11.56    4.30
  -1   5  -6   11.35    4.72
  -1  -5   6   18.33    5.23
   1   5   6   10.81    4.23
  -1   5  -6   15.41    3.89
   1   5   7   11.70    3.70
  -1  -5   7   11.87    3.90
   1  -5  -7   12.50    3.00
  -1   5  -7   14.36    3.34
  -1  -5   7   13.14    4.15
   1  -5  -7   14.52    3.08
   1  -5  -7    9.23    4.54
  -1   5  -7   13.71    4.40
   1   5   7   18.02    4.86
  -1  -5   7   10.37    4.68
  -1   5  -7   16.74    3.44
   1   5   8   89.25    6.92
  -1  -5   8  103.89    7.78
  -1   5  -8  108.79    6.64
   1  -5  -8   78.07    5.72
  -1  -5   8  105.10    8.06
   1  -5  -8   90.69    5.75
   1  -5  -8   97.03    8.69
   1   5   8   95.07    6.61
  -1   5  -8   97.89    8.06
  -1   5  -8  100.47    5.33
   1   5   8   94.57    7.75
  -1  -5   8   87.39    7.79
  -1  -5   9  349.65   13.48
   1   5   9  337.36   12.94
  -1  -5   9  349.21   13.74
   1  -5  -9  351.41   11.18
   1   5   9  331.04   12.04
   1  -5  -9  331.78   15.11
  -1   5  -9  366.03   14.86
  -1  -5   9  335.96   13.59
   1   5   9  351.96   13.53
  -1   5  -9  364.50    8.20
   1   5  10  559.09   16.76
  -1  -5  10  533.14   17.18
   1  -5 -10  536.10   14.27
  -1  -5  10  551.00   17.61
   1   5  10  498.26   15.00
   1  -5 -10  522.63   19.29
  -1   5 -10  526.58   18.21
  -1  -5  10  515.15   16.27
   1   5  10  519.64   16.29
   1   5  11   52.20    6.31
  -1  -5  11   52.41    6.32
  -1  -5  11   52.47    6.48
   1  -5 -11   60.92    5.68
   1  -5 -11   61.97    7.93
  -1   5 -11   61.92    7.35
  -1  -5  11   58.44    6.33
   1   5  11   60.15    6.52
   1   5  12  204.81   11.30
  -1  -5  12  204.71   11.64
  -1  -5  12  203.24   11.57
   1  -5 -12  210.16    9.96
  -1   5 -12  196.21   11.96
   1  -5 -12  221.31   13.59
  -1  -5  12  209.54   11.16
   1   5  12  213.72   11.24
   1   5  13  168.02   10.63
  -1  -5  13  157.19   10.62
  -1  -5  13  154.00   10.53
  -1   5 -13  156.88   12.60
   1  -5 -13  149.85    8.86
   1  -5 -13  145.26   11.28
  -1   5 -13  160.28   11.25
   1   5  13  136.61    9.43
   1   5  14    6.41    4.24
  -1  -5  14    1.75    3.86
  -1  -5  14    3.82    4.78
  -1   5 -14    0.61    5.38
   1  -5 -14    1.48    3.71
  -1   5 -14    0.75    4.51
   1  -5 -14    0.84    4.85
   1   5  14    7.58    4.51
   1   5  15  170.68   11.59
  -1  -5  15  149.30   11.07
  -1   5 -15  150.32   13.22
  -1  -5  15  144.90   11.05
   1  -5 -15  141.95    9.56
  -1   5 -15  178.40   12.27
   1  -5 -15  145.78   12.22
   1   5  15  143.86   10.02
   1   5  16  317.24   15.81
  -1  -5  16  310.88   16.13
  -1  -5  16  305.79   15.67
   1  -5 -16  323.71   14.47
   1  -5 -16  297.48   17.48
  -1   5 -16  309.12   16.18
   1   5  16  305.97   14.15
  -1  -5  17   58.30    8.08
   1   5  17   64.56    8.54
  -1  -5  17   60.09    8.10
  -1   5 -17   54.03    9.28
   1  -5 -17   44.25    6.42
  -1   5 -17   64.55    9.03
   1  -5 -17   43.43    7.44
   1   5  17   42.17    6.72
  -1  -5  18   35.93    6.92
   1   5  18   20.21    5.87
   1  -5 -18   25.36    5.82
  -1   5 -18   23.83    7.91
  -1  -5  18   23.58    6.24
  -1   5 -18   44.36    7.98
   1  -5 -18   32.00    8.23
   1   5  18   23.01    5.83
  -1  -5  19  341.57   18.86
   1   5  19  337.85   17.81
  -1  -5  19  352.35   18.47
  -1   5 -19  358.13   21.86
   1  -5 -19  343.22   16.42
  -1   5 -19  328.61   18.44
   1  -5 -19  334.09   19.85
   1   5  19  330.91   15.41
  -1  -5  20   34.69    7.35
   1   5  20   27.47    6.92
   1  -5 -20   36.04    6.99
  -1   5 -20   33.48    9.36
  -1  -5  20   38.65    7.94
   1  -5 -20   37.38    8.49
  -1   5 -20   46.72    8.75
   1   5  20   25.14    5.97
   1   5  21   15.10    6.46
  -1  -5  21   21.79    7.34
   1  -5 -21   25.99    6.72
  -1   5 -21   19.71    8.12
  -1  -5  21   21.18    7.32
   1  -5 -21   16.88    7.14
  -1   5 -21   14.54    7.21
   1   5  21   16.75    6.39
   1   5  22   22.97    7.12
  -1  -5  22   36.73    8.40
  -1  -5  22   40.98    8.79
   1  -5 -22   20.31    6.76
   1  -5 -22   20.59    7.73
  -1   5 -22   17.23    7.68
   1   5  22   19.44    6.46
  -1  -5  23   10.96    7.09
   1   5  23   19.30    6.82
  -1  -5  23   13.34    7.61
   1  -5 -23   18.34    7.05
  -1   5 -23    8.67    7.02
   1  -5 -23   10.13    7.88
   1   5  23    2.13    5.78
   1   5  24   11.50    5.94
  -1  -5  24   25.06    8.86
  -1  -5  24   28.41    8.34
   1  -5 -24   24.03    7.49
   1  -5 -24   15.07    8.69
  -1   5 -24   13.14    8.15
   1   5  24   21.61    7.09
  -1  -5  25  168.01   16.25
   1   5  25  151.47   14.43
  -1  -5  25  148.65   14.79
   1  -5 -25  151.38   14.25
  -1   5 -25  163.87   16.36
   1  -5 -25  128.28   14.88
   1   5  25  111.76   11.27
  -1  -5  26   16.75    9.10
   1   5  26   29.50    7.76
  -1   5 -26   15.47    9.06
   1  -5 -26    9.71    7.70
   1  -5 -26   -0.01    6.57
  -1  -5  26   12.76    7.69
  -1  -5  27   -0.81    7.02
   1   5  27    3.32    6.53
   1  -5 -27    4.10    7.64
  -1   5 -27   24.40   10.14
  -1  -5  27    6.66    7.93
   1  -5 -27   14.33    7.58
  -1  -5  28   11.68    8.46
   1   5  28    9.72    7.58
   1  -5 -28    4.10    8.30
  -1   5 -28    5.54    8.12
  -1  -5  28    0.85    7.16
   1  -5 -28   19.20    8.48
  -1  -5  29   38.67   10.21
   1   5  29   48.51   10.81
   1  -5 -29   67.74   13.79
  -1   5 -29   43.22   11.51
   1  -5 -29   61.23   11.87
  -1  -5  29   75.89   13.19
  -1  -5  30   47.19   12.25
   1   5  30   31.87   10.32
   1  -5 -30   47.82   12.08
  -1   5 -30   25.35   10.74
  -1  -5  30   34.66   10.61
  -1  -5  31   20.22   10.91
   1   5  31   12.29    8.54
  -1   5 -31   11.92   11.58
   1  -5 -31   27.56   11.77
  -1  -5  31   29.27   10.31
  -1  -5  32   -9.44   10.20
   1   5  32   18.62    9.78
   1  -5 -32    3.30   11.14
  -1   5 -32    0.51   10.48
  -1  -5  32   -4.61   10.44
  -1   5 -33   29.48   14.11
  -1  -5  33    5.67    9.94
  -1   5 -34   16.09   13.05
  -1  -5  34    6.51   10.32
   1  -6  33   -2.01    8.34
  -1  -6 -33    3.20   10.57
  -1   6  32   29.45   12.62
   1  -6  32   30.28   10.23
  -1  -6 -32   23.21   11.46
   1  -6  32   14.40   10.13
  -1   6  31   40.35   12.97
   1  -6  31   28.12   10.72
  -1  -6 -31   20.16   10.97
   1   6 -31   43.23   13.24
   1  -6  31   39.00   11.87
  -1  -6 -31   27.15   11.78
  -1   6  30   16.30   10.01
   1  -6  30    8.73    7.87
  -1  -6 -30   18.48   10.77
   1   6 -30   12.20    9.84
  -1  -6 -30    3.90    8.81
   1  -6  30   10.79    9.54
   1  -6  29   44.69   10.58
  -1   6  29   26.24   10.58
   1  -6  29   11.63    8.25
  -1  -6 -29   25.41    9.60
   1   6 -29   17.40   10.30
  -1  -6 -29   35.75   10.09
   1  -6  28   11.25    6.90
  -1   6  28   15.05    8.18
  -1  -6 -28   30.09   10.78
   1  -6  28   32.48    9.67
   1   6 -28   22.70    9.86
  -1  -6 -28   33.08   10.34
  -1   6  28   13.45    8.91
  -1   6  27   13.50    8.58
   1  -6  27   18.77    7.76
   1  -6  27   19.82    8.39
  -1  -6 -27   13.17    8.15
   1   6 -27   38.04   10.78
  -1  -6 -27   11.01    7.36
  -1   6  27   17.42   10.37
  -1   6  26   -5.68    8.30
   1  -6  26   -0.90    6.21
   1  -6  26    4.24    7.93
  -1  -6 -26   -6.55    8.26
  -1  -6 -26   -1.03    6.87
   1   6 -26    6.77    8.50
  -1   6  26   -3.16    7.84
   1  -6  25   51.72    8.70
  -1   6  25   15.62    7.74
   1  -6  25   31.62    9.81
  -1  -6 -25   53.08   11.56
   1   6 -25   25.91    9.49
  -1  -6 -25   27.98    8.73
  -1   6  25   23.49    9.08
  -1   6  24   99.29   13.41
   1  -6  24  104.30   11.15
   1  -6  24   96.66   12.90
  -1  -6 -24   91.68   13.17
  -1  -6 -24   90.96   11.53
   1   6 -24  105.18   13.89
  -1   6  24  101.35   13.02
   1  -6  23   86.52   10.58
  -1   6  23   72.43   11.43
   1  -6  23   85.50   11.90
  -1  -6 -23   68.36   11.23
   1   6 -23   78.42   12.46
  -1  -6 -23   70.85    9.70
  -1   6  23   68.91   11.31
  -1   6  22   62.17   10.41
   1  -6  22   68.35    9.25
  -1  -6 -22   46.66   10.22
   1  -6  22   55.26   10.77
   1   6 -22   61.84   10.92
  -1  -6 -22   55.87    8.91
  -1   6  22   56.58   10.53
   1  -6  21   81.28    9.40
  -1   6  21   85.88   10.86
   1  -6  21   86.33   11.59
  -1  -6 -21   92.39   12.93
   1   6 -21   97.09   12.10
  -1  -6 -21   78.54    9.90
   1   6 -21   90.00    7.51
  -1   6  21   70.60   10.64
  -1   6  20    7.38    5.70
   1  -6  20   11.79    5.23
  -1  -6 -20    1.89    6.68
   1  -6  20    4.59    5.62
  -1  -6 -20   16.96    6.16
   1   6 -20    2.57    6.61
  -1   6  20   10.95    7.28
   1   6 -20    9.70    4.47
  -1   6  19   44.33    8.19
   1  -6  19   50.18    7.70
  -1  -6 -19   37.02    8.53
   1  -6  19   33.40    8.18
   1   6 -19   37.05    8.15
  -1  -6 -19   43.95    7.67
  -1   6  19   42.32    8.83
   1   6 -19   53.21    6.33
   1  -6  18  184.50   11.78
  -1   6  18  169.27   12.81
  -1  -6 -18  154.09   14.25
   1  -6  18  152.05   13.20
   1   6 -18  174.09   14.37
  -1  -6 -18  149.60   11.59
   1   6 -18  166.32    9.41
  -1   6  18  159.76   13.96
  -1   6  17  224.13   13.94
   1  -6  17  279.99   13.97
   1  -6  17  289.54   17.31
  -1  -6 -17  247.34   16.71
  -1  -6 -17  262.17   14.45
   1   6 -17  299.16   18.03
   1   6 -17  238.19   10.89
  -1   6  17  241.79   16.22
   1  -6  16  300.06   13.83
  -1   6  16  293.70   14.96
   1  -6  16  322.75   17.84
  -1  -6 -16  331.90   18.59
  -1  -6 -16  294.92   14.87
   1   6 -16  303.13   17.49
   1   6 -16  293.25   11.94
  -1   6  16  284.42   16.94
  -1   6  15  204.05   12.24
   1  -6  15  214.83   11.27
  -1  -6 -15  241.75   15.95
   1  -6  15  258.92   15.36
   1   6 -15  220.49   14.80
  -1  -6 -15  216.47   12.49
  -1   6  15  203.67   14.44
   1   6 -15  247.99   10.89
  -1   6  14   29.07    5.77
   1  -6  14   37.69    5.39
   1  -6  14   34.49    6.52
  -1  -6 -14   21.58    6.18
  -1  -6 -14   22.75    4.93
   1   6 -14   30.33    6.70
   1   6 -14   29.64    5.10
  -1   6  14   38.34    7.75
   1  -6  13   63.05    5.99
  -1   6  13   52.45    6.21
  -1  -6 -13   68.48    8.65
   1  -6  13   73.85    8.63
   1   6 -13   78.89    8.64
  -1  -6 -13   58.94    6.99
  -1   6  13   65.62    8.96
   1   6 -13   69.20    6.17
   1  -6  12   46.02    5.20
  -1   6  12   48.77    5.98
   1  -6  12   37.72    6.30
  -1  -6 -12   34.72    6.73
   1   6 -12   46.29    7.17
  -1  -6 -12   39.84    5.87
   1   6 -12   40.48    5.39
  -1   6  12   35.40    7.71
   1  -6  11  144.10    8.04
  -1   6  11  128.49    8.59
  -1  -6 -11  148.71   11.66
  -1   6  11  137.92    8.06
   1  -6  11  145.65   10.55
   1   6 -11  141.28   10.75
  -1  -6 -11  152.94    9.35
   1   6 -11  139.59    8.39
  -1   6  11  142.04   11.41
   1  -6  11  153.28    4.72
  -1   6  10   43.73    5.37
   1  -6  10   50.88    4.86
   1  -6  10   42.07    6.34
  -1   6  10   38.91    4.75
  -1  -6 -10   45.61    7.16
   1   6 -10   40.56    6.70
  -1  -6 -10   51.26    6.11
  -1   6  10   47.10    7.74
   1  -6  10   47.04    3.41
   1   6 -10   47.54    5.65
   1  -6   9    5.48    2.50
  -1   6   9    7.40    3.64
   1  -6   9    7.74    4.32
  -1  -6  -9   -1.40    3.95
  -1   6   9    3.59    3.07
  -1  -6  -9    3.15    3.24
   1   6  -9    0.01    4.35
   1   6  -9    3.35    3.73
  -1   6   9    8.01    6.62
   1  -6   9    0.91    2.51
  -1   6   8  248.19   10.00
  -1   6   8  267.05   10.00
   1  -6   8  230.78   11.77
  -1  -6  -8  264.32   14.03
  -1  -6  -8  256.92   11.65
   1   6  -8  277.90   13.42
  -1  -6  -8  273.82   11.51
   1  -6   8  267.93    7.73
  -1   6   8  273.48   14.46
   1   6  -8  268.95   11.01
  -1   6   7  247.80    9.62
   1  -6   7  282.67    8.63
  -1   6   7  235.76    9.14
   1  -6   7  249.39   11.93
  -1  -6  -7  233.40   12.72
   1   6  -7  254.41   12.63
  -1  -6  -7  236.32   10.32
  -1  -6  -7  263.78   11.24
   1  -6   7  254.38    8.06
   1   6  -7  243.21   10.67
  -1   6   7  221.01   12.81
   1  -6   6  246.36    7.59
   1   6  -6  219.51    9.79
  -1   6   6  209.57    8.48
   1  -6   6  221.00    7.62
  -1   6   6  221.55    8.73
   1  -6   6  209.38   10.70
  -1  -6  -6  223.87   12.16
  -1  -6  -6  205.60    9.43
   1   6  -6  214.35   11.34
  -1  -6  -6  223.32   10.04
  -1   6   6  194.35   12.16
   1   6  -6  225.14   10.31
   1  -6   6  219.59    7.88
   1   6  -5 1272.88   22.14
  -1   6   5 1238.43   18.66
   1  -6   5 1215.30   16.27
  -1   6   5 1254.14   19.48
   1  -6   5 1286.37   24.31
  -1  -6  -5 1191.80   26.64
   1   6  -5 1214.88   24.89
  -1  -6  -5 1214.24   21.37
  -1  -6  -5 1219.71   22.16
   1   6  -5 1215.58   22.31
  -1   6   5 1297.81   28.13
   1  -6   5 1233.72   19.20
   1  -6   4  182.57    6.05
  -1   6   4  187.74    7.16
   1  -6   4  205.50    5.69
   1   6  -4  184.56    8.73
  -1  -6  -4  160.17   10.12
   1  -6   4  173.24    9.05
  -1   6   4  205.15    8.37
   1   6  -4  177.49    9.87
  -1  -6  -4  186.93    8.52
  -1  -6  -4  184.84    9.04
   1   6  -4  172.21    9.21
  -1   6   4  187.96   11.15
   1  -6   4  174.40    8.16
   1  -6   3   53.52    2.90
   1   6  -3   52.67    5.00
  -1   6   3   55.07    4.03
  -1  -6  -3   46.76    5.09
   1  -6   3   49.71    3.09
   1  -6   3   49.51    5.21
  -1  -6  -3   51.06    6.25
  -1   6   3   48.66    4.57
   1   6  -3   52.09    6.09
  -1  -6  -3   53.74    5.47
   1  -6   3   56.65    5.68
  -1   6   3   59.03    7.39
   1   6  -3   53.88    6.21
   1  -6   2  871.28   10.64
   1   6  -2  925.36   18.11
  -1  -6  -2  884.03   17.61
  -1   6   2  860.38   12.24
   1  -6   2  891.18    9.24
   1  -6   2  897.58   18.31
  -1   6   2  914.25   16.81
  -1  -6  -2  860.65   21.13
  -1  -6  -2  900.41   18.67
   1   6  -2  824.49   19.37
  -1   6   2  885.17   21.46
   1   6  -2  891.35   19.31
   1  -6   2  899.75   18.73
  -1   6   1 1013.11   11.60
   1   6  -1 1028.45   18.97
  -1  -6  -1  936.82   17.96
   1  -6   1  964.45   10.27
  -1   6   1 1033.51   18.19
  -1  -6  -1  995.77   22.14
   1  -6   1 1017.95   18.98
  -1  -6  -1  996.66   19.92
   1   6  -1  968.86   20.69
   1   6  -1 1020.11   20.54
   1  -6   1  956.93    9.06
   1  -6   1 1020.56   20.34
  -1   6   1 1013.70   22.54
   1  -6   0    2.61    1.27
   1   6   0   -2.47    3.05
  -1   6   0    1.35    1.32
  -1  -6   0    0.68    2.79
  -1   6   0    1.63    2.82
   1  -6   0   -0.76    2.64
  -1  -6   0    3.53    3.62
   1   6   0    3.07    3.50
  -1   6   0   -1.57    4.61
  -1  -6   0   -2.14    3.43
  -1   6   0    7.15    4.93
   1  -6   0   -2.66    3.80
   1   6   0   11.91    4.65
   1   6   1  977.30   18.64
  -1  -6   1 1008.94   18.59
  -1  -6   1  989.72   22.00
   1  -6  -1  975.20   17.81
  -1   6  -1 1051.18   19.57
   1   6   1  973.56   20.25
  -1  -6   1 1009.08   20.63
  -1   6  -1  977.45   24.15
   1  -6  -1  962.39   21.97
   1   6   1 1036.14   21.17
  -1   6  -1  985.37   21.06
  -1  -6   2  905.03   17.86
   1   6   2  853.94   17.88
  -1  -6   2  857.98   20.50
   1  -6  -2  848.15   16.44
  -1   6  -2  960.64   19.26
   1   6   2  862.10   19.09
  -1   6  -2  902.57   23.05
   1  -6  -2  851.16   20.96
  -1  -6   2  886.83   19.80
   1   6   2  911.75   19.96
  -1   6  -2  889.15   19.38
   1  -6  -3   42.22    3.13
  -1  -6   3   53.35    5.41
   1   6   3   51.59    5.29
  -1  -6   3   55.62    6.21
   1  -6  -3   45.07    4.53
  -1   6  -3   63.72    6.22
   1  -6  -3   59.89    6.88
  -1   6  -3   48.37    6.76
   1   6   3   59.29    5.88
  -1  -6   3   57.63    6.13
   1   6   3   53.56    6.36
  -1   6  -3   44.29    5.65
   1   6   4  176.93    8.95
  -1  -6   4  189.64    9.08
   1  -6  -4  145.81    5.56
  -1  -6   4  191.30   10.24
   1  -6  -4  178.24    7.58
  -1   6  -4  182.82   11.19
   1  -6  -4  173.04   10.44
   1   6   4  178.67    8.30
   1   6   4  174.09    9.85
  -1   6  -4  182.93    8.89
  -1  -6   5 1210.68   22.23
   1   6   5 1189.53   22.76
   1   6   5 1128.57   20.59
   1  -6  -5 1225.41   19.46
  -1  -6   5 1222.65   24.94
  -1   6  -5 1287.91   28.18
   1  -6  -5 1209.12   26.05
   1   6   5 1215.63   24.19
  -1   6  -5 1208.45   20.49
   1   6   6  191.98    9.32
  -1  -6   6  220.04   10.08
   1  -6  -6  223.45    8.78
  -1  -6   6  202.25   10.83
  -1   6  -6  211.36   12.12
   1  -6  -6  227.08   12.26
  -1   6  -6  222.26    9.00
   1   6   6  225.12   11.15
   1   6   7  227.87   10.21
   1  -6  -7  214.41    8.57
  -1  -6   7  250.31   10.89
  -1  -6   7  278.95   12.91
   1  -6  -7  250.28    9.60
   1  -6  -7  222.93   12.38
  -1   6  -7  258.52   13.30
   1   6   7  273.86   12.23
  -1   6  -7  248.21    9.25
  -1   6  -7  279.64    9.18
  -1   6  -8  319.25   10.72
   1  -6  -8  240.14    9.67
   1   6   8  271.14   11.46
  -1  -6   8  275.92   12.03
  -1  -6   8  256.08   12.66
   1  -6  -8  275.12   10.27
   1  -6  -8  265.30   13.79
  -1   6  -8  285.30   13.88
  -1   6  -8  279.96    9.17
   1   6   8  274.47   12.63
  -1   6  -9    2.56    2.57
  -1  -6   9    3.33    3.46
   1   6   9    6.61    3.62
  -1  -6   9    3.11    4.18
   1  -6  -9   -1.63    2.66
   1  -6  -9    1.19    4.26
   1   6   9    3.04    3.17
  -1   6  -9    7.74    4.96
   1   6   9    5.84    4.56
  -1   6  -9    0.36    2.89
   1   6  10   44.05    5.97
  -1   6 -10   38.86    5.01
  -1  -6  10   45.24    5.59
  -1  -6  10   41.54    6.07
   1  -6 -10   44.66    5.31
   1  -6 -10   39.36    6.51
  -1   6 -10   48.85    7.07
   1   6  10   44.19    6.54
  -1   6 -10   53.93    4.16
   1   6  11  147.96    9.67
  -1  -6  11  136.78    9.47
   1  -6 -11  144.63    8.56
  -1  -6  11  136.06   10.00
   1  -6 -11  139.51   11.17
  -1   6 -11  131.24   10.65
   1   6  11  114.86    9.10
  -1   6 -11  155.66    5.29
   1   6  12   44.09    6.26
  -1  -6  12   34.88    5.70
   1  -6 -12   38.06    5.09
  -1  -6  12   38.74    6.24
   1  -6 -12   39.38    7.45
  -1   6 -12   47.96    7.38
   1   6  12   48.35    6.80
  -1  -6  13   60.13    7.38
   1   6  13   57.51    7.07
  -1  -6  13   64.93    7.40
   1  -6 -13   71.37    6.81
   1  -6 -13   78.35    9.37
  -1   6 -13   68.03    8.34
   1   6  13   66.62    7.62
   1   6  14   30.30    5.94
  -1  -6  14   32.35    6.30
  -1  -6  14   40.67    6.82
   1  -6 -14   29.09    5.24
  -1   6 -14   28.92    6.06
   1  -6 -14   34.75    7.50
   1   6  14   34.57    6.63
   1   6  15  253.28   14.35
  -1  -6  15  238.71   14.23
  -1  -6  15  252.08   14.62
   1  -6 -15  248.31   12.30
  -1   6 -15  241.97   15.02
   1  -6 -15  237.99   15.80
   1   6  15  218.40   12.81
   1   6  16  315.61   16.22
  -1  -6  16  285.43   15.83
  -1  -6  16  326.84   16.65
   1  -6 -16  286.54   13.99
  -1   6 -16  309.98   17.09
   1  -6 -16  316.67   18.23
   1   6  16  309.81   15.19
   1   6  17  273.91   15.53
  -1  -6  17  238.20   15.17
   1  -6 -17  253.61   13.76
  -1  -6  17  269.45   15.91
  -1   6 -17  259.75   16.44
   1  -6 -17  280.20   17.67
   1   6  17  247.74   13.82
  -1  -6  18  155.43   12.56
   1   6  18  170.14   13.00
  -1  -6  18  162.28   12.99
   1  -6 -18  137.87   10.79
  -1   6 -18  151.62   12.88
   1  -6 -18  187.01   15.29
   1   6  18  147.58   11.51
  -1  -6  19   55.43    8.60
   1   6  19   56.32    8.32
  -1  -6  19   39.67    7.70
   1  -6 -19   43.54    7.47
  -1   6 -19   39.86    9.11
   1  -6 -19   46.36    9.61
   1   6  19   38.93    7.43
  -1  -6  20   14.63    5.68
   1   6  20   12.16    5.73
  -1  -6  20    5.96    5.65
   1  -6 -20    1.69    4.58
   1  -6 -20   10.64    7.46
  -1   6 -20    6.93    6.37
   1   6  20    3.12    5.49
  -1  -6  21   95.41   11.38
   1   6  21   59.76    9.02
  -1  -6  21   90.05   11.12
   1  -6 -21  106.04   10.65
   1  -6 -21   74.14   11.17
  -1   6 -21   98.17   11.67
   1   6  21   74.43    9.80
   1   6  22   50.23    8.97
  -1  -6  22   71.75   10.69
   1  -6 -22   57.52    8.83
  -1  -6  22   51.51    9.12
  -1   6 -22   47.56    9.70
   1  -6 -22   58.47   11.06
   1   6  22   52.21    8.59
   1   6  23   65.20    9.89
  -1  -6  23   75.39   11.24
  -1  -6  23   64.75   10.39
   1  -6 -23   68.35    9.64
   1  -6 -23   67.65   11.69
  -1   6 -23   64.69   10.75
   1   6  23   67.98    8.96
   1   6  24   99.60   11.97
  -1  -6  24  120.63   13.58
  -1  -6  24  117.92   13.50
   1  -6 -24   98.33   11.14
   1  -6 -24   85.66   13.04
  -1   6 -24  101.13   13.56
   1   6  24   85.25   10.92
  -1  -6  25   43.58    9.76
   1   6  25   39.39    8.88
  -1  -6  25   42.34   10.01
   1  -6 -25   39.78    8.58
  -1   6 -25   48.24   11.14
   1  -6 -25   32.20    9.54
   1   6  25   34.73    8.32
  -1  -6  26    1.19    7.75
   1   6  26   -9.13    7.01
  -1   6 -26   -8.03    7.99
   1  -6 -26    3.74    7.87
  -1  -6  26    1.13    6.68
   1  -6 -26   -6.50    6.72
  -1  -6  27   23.13    9.39
   1   6  27    4.93    6.64
  -1   6 -27   30.97   11.51
   1  -6 -27   19.71   10.12
  -1  -6  27   15.55    8.05
   1  -6 -27   27.38    8.66
  -1  -6  28   13.79    8.93
   1   6  28    6.48    6.77
   1  -6 -28   22.11   10.59
  -1   6 -28   41.59   12.08
  -1  -6  28   10.07    7.29
   1  -6 -28   17.71    8.23
  -1  -6  29   12.15    7.65
   1   6  29   35.59   10.45
  -1   6 -29   39.78   11.47
   1  -6 -29   29.16   10.92
  -1  -6  29   26.03    9.57
   1   6  30    0.96    7.09
  -1  -6  30   17.96    9.78
   1  -6 -30   20.01   10.39
  -1   6 -30   24.65   12.12
  -1  -6  30   21.65    9.76
   1   6  31   28.31   10.10
  -1  -6  31   19.53    8.95
   1  -6 -31   45.24   13.36
  -1   6 -31   29.88   12.62
  -1  -6  31   34.97   10.85
  -1  -6  32   38.07   12.17
   1   6  32   21.87   10.30
  -1   6 -32   21.03   12.00
   1  -6 -32    3.34   10.20
  -1  -6  32   11.46    9.14
  -1   6 -33    3.65   11.87
  -1  -6  33   21.28   11.02
  -1   7  32   22.85   11.39
   1  -7  32   14.83    9.87
  -1  -7 -32   -0.92   10.17
   1  -7  31   -6.51    8.09
  -1   7  31    9.65    9.27
   1   7 -31   12.64   11.83
  -1  -7 -31   -9.37   10.28
   1  -7  31   -1.04    8.91
  -1   7  30   13.99   10.17
   1  -7  30   22.65    9.63
   1   7 -30   19.10   12.41
  -1  -7 -30   19.04   10.46
   1  -7  30   21.41   10.05
  -1  -7 -30    0.22    9.86
   1  -7  29  117.61   14.52
  -1   7  29  122.72   16.76
   1  -7  29  107.74   15.69
  -1  -7 -29  118.08   17.19
   1   7 -29  132.18   17.62
  -1  -7 -29   78.35   12.99
   1  -7  28   79.83   11.89
  -1   7  28   77.84   13.40
   1  -7  28   89.97   14.09
  -1  -7 -28  106.07   16.02
  -1  -7 -28   73.77   12.74
   1   7 -28  105.12   15.95
  -1   7  28   68.68   12.62
  -1   7  27   32.82   10.05
   1  -7  27   17.56    7.48
   1  -7  27   17.08    8.29
  -1  -7 -27   23.55   10.04
  -1  -7 -27    8.70    7.28
   1   7 -27   24.65   10.82
  -1   7  27   -0.76    8.93
   1  -7  26   10.32    6.46
  -1   7  26   16.60    8.74
   1  -7  26    5.48    7.02
  -1  -7 -26   -9.56    9.00
  -1  -7 -26    1.44    7.12
   1   7 -26   11.98    9.54
  -1   7  26    4.04    8.44
  -1   7  25   58.38   11.02
   1  -7  25   68.20   10.18
  -1  -7 -25   75.35   13.38
   1  -7  25   90.62   13.05
  -1  -7 -25   82.62   12.37
   1   7 -25   79.87   13.06
  -1   7  25   71.66   11.59
   1  -7  24   53.62    9.03
  -1   7  24   32.48    8.48
   1  -7  24   33.27    9.52
  -1  -7 -24   40.30   10.58
   1   7 -24   40.47   10.82
  -1  -7 -24   30.61    8.89
  -1   7  24   42.32   11.01
   1  -7  23  165.07   13.73
  -1   7  23  201.40   16.87
  -1  -7 -23  159.87   16.92
   1  -7  23  175.09   15.93
  -1  -7 -23  151.49   13.97
   1   7 -23  162.49   15.93
  -1   7  23  126.60   13.96
   1  -7  22   18.06    6.27
  -1   7  22   26.40    8.37
  -1  -7 -22   31.46    9.13
   1  -7  22   23.80    8.57
   1   7 -22   11.24    8.28
  -1  -7 -22   10.01    6.72
  -1   7  22    9.31    7.49
   1  -7  21   84.58    9.68
  -1   7  21   71.11   10.33
   1  -7  21   61.14    9.72
  -1  -7 -21   67.07   10.97
  -1  -7 -21   65.57    9.62
   1   7 -21   90.00   12.47
  -1   7  21   59.22   10.51
   1  -7  20   -1.10    5.05
  -1   7  20    6.34    5.83
  -1  -7 -20    4.71    7.27
   1  -7  20   -2.44    5.59
  -1  -7 -20    2.72    5.18
   1   7 -20    1.56    6.58
  -1   7  20   10.75    7.94
   1   7 -20    3.23    4.72
   1  -7  19  257.80   14.47
  -1   7  19  234.70   15.41
  -1  -7 -19  263.27   18.59
   1  -7  19  228.49   16.52
   1   7 -19  255.11   17.87
  -1  -7 -19  248.33   15.39
   1   7 -19  282.56   12.01
  -1   7  19  271.52   18.18
   1  -7  18   17.49    4.99
  -1   7  18   23.54    6.14
  -1  -7 -18   26.99    7.87
   1  -7  18   30.95    7.84
  -1  -7 -18   33.81    7.45
   1   7 -18   21.15    6.88
  -1   7  18   18.95    7.34
   1   7 -18   20.11    5.33
   1  -7  17  539.20   19.20
  -1   7  17  501.19   20.61
   1  -7  17  567.74   23.92
  -1  -7 -17  553.69   25.38
   1   7 -17  550.70   24.49
  -1  -7 -17  519.34   20.66
   1   7 -17  602.96   16.94
  -1   7  17  495.78   23.22
   1  -7  16   94.08    8.19
  -1   7  16   98.13    9.43
  -1  -7 -16   94.85   10.95
   1  -7  16   94.56    9.99
   1   7 -16   94.62   10.74
  -1  -7 -16  106.14    9.77
   1   7 -16  104.67    7.81
  -1   7  16   89.27   10.80
   1  -7  15   12.82    4.11
  -1   7  15   17.53    5.38
   1  -7  15   20.83    6.51
  -1  -7 -15   20.15    6.64
   1   7 -15   12.60    6.12
  -1  -7 -15   10.01    4.68
  -1   7  15   11.01    7.14
   1   7 -15    9.62    4.28
  -1   7  14   58.43    7.34
   1  -7  14   66.50    6.63
  -1  -7 -14   57.22    9.02
   1  -7  14   74.10    8.64
  -1  -7 -14   62.10    7.71
   1   7 -14   79.38    9.45
   1   7 -14   67.18    6.68
  -1   7  14   49.40    8.93
   1  -7  13   58.29    6.13
  -1   7  13   55.72    6.30
  -1  -7 -13   47.84    8.14
   1  -7  13   57.86    8.03
   1   7 -13   50.52    7.97
  -1  -7 -13   71.40    7.92
   1   7 -13   65.26    6.63
  -1   7  13   73.59   10.08
   1  -7  12  101.94    7.15
  -1   7  12   93.95    7.62
   1  -7  12  100.64    9.50
  -1  -7 -12   91.40    9.84
   1   7 -12   89.19    9.56
  -1  -7 -12   97.13    8.53
   1   7 -12  111.56    7.95
   1  -7  12  100.01    4.46
  -1   7  12   93.80   10.43
   1  -7  11   97.07    6.51
  -1   7  11   92.84    7.43
   1  -7  11  106.51    9.45
  -1  -7 -11   92.73    9.94
   1   7 -11  103.91    9.99
  -1  -7 -11  113.01    8.95
   1   7 -11   97.46    7.63
  -1   7  11   92.61   10.45
   1  -7  11   97.93    4.94
   1  -7  10   63.46    5.18
  -1   7  10   65.51    6.22
   1  -7  10   63.90    7.68
  -1  -7 -10   62.27    8.01
   1   7 -10   62.19    7.92
  -1  -7 -10   68.68    6.91
   1   7 -10   69.96    6.60
  -1   7  10   55.24    8.73
   1  -7  10   63.17    4.36
   1  -7   9  598.90   13.68
  -1   7   9  502.74   14.81
   1  -7   9  547.68   19.22
  -1   7   9  465.09   14.50
  -1  -7  -9  532.18   20.44
  -1  -7  -9  549.45   17.24
   1   7  -9  507.71   19.34
   1   7  -9  542.60   15.83
   1  -7   9  537.54   11.47
  -1   7   9  543.25   21.16
   1  -7   8   73.24    4.80
  -1   7   8   49.06    5.04
   1  -7   8   72.76    7.42
  -1   7   8   56.94    5.55
  -1  -7  -8   70.00    8.16
  -1  -7  -8   58.94    6.28
   1   7  -8   66.56    7.80
   1   7  -8   69.14    6.44
  -1   7   8   69.70    9.15
   1  -7   8   64.60    4.91
   1  -7   7  196.63    7.04
  -1   7   7  179.97    8.30
   1  -7   7  213.66   11.51
  -1   7   7  183.65    8.97
  -1  -7  -7  175.73   11.82
  -1  -7  -7  179.13    9.59
   1   7  -7  180.64   11.41
   1   7  -7  179.14    9.75
  -1   7   7  181.35   12.07
   1  -7   7  185.20    7.60
   1  -7   6   38.85    3.19
  -1   7   6   41.18    4.29
   1   7  -6   36.99    4.72
   1  -7   6   35.80    3.41
   1  -7   6   43.01    5.88
  -1   7   6   34.12    4.45
  -1  -7  -6   30.91    6.04
  -1  -7  -6   34.09    5.24
  -1  -7  -6   26.79    5.01
   1   7  -6   37.58    6.10
  -1   7   6   36.65    7.22
   1  -7   6   35.16    4.37
   1   7  -6   45.34    6.06
   1  -7   5   95.51    4.65
   1  -7   5   94.48    4.12
   1   7  -5   86.53    6.45
  -1   7   5   88.85    5.47
  -1   7   5   95.38    6.65
  -1  -7  -5   82.47    8.20
   1  -7   5   90.22    7.53
  -1  -7  -5   76.63    7.02
   1   7  -5   86.42    7.86
  -1  -7  -5   86.93    6.83
  -1   7   5   87.48    8.82
   1   7  -5   77.14    6.92
   1  -7   5   82.01    6.17
   1   7  -4  102.29    6.84
   1  -7   4   95.49    3.70
   1  -7   4   93.75    4.06
  -1   7   4   82.83    4.85
   1  -7   4  102.17    7.85
  -1   7   4   87.99    6.25
  -1  -7  -4   80.36    8.13
  -1  -7  -4   88.78    7.25
  -1  -7  -4   85.00    6.75
   1   7  -4  103.54    8.47
   1   7  -4   95.53    7.57
  -1   7   4   94.12    9.12
   1  -7   4   88.02    6.62
  -1   7   3  608.85   10.98
  -1  -7  -3  613.69   15.38
   1  -7   3  600.32    8.40
   1  -7   3  592.82    7.35
   1   7  -3  611.32   15.26
  -1   7   3  648.09   15.69
  -1  -7  -3  606.80   19.30
   1  -7   3  673.75   17.85
   1   7  -3  625.30   18.68
  -1  -7  -3  653.87   17.56
  -1   7   3  680.08   20.39
   1   7  -3  628.76   17.18
   1  -7   3  609.94   15.86
  -1  -7  -2   65.92    5.36
   1   7  -2   69.67    5.79
  -1   7   2   67.67    3.51
   1  -7   2   71.93    6.47
  -1   7   2   68.12    5.52
  -1  -7  -2   60.48    6.72
  -1  -7  -2   71.16    6.58
   1   7  -2   64.23    7.00
  -1   7   2   75.40    8.02
   1   7  -2   81.97    7.06
   1   7  -1   83.59    6.22
  -1  -7  -1   77.94    5.76
  -1   7   1   80.65    3.01
   1  -7   1   77.25    6.45
  -1  -7  -1   56.76    6.39
  -1   7   1   87.11    6.43
   1   7  -1   75.60    7.38
  -1  -7  -1   71.28    6.62
   1   7  -1   71.15    6.83
  -1   7   1   58.19    6.83
   1   7   0 1071.21   19.97
  -1  -7   0 1065.98   19.33
   1  -7   0 1055.09   20.62
  -1   7   0 1141.47   21.58
  -1  -7   0 1066.19   24.34
  -1   7   0 1039.41   27.07
   1   7   0 1063.30   23.28
   1   7   0 1053.74   22.37
  -1   7   0 1082.80   23.70
   1  -7  -1   62.68    2.42
   1   7   1   77.57    6.03
  -1  -7   1   77.46    5.91
  -1   7  -1   78.77    6.66
   1  -7  -1   66.25    5.74
  -1  -7   1   75.16    7.41
  -1   7  -1   61.86    7.75
   1   7   1   69.41    6.70
   1  -7  -1   67.29    7.47
  -1   7  -1   69.37    7.17
   1   7   1   86.16    7.59
   1   7   2   63.73    5.58
  -1  -7   2   61.55    5.39
   1  -7  -2   60.57    2.91
   1  -7  -2   67.44    5.42
  -1  -7   2   58.92    6.46
   1  -7  -2   65.78    7.13
   1   7   2   62.97    6.75
  -1   7  -2   62.76    7.95
   1   7   2   71.28    7.27
  -1   7  -2   69.28    6.94
  -1  -7   3  625.04   15.53
   1   7   3  612.68   16.06
  -1  -7   3  630.00   18.82
   1  -7  -3  604.56   15.11
   1   7   3  649.15   18.28
  -1   7  -3  627.60   20.83
   1  -7  -3  612.54   19.36
  -1   7  -3  627.29   16.80
   1  -7  -4   80.79    4.38
   1   7   4   98.20    7.12
  -1  -7   4   95.90    6.85
   1   7   4   85.38    6.17
  -1  -7   4   95.80    8.08
   1  -7  -4   91.50    6.40
   1  -7  -4   89.32    8.06
  -1   7  -4   84.50    8.76
  -1   7  -4   89.08    7.01
   1   7   4   88.55    8.12
   1   7   5   74.47    6.00
   1   7   5   86.70    6.89
  -1  -7   5   75.25    6.14
   1  -7  -5   75.40    4.57
   1  -7  -5   88.25    6.26
  -1  -7   5   87.63    7.92
   1  -7  -5   72.87    7.74
  -1   7  -5   81.42    8.49
   1   7   5  105.01    8.45
  -1   7  -5   85.08    6.82
  -1  -7   6   42.09    5.20
   1  -7  -6   38.18    3.82
   1   7   6   33.60    4.78
  -1  -7   6   39.58    5.95
   1  -7  -6   28.76    4.21
  -1   7  -6   26.39    6.35
   1  -7  -6   35.63    6.00
   1   7   6   35.98    5.63
  -1   7  -6   38.02    4.98
   1   7   7  175.49    9.21
  -1  -7   7  190.70    9.98
   1  -7  -7  153.67    7.52
  -1  -7   7  190.97   11.37
   1  -7  -7  193.13    9.18
  -1   7  -7  168.58   11.87
   1  -7  -7  181.41   11.67
   1   7   7  179.91   11.00
  -1   7  -7  187.91    8.77
   1   7   8   65.57    6.30
  -1   7  -8   68.52    5.28
  -1  -7   8   60.75    6.49
   1  -7  -8   54.10    5.25
  -1  -7   8   65.48    7.69
   1  -7  -8   73.27    6.24
   1  -7  -8   67.95    8.23
  -1   7  -8   90.40    9.25
  -1   7  -8   67.23    5.60
   1   7   8   66.42    7.42
   1   7   9  513.56   16.39
  -1  -7   9  559.30   17.55
  -1   7  -9  598.30   15.04
  -1  -7   9  555.11   19.49
   1  -7  -9  533.62   15.49
   1  -7  -9  541.15   20.33
  -1   7  -9  543.09   20.33
   1   7   9  546.00   18.61
  -1   7  -9  537.72   13.16
   1   7  10   46.46    6.04
  -1  -7  10   57.41    6.54
  -1   7 -10   67.55    5.91
   1  -7 -10   58.25    5.88
  -1  -7  10   62.10    7.45
   1  -7 -10   59.06    7.88
  -1   7 -10   73.94    8.46
  -1   7 -10   63.57    4.91
   1   7  10   53.88    7.16
   1   7  11  104.35    8.46
  -1  -7  11  103.35    8.55
  -1  -7  11  100.45    8.82
   1  -7 -11  104.56    7.98
   1  -7 -11   99.05    9.99
  -1   7 -11  108.29   10.54
  -1   7 -11  107.26    5.60
   1   7  11   83.80    8.66
   1   7  12   97.46    8.67
  -1  -7  12   86.60    8.20
  -1  -7  12  103.02    9.66
   1  -7 -12   98.68    7.81
   1  -7 -12   87.83    9.80
  -1   7 -12  108.17   10.29
  -1   7 -12   97.63    4.81
   1   7  12   94.30    9.25
   1   7  13   54.37    6.93
  -1  -7  13   57.65    7.38
  -1  -7  13   53.15    7.67
   1  -7 -13   59.81    6.59
   1  -7 -13   49.83    8.24
  -1   7 -13   65.82    8.73
   1   7  13   46.90    7.53
   1   7  14   55.63    7.13
  -1  -7  14   51.02    6.85
  -1  -7  14   56.48    7.86
   1  -7 -14   51.97    6.51
  -1   7 -14   61.95    8.88
   1  -7 -14   75.28    9.98
   1   7  14   58.65    8.05
  -1  -7  15   16.96    5.42
   1   7  15    9.42    5.17
  -1  -7  15    4.03    4.43
   1  -7 -15   13.90    4.48
   1  -7 -15    9.80    6.44
  -1   7 -15   16.67    6.70
   1   7  15    7.05    5.17
   1   7  16   95.51    9.65
  -1  -7  16  100.74   10.31
  -1  -7  16  103.90   10.52
   1  -7 -16   92.06    8.76
   1  -7 -16  105.68   11.55
  -1   7 -16  107.94   11.20
   1   7  16   92.78    9.91
   1   7  17  568.66   22.24
  -1  -7  17  547.75   22.10
  -1  -7  17  578.10   23.42
   1  -7 -17  564.19   20.31
   1  -7 -17  553.15   24.87
  -1   7 -17  551.74   23.95
   1   7  17  541.32   21.12
  -1  -7  18   30.35    7.47
   1   7  18   21.89    6.28
  -1  -7  18   19.34    6.80
   1  -7 -18   12.29    4.92
  -1   7 -18   25.69    7.78
   1  -7 -18   16.75    7.86
   1   7  18   15.03    5.91
  -1  -7  19  265.97   16.88
   1   7  19  245.82   15.96
  -1  -7  19  258.84   16.72
   1  -7 -19  286.19   15.74
  -1   7 -19  266.65   17.49
   1  -7 -19  276.16   19.05
   1   7  19  259.05   15.55
  -1  -7  20   -1.15    5.62
   1   7  20   11.24    5.43
  -1  -7  20   -0.28    5.80
   1  -7 -20   -0.54    4.73
  -1   7 -20    1.24    5.92
   1  -7 -20    9.96    7.22
   1   7  20    0.68    5.86
   1   7  21   94.23   10.95
  -1  -7  21   92.80   11.37
   1  -7 -21   68.26    9.10
  -1  -7  21   81.29   10.49
   1  -7 -21   86.23   12.30
  -1   7 -21  108.83   12.64
   1   7  21   59.17    9.32
   1   7  22   26.39    7.07
  -1  -7  22   24.70    7.72
  -1  -7  22    7.77    6.45
   1  -7 -22   14.03    6.38
   1  -7 -22   19.61    9.04
  -1   7 -22   25.40    8.15
   1   7  22   13.36    7.29
  -1  -7  23  160.95   15.11
   1   7  23  157.48   14.11
  -1  -7  23  196.55   16.31
   1  -7 -23  147.25   13.20
  -1   7 -23  165.95   15.99
   1  -7 -23  167.79   16.93
   1   7  23  148.69   13.40
   1   7  24   32.07    8.19
  -1  -7  24   56.94   10.49
  -1  -7  24   45.64    9.19
   1  -7 -24   43.62    8.94
  -1   7 -24   40.17   10.09
   1  -7 -24   48.06   11.16
   1   7  24   30.59    8.63
   1   7  25   77.01   11.44
  -1  -7  25   78.77   12.39
  -1  -7  25   88.38   12.56
   1  -7 -25   81.42   11.13
  -1   7 -25  108.36   14.06
   1  -7 -25  100.33   14.59
   1   7  25   73.54   11.17
   1   7  26   -1.35    6.27
  -1  -7  26    8.05    7.38
  -1  -7  26    3.62    7.20
   1  -7 -26   17.85    8.13
  -1   7 -26    1.54    7.67
   1  -7 -26   18.31    9.70
   1   7  26    2.09    7.05
  -1  -7  27   23.09    8.96
   1   7  27   22.89    9.12
  -1   7 -27   21.45    9.21
   1  -7 -27   16.44   10.79
   1  -7 -27   19.10    8.10
  -1  -7  27   26.20    9.61
  -1  -7  28   85.64   13.57
   1   7  28   93.41   13.84
  -1   7 -28   87.45   15.12
   1  -7 -28   85.53   15.26
  -1  -7  28  112.52   14.65
   1   7  29  106.39   14.45
  -1  -7  29   96.34   14.95
   1  -7 -29   83.93   15.77
  -1   7 -29   90.95   15.67
  -1  -7  29  125.21   15.78
  -1  -7  30   38.88   10.83
   1   7  30   18.66    8.89
  -1   7 -30   18.58   10.37
   1  -7 -30   -5.28   10.37
  -1  -7  30   26.64    9.72
  -1  -7  31    1.12    9.65
   1   7  31    4.93    7.82
  -1   7 -31    0.09   10.69
   1  -7 -31   11.85   12.43
  -1  -7  31   17.43   10.71
  -1  -7  32   -5.32    9.09
   1  -7 -32   17.85   12.09
  -1   7 -32    8.31   11.27
  -1  -7  32    2.31    9.03
  -1  -7  33   33.91   11.72
   1  -8  32   10.72   10.09
  -1  -8 -32    7.60   10.35
  -1   8  31   21.15   11.40
   1  -8  31   22.38    9.73
  -1  -8 -31   22.76   11.85
  -1   8  30   31.59   11.42
   1  -8  30   20.82    9.20
  -1  -8 -30   10.07    9.92
   1  -8  30   37.01   12.07
   1   8 -30   45.41   14.14
   1  -8  29    5.46    6.76
  -1   8  29    4.22    8.73
  -1  -8 -29   -1.44    9.20
   1  -8  29   11.36    9.40
  -1  -8 -29   -1.64    8.55
   1   8 -29    9.47   11.54
  -1   8  29    0.31   10.40
  -1   8  28   -6.82    8.72
   1  -8  28   19.49    8.47
  -1  -8 -28   -5.53    9.33
   1  -8  28   26.11   10.27
  -1  -8 -28   16.37    9.27
   1   8 -28    7.45    9.24
  -1   8  28   -0.82    9.61
  -1   8  27    5.37    7.64
   1  -8  27    5.77    6.89
   1  -8  27    7.15    8.83
  -1  -8 -27   -1.29    8.76
  -1  -8 -27   -8.51    8.78
   1   8 -27   -3.25    8.87
  -1   8  27   -2.46    9.06
   1  -8  26   15.26    7.68
  -1   8  26    2.64    7.16
   1  -8  26    3.67    7.28
  -1  -8 -26    9.01    8.69
   1   8 -26   -6.61    9.48
  -1  -8 -26    0.26    6.83
  -1   8  26   13.17    9.26
   1  -8  25   42.11    8.56
  -1   8  25   47.98   10.66
  -1  -8 -25   38.32   11.64
   1  -8  25   47.40   11.01
   1   8 -25   45.68   12.61
  -1  -8 -25   41.69    9.69
  -1   8  25   23.99   10.31
   1  -8  24   26.20    7.72
  -1   8  24   37.95    9.73
   1  -8  24   17.12    7.25
  -1  -8 -24    8.44    8.11
  -1  -8 -24   29.28    8.92
   1   8 -24   24.01    9.20
   1  -8  23   54.71    8.67
  -1   8  23   69.38   11.17
  -1  -8 -23   42.05   10.56
   1  -8  23   50.42   10.56
   1   8 -23   85.42   12.98
  -1  -8 -23   48.03    9.40
  -1   8  23   53.16   11.29
  -1   8  22   37.57    8.85
   1  -8  22   25.85    6.57
   1  -8  22    2.27    6.81
  -1  -8 -22   34.19    9.51
  -1  -8 -22   29.22    7.74
   1   8 -22   25.37    8.58
  -1   8  22   17.75    8.89
   1  -8  21   74.99    9.30
  -1   8  21   64.63   10.21
  -1  -8 -21   78.17   11.62
   1  -8  21   64.57   10.21
  -1  -8 -21   90.05   11.02
   1   8 -21   48.05   10.31
  -1   8  21   64.28   11.63
   1  -8  20   78.84    9.29
  -1   8  20   82.23   10.25
  -1  -8 -20   82.04   11.93
   1  -8  20   65.58   10.26
   1   8 -20   84.04   11.68
  -1  -8 -20   69.14   10.06
   1   8 -20   88.27    7.41
  -1   8  20   84.42   12.03
   1  -8  19   24.24    6.64
  -1   8  19   18.23    6.42
   1  -8  19   25.36    7.72
  -1  -8 -19   24.70    8.23
   1   8 -19   12.01    6.89
  -1  -8 -19    3.39    5.24
   1   8 -19   30.75    5.25
  -1   8  19   19.81    8.29
   1  -8  18   17.72    5.30
  -1   8  18   19.11    6.07
   1  -8  18   23.48    7.00
  -1  -8 -18   14.28    6.98
  -1  -8 -18   14.67    6.22
   1   8 -18   19.39    7.86
   1   8 -18   26.54    5.42
  -1   8  18   26.40    8.27
  -1   8  17  102.71   10.06
   1  -8  17  118.69    9.51
   1  -8  17  105.30   11.50
  -1  -8 -17  110.88   12.58
   1   8 -17   89.99   11.09
  -1  -8 -17  106.82   10.89
   1   8 -17  123.66    8.46
  -1   8  17  113.97   12.99
   1  -8  16   69.43    7.23
  -1   8  16   70.31    8.22
  -1  -8 -16   66.37   10.29
   1  -8  16   85.43   10.34
   1   8 -16   79.86   10.51
  -1  -8 -16   72.69    9.00
   1   8 -16   78.89    7.09
  -1   8  16   67.77   11.04
   1  -8  15   63.01    6.52
  -1   8  15   58.18    7.48
   1  -8  15   72.92    9.54
  -1  -8 -15   54.06    8.76
   1   8 -15   70.88   10.08
  -1  -8 -15   46.10    7.53
  -1   8  15   49.68    9.86
   1   8 -15   52.38    6.37
   1  -8  14  209.47   10.80
  -1   8  14  174.05   11.19
   1  -8  14  202.18   14.08
  -1  -8 -14  194.69   14.69
  -1  -8 -14  203.33   13.04
   1   8 -14  188.17   14.42
   1  -8  14  165.05    4.91
  -1   8  14  185.24   15.18
   1   8 -14  206.60   10.66
  -1   8  13   44.27    6.16
   1  -8  13   53.20    5.73
   1  -8  13   39.55    6.77
  -1  -8 -13   44.48    8.04
   1   8 -13   52.92    8.36
  -1  -8 -13   44.26    6.81
   1   8 -13   48.22    6.12
   1  -8  13   44.18    3.94
  -1   8  13   43.61    8.59
   1  -8  12  153.45    8.63
  -1   8  12  124.41    8.87
  -1  -8 -12  137.95   12.03
   1  -8  12  159.01   12.36
  -1  -8 -12  136.68   10.32
   1   8 -12  156.45   12.55
   1   8 -12  156.95    9.35
  -1   8  12  134.75   12.72
   1  -8  12  160.50    6.69
   1  -8  11   97.10    6.58
  -1   8  11   73.30    6.85
  -1  -8 -11   93.32   10.22
   1  -8  11   89.55    9.24
  -1  -8 -11   91.32    8.21
   1   8 -11   84.80    9.47
   1  -8  11   91.82    5.59
  -1   8  11  103.42   11.14
   1   8 -11   73.64    6.83
   1  -8  10   49.35    4.78
  -1   8  10   51.46    5.58
   1  -8  10   48.78    7.03
  -1  -8 -10   49.51    7.88
  -1  -8 -10   46.73    6.58
   1   8 -10   56.32    7.99
   1  -8  10   47.31    4.44
   1   8 -10   45.92    6.13
  -1   8  10   40.89    8.54
   1  -8   9   34.50    3.79
  -1   8   9   29.14    4.47
   1  -8   9   31.48    6.19
  -1  -8  -9   33.59    6.13
  -1  -8  -9   26.01    5.11
   1   8  -9   28.28    6.25
   1   8  -9   32.39    5.53
   1  -8   9   29.54    3.87
  -1   8   8    5.75    3.04
   1  -8   8    5.49    2.20
   1  -8   8   -0.73    4.09
  -1  -8  -8    3.05    4.40
   1   8  -8    5.90    4.62
  -1  -8  -8   11.70    4.28
   1   8  -8   12.25    4.70
  -1   8   8   10.19    6.00
   1  -8   8    6.89    3.12
  -1   8   7    2.06    2.70
   1  -8   7    4.19    2.15
   1  -8   7    7.20    2.05
  -1  -8  -7    4.23    4.55
   1  -8   7    4.74    4.01
  -1  -8  -7   11.41    4.32
   1   8  -7   -2.67    4.37
  -1   8   7   -1.20    5.48
   1  -8   7    0.96    2.99
   1   8  -7    1.81    3.93
   1  -8   6   49.93    3.36
   1   8  -6   51.89    5.51
   1  -8   6   50.53    3.61
  -1   8   6   47.13    4.47
   1  -8   6   51.95    6.44
  -1  -8  -6   42.75    6.88
   1   8  -6   44.33    6.83
  -1  -8  -6   52.85    6.38
  -1   8   6   51.92    8.21
   1  -8   6   47.45    5.03
   1   8  -6   47.94    6.43
   1   8  -5  224.84    9.97
   1  -8   5  211.48    5.54
   1  -8   5  230.69    6.24
  -1   8   5  223.25    8.16
   1  -8   5  220.43   11.63
  -1  -8  -5  225.98   13.06
   1   8  -5  194.48   11.83
  -1  -8  -5  230.27   11.32
  -1   8   5  197.46   12.98
   1   8  -5  212.29   10.94
   1   8  -4  242.60   10.08
   1  -8   4  206.43    4.52
   1  -8   4  226.78    5.09
  -1   8   4  234.90    7.42
  -1  -8  -4  249.42   13.58
   1  -8   4  247.62   12.17
  -1  -8  -4  224.39   11.05
   1   8  -4  231.80   12.66
  -1   8   4  253.46   14.05
   1   8  -4  250.52   11.73
   1   8  -3   17.54    3.73
  -1   8   3   18.09    2.30
  -1  -8  -3   24.55    5.67
   1  -8   3   11.99    4.14
   1   8  -3   21.12    5.38
  -1   8   3   17.45    6.06
   1   8  -3    7.24    3.89
  -1  -8  -2   18.19    3.60
   1   8  -2   20.64    3.73
  -1   8   2   22.10    1.88
  -1  -8  -2   28.87    5.93
   1  -8   2   20.38    4.36
   1   8  -2   28.61    5.94
  -1   8   2   18.58    5.95
   1   8  -2   27.69    5.84
   1   8  -1  133.60    7.62
  -1  -8  -1  127.55    7.25
  -1  -8  -1  117.68    9.33
   1  -8   1  133.79    8.60
   1   8  -1  128.45    9.54
  -1   8   1  126.36    9.56
   1   8  -1  129.18    9.04
   1   8   0  697.55   16.59
  -1  -8   0  681.86   15.77
   1  -8   0  710.01   18.48
  -1   8   0  717.67   24.37
   1   8   0  702.25   20.78
  -1   8   0  711.60   20.68
   1   8   0  714.66   19.70
  -1  -8   1  117.67    6.95
   1   8   1  130.18    7.61
  -1  -8   1  116.37    9.33
   1  -8  -1  126.63    8.02
  -1   8  -1  132.39   11.63
   1  -8  -1  123.35    9.85
   1   8   1  121.10    9.24
  -1   8  -1  125.23    9.30
   1   8   1  147.72    9.82
   1   8   2   15.53    3.65
   1  -8  -2   16.25    1.65
  -1  -8   2   22.51    3.93
  -1  -8   2   23.74    5.59
   1  -8  -2   18.13    3.81
   1   8   2    8.96    3.99
  -1   8  -2   28.72    6.57
   1  -8  -2   18.88    5.08
   1   8   2   20.85    5.19
  -1   8  -2   18.07    5.19
  -1  -8   3   16.73    3.51
   1  -8  -3   15.59    2.00
   1   8   3   21.92    4.27
   1   8   3   15.99    3.38
  -1  -8   3   12.58    4.60
   1  -8  -3   18.40    3.98
   1   8   3   25.70    5.75
   1  -8  -3   17.17    5.08
  -1   8  -3   24.19    6.64
  -1   8  -3   22.96    5.16
   1   8   3   20.67    5.56
   1  -8  -4  211.52    6.54
   1   8   4  244.48   10.89
   1   8   4  203.39    9.19
  -1  -8   4  248.82   10.50
   1  -8  -4  207.16    9.70
  -1  -8   4  230.55   12.61
   1  -8  -4  220.23   12.90
  -1   8  -4  230.75   13.94
   1   8   4  226.05   12.20
  -1   8  -4  235.83   10.98
   1   8   5  210.21    9.64
   1  -8  -5  198.91    7.07
  -1  -8   5  237.14   10.57
  -1  -8   5  200.05   12.08
   1  -8  -5  200.25    9.68
   1  -8  -5  229.10   13.47
  -1   8  -5  246.40   14.66
   1   8   5  213.18   11.92
  -1   8  -5  202.19   10.28
   1  -8  -6   44.61    4.11
  -1  -8   6   45.86    5.40
   1   8   6   39.92    4.90
  -1  -8   6   57.85    6.95
   1  -8  -6   46.35    5.44
   1  -8  -6   48.85    7.12
  -1   8  -6   53.60    7.76
  -1   8  -6   41.93    5.63
   1   8   6   43.30    6.95
   1  -8  -7    1.26    2.29
   1   8   7    3.80    3.31
  -1  -8   7    3.15    3.44
   1  -8  -7    2.68    3.06
  -1  -8   7    4.50    4.07
   1  -8  -7    0.18    4.19
  -1   8  -7    6.67    5.13
   1   8   7    2.39    4.80
  -1   8  -7    8.73    3.79
   1   8   8    7.94    3.67
   1  -8  -8    4.94    2.96
  -1  -8   8    8.44    3.45
   1  -8  -8    8.59    3.69
  -1  -8   8    4.84    4.28
   1  -8  -8    0.15    4.44
  -1   8  -8    8.03    5.02
  -1   8  -8    7.06    3.83
   1   8   8    9.05    5.06
   1   8   9   26.27    4.74
  -1  -8   9   28.89    5.10
  -1   8  -9   28.75    4.13
   1  -8  -9   27.11    4.75
  -1  -8   9   27.22    5.76
  -1   8  -9   32.21    7.12
   1  -8  -9   36.72    6.68
  -1   8  -9   30.36    4.36
   1   8   9   39.63    6.75
   1   8  10   55.25    6.37
  -1  -8  10   50.35    6.33
  -1   8 -10   46.61    5.16
  -1  -8  10   48.63    7.07
   1  -8 -10   62.11    6.50
  -1   8 -10   60.07    8.45
   1  -8 -10   35.87    7.16
  -1   8 -10   52.38    5.07
   1   8  10   46.46    7.65
  -1  -8  11   81.76    7.82
   1   8  11   91.57    8.07
   1  -8 -11   81.95    7.40
  -1  -8  11   99.32    9.51
  -1   8 -11   87.54    9.64
   1  -8 -11   82.84    9.63
   1   8  11   97.22    9.59
  -1   8 -11   79.82    5.91
   1   8  12  153.28   10.28
  -1  -8  12  154.23   10.77
  -1  -8  12  152.15   11.66
   1  -8 -12  149.79    9.78
   1  -8 -12  137.71   12.01
  -1   8 -12  150.40   12.53
  -1   8 -12  135.74    6.85
   1   8  12  143.31   11.53
   1   8  13   34.49    6.39
  -1  -8  13   37.24    6.10
   1  -8 -13   46.34    6.32
  -1  -8  13   51.38    7.75
   1  -8 -13   49.39    8.39
  -1   8 -13   25.03    6.85
  -1   8 -13   49.34    4.25
   1   8  13   32.29    7.17
   1   8  14  217.71   13.13
  -1  -8  14  190.03   12.21
  -1  -8  14  195.49   13.63
   1  -8 -14  200.49   11.84
   1  -8 -14  174.72   14.13
  -1   8 -14  212.00   14.97
   1   8  14  166.84   12.77
  -1   8 -14  182.23    5.37
   1   8  15   60.53    8.26
  -1  -8  15   71.60    8.19
   1  -8 -15   60.46    7.45
  -1  -8  15   62.85    8.62
  -1   8 -15   85.96   10.63
   1  -8 -15   51.37    9.69
   1   8  15   55.04    8.60
  -1  -8  16   62.63    8.09
   1   8  16   60.88    8.52
   1  -8 -16   72.44    8.47
  -1  -8  16   63.05    9.15
  -1   8 -16   65.58    9.94
   1  -8 -16   71.33   10.69
   1   8  16   61.06    8.81
   1   8  17  122.58   11.04
  -1  -8  17  111.65   11.26
   1  -8 -17  121.22   10.34
  -1  -8  17  108.54   11.27
   1  -8 -17  116.89   13.02
  -1   8 -17  103.11   11.60
   1   8  17  111.41   11.13
   1   8  18   11.87    5.67
  -1  -8  18   26.61    6.77
  -1  -8  18   29.71    7.49
   1  -8 -18   23.14    6.11
  -1   8 -18   28.96    8.42
   1  -8 -18    7.47    6.22
   1   8  18   10.56    6.78
  -1  -8  19   22.42    7.04
   1   8  19   13.42    5.98
  -1  -8  19   13.14    6.18
   1  -8 -19   17.47    6.08
  -1   8 -19   24.17    7.74
   1  -8 -19   16.58    7.72
   1   8  19   24.09    7.75
   1   8  20   76.32   10.04
  -1  -8  20   86.83   10.59
  -1  -8  20   93.11   11.83
   1  -8 -20   84.64   10.12
  -1   8 -20   89.33   11.61
   1  -8 -20   73.25   11.34
   1   8  20   75.07   10.42
   1   8  21   97.37   11.26
  -1  -8  21   81.92   10.70
  -1  -8  21   88.24   11.54
   1  -8 -21   71.75    9.90
  -1   8 -21   76.38   11.78
   1  -8 -21   80.27   12.32
   1   8  21   58.43    9.67
  -1  -8  22   16.08    6.99
   1   8  22   28.83    7.65
  -1  -8  22   12.31    7.03
   1  -8 -22   29.40    7.72
   1  -8 -22   22.36    9.06
  -1   8 -22   27.27    8.97
   1   8  22   22.81    8.64
   1   8  23   75.76   10.77
  -1  -8  23   73.68   11.37
  -1  -8  23   70.98   11.73
   1  -8 -23   69.63   10.13
   1  -8 -23   67.40   11.87
  -1   8 -23   68.43   11.60
   1   8  23   46.49    9.73
   1   8  24   15.22    7.51
  -1  -8  24   15.27    7.51
   1  -8 -24   29.05    7.74
  -1  -8  24   37.27    9.51
   1  -8 -24   32.51   10.94
  -1   8 -24   28.50    9.11
   1   8  24   15.87    8.60
  -1  -8  25   36.45    9.72
   1   8  25   25.69    8.41
   1  -8 -25   37.28    8.74
  -1  -8  25   30.82    9.42
  -1   8 -25   43.76   10.42
   1  -8 -25   30.33   10.57
   1   8  25   33.69    9.65
  -1  -8  26   13.55    7.78
   1   8  26   -4.92    6.53
   1  -8 -26    5.55    6.90
  -1  -8  26    8.51    8.15
  -1   8 -26   12.05    9.23
   1  -8 -26    5.84    8.84
   1   8  26    1.98    7.52
  -1  -8  27    3.10    7.43
   1   8  27    8.27    7.23
  -1   8 -27    1.97    8.64
   1  -8 -27   15.37    9.66
  -1  -8  27   -0.05    7.58
   1   8  28   18.58    8.86
  -1  -8  28    7.76    8.41
  -1   8 -28    6.63    9.33
   1  -8 -28    4.56    8.90
  -1  -8  28   11.91    8.51
  -1  -8  29    8.22    9.31
   1   8  29   15.03    7.89
  -1   8 -29   23.83   12.79
   1  -8 -29   15.54   10.66
  -1  -8  29    5.76    9.64
   1   8  30   33.24   10.63
  -1  -8  30   24.11    9.59
  -1   8 -30   27.42   12.27
   1  -8 -30   41.73   12.96
  -1  -8  30   43.42   11.37
   1   8  31   18.81    9.98
  -1  -8  31   10.97    9.66
  -1   8 -31   26.20   13.51
   1  -8 -31   16.65   11.04
  -1  -8  31   13.09    9.72
  -1  -8  32    3.10    9.42
  -1   8 -32    3.82   12.40
  -1  -8  32    6.10    9.58
  -1  -9 -31   24.11   12.07
  -1   9  31   14.77   10.38
   1  -9  31   -2.97    8.89
  -1  -9 -30    6.95    9.33
   1  -9  30   42.14   12.10
  -1   9  30   14.47   10.53
   1  -9  30   20.38    9.19
  -1   9  29    4.67    9.33
   1  -9  29   -1.29    7.66
   1  -9  29    5.01   10.24
  -1  -9 -29    3.07    9.26
   1   9 -29   -0.51   10.10
  -1   9  29  -17.95   11.34
  -1   9  28   30.82   10.60
   1  -9  28   14.29    8.00
   1  -9  28   15.83    9.26
  -1  -9 -28   14.48   10.56
  -1  -9 -28    7.27    8.54
   1   9 -28   20.13   10.26
  -1   9  28   16.21   11.15
  -1   9  27   77.59   13.71
   1  -9  27   66.38   11.01
   1  -9  27   86.76   14.48
  -1  -9 -27   62.00   12.79
   1   9 -27   74.06   13.96
  -1  -9 -27   37.45   10.30
  -1   9  27   68.66   13.30
  -1   9  26   52.51   11.39
   1  -9  26   29.13    7.96
   1  -9  26    9.52    8.16
  -1  -9 -26   28.53   10.72
   1   9 -26   56.50   13.39
  -1  -9 -26   33.07    9.96
  -1   9  26   40.31   12.44
   1  -9  25   66.47   10.96
  -1   9  25   61.74   11.81
   1  -9  25   53.88   11.17
  -1  -9 -25   57.03   12.16
   1   9 -25   70.36   13.33
  -1  -9 -25   50.84   10.54
  -1   9  25   77.71   13.43
   1  -9  24   -1.08    6.10
  -1   9  24    7.26    7.14
  -1  -9 -24  -10.81    9.72
   1  -9  24   11.11    8.57
   1   9 -24   24.87    9.95
  -1  -9 -24   -4.60    7.75
  -1   9  24   10.57    8.93
   1  -9  23    1.55    5.80
  -1   9  23   16.72    7.41
   1  -9  23    8.83    6.66
  -1  -9 -23   -0.09    7.47
   1   9 -23   -0.04    8.40
  -1  -9 -23    8.91    6.76
  -1   9  23    2.63    8.19
   1  -9  22   84.64    9.87
  -1   9  22   79.64   11.41
   1  -9  22   65.31   11.76
  -1  -9 -22   65.53   12.17
   1   9 -22   43.13   10.25
  -1  -9 -22   70.68   10.26
  -1   9  22   73.28   13.11
   1  -9  21    4.35    5.10
  -1   9  21   21.11    7.47
  -1  -9 -21   14.63    7.38
   1  -9  21    3.96    6.51
   1   9 -21    8.76    7.89
  -1  -9 -21    3.94    5.90
  -1   9  21   22.29    9.33
  -1   9  20   63.73    9.72
   1  -9  20   65.66    8.40
  -1  -9 -20   49.00   10.18
   1  -9  20   55.67   10.38
   1   9 -20   56.12   10.07
  -1  -9 -20   60.49    9.81
  -1   9  20   72.09   12.46
   1  -9  19   24.98    6.05
  -1   9  19   12.07    6.11
   1  -9  19   12.54    7.02
  -1  -9 -19   27.81    8.65
  -1  -9 -19    6.25    6.02
   1   9 -19   13.48    7.04
  -1   9  19   28.09    9.96
   1   9 -19   17.97    5.20
   1  -9  18  117.22    9.99
  -1   9  18  102.83   10.89
  -1  -9 -18  109.28   12.89
   1  -9  18  107.25   12.63
   1   9 -18   91.20   11.67
  -1  -9 -18  109.13   11.58
   1   9 -18  101.01    8.36
  -1   9  18   99.42   13.20
   1  -9  17   65.18    7.59
  -1   9  17   55.47    8.16
   1  -9  17   72.74   10.34
  -1  -9 -17   68.97   10.99
  -1  -9 -17   56.84    8.92
   1   9 -17   75.06   10.81
   1   9 -17   71.13    7.30
  -1   9  17   34.89    8.72
   1  -9  16   76.02    7.81
  -1   9  16   58.46    7.69
   1  -9  16   74.55   10.25
  -1  -9 -16   68.24   11.24
  -1  -9 -16   61.35    9.02
   1   9 -16   71.41   10.81
   1   9 -16   67.24    7.40
  -1   9  16   68.11   11.39
   1  -9  15   58.93    6.75
  -1   9  15   49.26    7.08
   1  -9  15   46.16    8.35
  -1  -9 -15   34.82    7.90
  -1  -9 -15   52.47    8.01
   1   9 -15   49.18    9.13
  -1   9  15   55.39   10.26
   1   9 -15   48.76    6.53
   1  -9  14  397.33   14.75
  -1   9  14  303.33   14.70
   1  -9  14  357.20   18.95
  -1  -9 -14  332.07   19.40
   1   9 -14  353.30   19.74
  -1  -9 -14  348.93   17.35
   1   9 -14  324.18   13.60
  -1   9  14  332.48   20.03
   1  -9  13   12.79    3.76
  -1   9  13    5.95    3.82
   1  -9  13    4.61    5.10
  -1  -9 -13    6.18    6.46
   1   9 -13   10.28    6.08
  -1  -9 -13   20.62    6.19
  -1   9  13    2.85    6.67
   1   9 -13    3.31    4.35
   1  -9  13   10.53    3.69
   1  -9  12  257.20   10.79
  -1   9  12  244.04   12.11
  -1  -9 -12  231.17   15.76
   1  -9  12  262.39   15.73
  -1  -9 -12  240.83   13.93
   1   9 -12  244.24   15.90
   1  -9  12  243.62    9.21
   1   9 -12  233.26   11.85
  -1   9  12  274.57   17.82
   1  -9  11   56.77    5.17
  -1   9  11   51.92    6.01
   1  -9  11   51.54    7.65
  -1  -9 -11   46.83    7.96
  -1  -9 -11   47.92    7.17
   1   9 -11   74.70   10.08
  -1   9  11   47.13    9.32
   1  -9  11   52.32    5.29
   1   9 -11   53.28    6.67
   1  -9  10  246.29    9.42
  -1   9  10  198.77   10.04
   1  -9  10  264.01   14.83
  -1  -9 -10  187.32   13.81
  -1  -9 -10  224.80   12.95
   1   9 -10  223.41   14.80
   1  -9  10  218.36    9.08
   1   9 -10  247.53   12.21
  -1   9  10  222.39   15.81
  -1   9   9   14.04    3.89
   1  -9   9   17.45    3.06
   1  -9   9   25.55    5.90
  -1  -9  -9    9.06    4.88
   1   9  -9   18.72    6.35
  -1  -9  -9   13.10    4.66
  -1   9   9   13.09    7.08
   1  -9   9   18.65    4.33
   1   9  -9   18.23    4.93
   1  -9   8  250.44    8.17
  -1   9   8  247.40   10.25
   1  -9   8  228.05    8.10
   1  -9   8  244.54   13.77
  -1  -9  -8  232.60   14.48
  -1  -9  -8  231.19   12.56
   1   9  -8  225.89   14.25
   1   9  -8  227.41   11.68
  -1   9   8  211.26   14.82
   1  -9   7    9.85    2.22
  -1   9   7    6.44    2.96
   1  -9   7    8.08    2.17
  -1  -9  -7    7.35    5.40
   1  -9   7    9.42    4.38
   1   9  -7    8.78    4.60
  -1  -9  -7    9.51    4.49
   1   9  -7    0.20    4.64
   1  -9   6   83.01    4.01
  -1   9   6   95.67    5.87
   1  -9   6   87.18    4.06
   1  -9   6   90.78    8.38
  -1  -9  -6   97.81    9.50
  -1  -9  -6   79.65    7.75
   1   9  -6   99.16    9.71
  -1   9   6   89.24   10.36
   1   9  -6   97.27    8.39
   1  -9   5    9.01    1.45
   1   9  -5    6.22    3.20
  -1   9   5    9.50    2.60
   1  -9   5    4.39    1.30
  -1  -9  -5    1.85    4.52
   1  -9   5    8.33    4.35
   1   9  -5   13.52    5.39
  -1  -9  -5   10.26    4.27
  -1   9   5   16.66    6.31
   1   9  -5   14.30    5.09
  -1   9   4  174.03    6.01
   1   9  -4  145.58    8.07
  -1  -9  -4  138.13   10.72
   1  -9   4  158.80   10.42
  -1  -9  -4  144.18    9.70
   1   9  -4  170.60   11.73
   1   9  -4  158.65   10.23
  -1   9   4  165.46   12.26
  -1   9   3  105.34    3.90
   1   9  -3   89.83    6.47
   1  -9   3  118.77    9.16
  -1  -9  -3   95.07    8.95
   1   9  -3  103.28    9.44
   1   9  -3   79.46    7.85
  -1   9   3   98.11    9.87
  -1  -9  -2    9.43    3.07
   1   9  -2    5.91    2.87
   1  -9   2    6.20    3.40
  -1  -9  -2   11.58    4.71
   1   9  -2    8.43    4.81
  -1   9   2    9.88    5.37
   1   9  -2    0.66    4.33
  -1  -9  -1   55.25    5.19
   1   9  -1   57.02    5.32
   1  -9   1   66.66    7.13
  -1  -9  -1   63.45    7.71
   1   9  -1   52.28    7.52
   1   9  -1   74.26    7.84
  -1   9   1   66.14    8.44
  -1  -9   0   25.53    3.83
   1   9   0   31.64    4.61
   1  -9   0   18.56    4.46
  -1  -9   0   28.33    5.83
  -1   9   0   28.11    7.53
   1   9   0    9.33    4.41
   1   9   0   20.48    5.75
  -1   9   0   34.14    6.76
  -1  -9   1   59.39    5.29
   1   9   1   66.08    6.02
   1  -9  -1   61.11    6.24
  -1  -9   1   55.51    7.26
  -1   9  -1   76.60    9.23
   1  -9  -1   65.72    7.82
   1   9   1   58.28    7.16
  -1   9  -1   68.84    7.70
   1   9   1   65.80    7.61
   1   9   2    6.59    3.35
  -1  -9   2    9.47    3.23
   1  -9  -2    9.23    3.82
  -1  -9   2    9.47    3.95
   1  -9  -2    0.24    4.26
  -1   9  -2    5.83    5.39
   1   9   2   10.91    4.93
  -1   9  -2    7.70    4.88
   1   9   2   16.22    5.28
  -1  -9   3   93.47    6.66
   1   9   3   91.43    7.03
   1  -9  -3   79.53    3.22
   1   9   3   93.42    6.58
   1  -9  -3  107.04    7.99
  -1  -9   3   91.00    8.75
   1  -9  -3   86.84    8.95
   1   9   3  100.38    9.24
  -1   9  -3  104.58   10.56
   1   9   3  104.78    9.43
  -1   9  -3  108.32    8.78
   1   9   4  145.15    8.12
   1  -9  -4  143.49    5.05
  -1  -9   4  163.23    8.70
  -1  -9   4  170.34   11.42
   1  -9  -4  151.22    9.01
  -1   9  -4  149.39   12.50
   1  -9  -4  154.64   11.62
   1   9   4  175.77   11.15
  -1   9  -4  157.30    9.82
   1   9   5    8.30    3.36
   1  -9  -5    9.33    2.26
  -1  -9   5   11.18    3.81
  -1  -9   5   12.66    4.69
   1  -9  -5    9.48    3.77
  -1   9  -5   12.80    6.59
   1  -9  -5    9.85    5.46
  -1   9  -5   -0.21    4.04
   1   9   5   22.63    6.13
   1   9   6   68.98    6.23
  -1  -9   6   86.10    7.05
   1  -9  -6   73.82    4.88
  -1  -9   6   83.55    8.51
   1  -9  -6   83.97    7.40
   1  -9  -6   72.89    8.67
  -1   9  -6   87.24    9.82
  -1   9  -6   82.44    7.39
   1   9   6   80.12    9.17
  -1  -9   7    7.66    3.40
   1   9   7   -3.48    3.36
   1  -9  -7    7.90    2.75
   1  -9  -7   10.03    4.14
  -1  -9   7   10.18    4.55
   1  -9  -7    8.93    5.27
  -1   9  -7    2.93    5.60
   1   9   7    4.76    5.13
  -1   9  -7    2.41    3.79
   1   9   8  226.65   11.07
  -1  -9   8  246.20   11.85
   1  -9  -8  192.48    8.90
  -1  -9   8  238.34   13.94
   1  -9  -8  235.92   11.72
   1  -9  -8  221.23   14.09
  -1   9  -8  245.25   15.81
  -1   9  -8  236.62   10.94
   1   9   8  250.01   14.30
   1   9   9   10.62    3.87
  -1  -9   9   19.27    4.69
   1  -9  -9   14.90    4.22
  -1  -9   9   19.21    5.23
  -1   9  -9   17.18    6.77
   1  -9  -9   19.79    5.96
   1   9   9   23.86    6.72
  -1   9  -9   12.77    4.50
  -1   9 -10  232.80    9.78
   1   9  10  195.36   11.16
  -1  -9  10  246.93   12.47
  -1  -9  10  226.48   14.31
   1  -9 -10  225.40   11.85
  -1   9 -10  248.09   16.17
   1  -9 -10  227.27   14.75
  -1   9 -10  222.49    9.95
   1   9  10  236.24   14.45
  -1  -9  11   60.04    7.30
   1   9  11   44.98    6.31
  -1  -9  11   54.17    8.17
   1  -9 -11   64.46    7.12
   1  -9 -11   43.31    7.80
  -1   9 -11   60.46    9.58
  -1   9 -11   54.95    5.67
   1   9  11   61.01    8.87
  -1  -9  12  256.35   13.52
   1   9  12  233.55   12.78
   1  -9 -12  224.80   12.27
  -1  -9  12  237.90   15.35
   1  -9 -12  263.32   16.54
  -1   9 -12  265.52   17.16
  -1   9 -12  258.18   10.04
   1   9  12  243.67   15.11
  -1  -9  13   18.16    5.09
   1   9  13    8.58    4.70
  -1  -9  13    4.34    4.71
   1  -9 -13   10.74    4.58
   1  -9 -13   24.55    7.59
  -1   9 -13    1.53    5.90
  -1   9 -13   10.07    3.74
   1   9  13    8.97    6.44
  -1  -9  14  339.52   16.47
   1   9  14  342.12   16.50
   1  -9 -14  344.49   15.92
  -1  -9  14  383.35   19.28
   1  -9 -14  323.73   19.35
  -1   9 -14  328.98   19.33
   1   9  14  337.67   17.86
  -1   9 -14  351.61    9.57
   1   9  15   45.36    7.38
  -1  -9  15   44.89    7.16
  -1  -9  15   47.60    8.41
   1  -9 -15   44.83    7.24
   1  -9 -15   53.79    9.32
  -1   9 -15   48.35    9.29
   1   9  15   47.84    9.07
  -1   9 -15   41.22    3.46
  -1  -9  16   62.53    8.26
   1   9  16   58.03    8.32
  -1  -9  16   46.30    8.64
   1  -9 -16   67.23    8.23
   1  -9 -16   63.55   10.53
  -1   9 -16   72.21   10.48
   1   9  16   55.89    9.41
   1   9  17   58.36    8.65
  -1  -9  17   67.96    8.90
  -1  -9  17   65.47    9.80
   1  -9 -17   55.07    7.81
   1  -9 -17   65.61   11.25
  -1   9 -17   63.93   10.31
   1   9  17   41.76    8.82
   1   9  18   96.78   10.62
  -1  -9  18   97.04   11.07
  -1  -9  18  104.52   11.95
   1  -9 -18   89.51    9.86
   1  -9 -18   99.16   12.74
  -1   9 -18  106.30   12.63
   1   9  18   91.60   11.05
   1   9  19   10.79    5.89
  -1  -9  19    8.25    6.08
  -1  -9  19   22.23    8.06
   1  -9 -19    7.75    5.49
  -1   9 -19    3.00    6.71
   1  -9 -19   18.21    7.95
   1   9  19    9.37    6.42
  -1  -9  20   57.54    9.31
   1   9  20   35.83    7.74
  -1  -9  20   61.37    9.83
   1  -9 -20   45.58    8.02
  -1   9 -20   48.59   10.67
   1  -9 -20   61.83   11.48
   1   9  20   59.05   10.39
   1   9  21   19.20    6.98
  -1  -9  21    4.27    5.41
  -1  -9  21    5.75    6.19
   1  -9 -21   15.68    6.94
  -1   9 -21   12.78    8.28
   1  -9 -21   16.34    9.38
   1   9  21   -4.14    6.91
  -1  -9  22   70.93   10.80
   1   9  22   56.45    9.46
   1  -9 -22   53.89    9.91
  -1  -9  22   67.88   10.98
  -1   9 -22   63.82   11.83
   1  -9 -22   82.92   13.32
   1   9  22   68.89   11.99
  -1  -9  23   12.46    7.95
   1   9  23    1.05    6.11
  -1  -9  23   10.62    8.16
   1  -9 -23    3.21    6.14
  -1   9 -23    7.14    8.13
   1  -9 -23   23.27   10.58
   1   9  23    4.66    8.14
  -1  -9  24    2.41    6.69
   1   9  24    3.56    6.43
  -1  -9  24    2.36    7.83
   1  -9 -24    7.35    6.74
   1  -9 -24    3.52    8.41
  -1   9 -24   18.66    9.31
   1   9  24   -6.40    8.33
  -1  -9  25   55.26    9.85
   1   9  25   62.70   11.16
  -1  -9  25   45.16    9.55
   1  -9 -25   39.23    9.24
  -1   9 -25   65.39   12.49
   1  -9 -25   53.66   12.47
   1   9  25   49.07   11.07
  -1  -9  26   30.11    9.81
   1   9  26   43.17   10.26
  -1  -9  26   34.72   10.48
  -1   9 -26   46.88   12.64
   1  -9 -26   34.70   11.58
   1   9  26   29.48   10.17
  -1  -9  27   73.60   13.24
   1   9  27   55.64   10.90
   1  -9 -27   74.38   14.51
  -1   9 -27   59.34   12.90
  -1  -9  27   63.91   11.99
   1   9  28   13.55    8.36
  -1  -9  28   21.55    9.40
  -1   9 -28   19.27   10.57
   1  -9 -28   26.33   11.71
  -1  -9  28    7.87    8.79
   1   9  29    3.64    7.53
  -1  -9  29   -4.64    7.73
  -1   9 -29    5.67   10.06
   1  -9 -29    5.98   10.50
  -1  -9  29    7.09    8.83
  -1  -9  30   16.45    8.66
   1   9  30   15.86    9.64
  -1   9 -30   28.78   13.91
   1  -9 -30    7.65   10.23
  -1  -9  30   47.40   12.60
  -1  -9  31    4.81    9.22
  -1   9 -31    1.04   11.72
  -1  -9  31   23.75   11.94
  -1 -10 -30   21.74   12.66
  -1  10  30   21.07   10.95
   1 -10  29   14.69    8.81
  -1  10  29    7.42    9.15
   1 -10  29   29.16   11.73
  -1 -10 -29   21.67   12.25
   1  10 -29   13.28   10.96
  -1  10  29   -4.45   11.65
   1 -10  28   26.90    9.34
  -1  10  28   26.23   11.30
   1 -10  28    5.10    8.71
  -1 -10 -28   11.61    9.96
   1  10 -28   36.31   13.39
  -1  10  28    8.73   10.63
  -1  10  27   52.53   11.88
   1 -10  27   52.43   10.41
   1 -10  27   47.90   12.11
  -1 -10 -27   52.87   13.34
   1  10 -27   50.71   13.34
  -1 -10 -27   28.55   10.53
  -1  10  27   57.68   13.42
   1 -10  26  107.42   13.44
  -1  10  26  105.14   14.46
   1 -10  26  103.23   14.95
  -1 -10 -26   98.31   15.53
   1  10 -26  100.28   16.14
  -1 -10 -26   78.05   12.93
  -1  10  26   66.60   13.99
  -1  10  25   -4.43    7.42
   1 -10  25    8.88    7.19
  -1 -10 -25   13.14    8.90
   1 -10  25    9.90    8.06
   1  10 -25   23.03   10.81
  -1 -10 -25   11.92    8.17
  -1  10  25   -3.72    9.17
  -1  10  24  -12.18    7.30
   1 -10  24   13.05    7.61
   1 -10  24   11.65    8.13
  -1 -10 -24   -7.48    8.51
   1  10 -24   23.31   11.42
  -1 -10 -24    7.81    7.36
  -1  10  24    6.84   10.05
  -1  10  23    7.06    7.09
   1 -10  23    6.55    5.99
   1 -10  23   13.87    8.70
  -1 -10 -23    0.46    7.52
   1  10 -23   30.97   10.15
  -1 -10 -23    2.53    8.26
  -1  10  23   20.25    9.98
   1 -10  22   49.33    8.67
  -1  10  22   68.39   10.85
   1 -10  22   58.48   11.02
  -1 -10 -22   51.70   11.15
   1  10 -22   39.65   10.13
  -1 -10 -22   38.25    9.37
  -1  10  22   62.71   11.75
   1 -10  21   16.47    6.02
  -1  10  21   32.61    8.01
  -1 -10 -21   42.95   10.58
   1 -10  21   23.07    8.52
   1  10 -21   22.59    8.82
  -1 -10 -21   28.82    8.60
  -1  10  21    8.24    8.33
  -1  10  20   18.08    6.98
   1 -10  20   10.16    4.88
   1 -10  20   12.10    7.18
  -1 -10 -20    9.29    7.97
   1  10 -20    8.93    7.25
  -1 -10 -20    7.93    6.77
  -1  10  20    6.60    8.33
   1 -10  19   69.84    8.57
  -1  10  19   59.44    9.22
  -1 -10 -19   67.08   11.48
   1 -10  19   70.91   10.66
  -1 -10 -19   65.52   10.18
   1  10 -19   69.67   12.03
  -1  10  19   49.11   10.98
   1 -10  18   21.68    5.86
  -1  10  18   11.54    5.48
  -1 -10 -18   39.90   10.91
   1 -10  18   18.34    7.56
   1  10 -18   13.48    6.49
  -1 -10 -18   14.49    6.57
  -1  10  18   -1.54    7.96
   1  10 -18   21.11    5.80
   1 -10  17    1.43    4.62
  -1  10  17   -0.01    4.85
   1 -10  17   21.52    8.13
  -1 -10 -17    1.99    6.39
   1  10 -17   -1.62    6.35
  -1 -10 -17   -0.92    5.38
   1  10 -17   -1.69    5.22
  -1  10  17    3.09    7.68
  -1  10  16   53.15    7.80
   1 -10  16   43.75    6.63
   1 -10  16   44.74    8.66
  -1 -10 -16   47.85    9.56
  -1 -10 -16   41.05    8.02
   1  10 -16   44.53    9.78
  -1  10  16   29.43    9.59
   1  10 -16   59.03    7.55
   1 -10  15  343.94   14.39
  -1  10  15  274.83   14.71
   1 -10  15  308.07   18.65
  -1 -10 -15  324.82   20.05
   1  10 -15  311.51   19.75
  -1 -10 -15  322.43   17.94
  -1  10  15  321.84   20.57
   1  10 -15  350.83   14.85
   1 -10  14   98.68    7.85
  -1  10  14   67.61    7.64
   1 -10  14   94.16   11.06
  -1 -10 -14   93.34   11.72
   1  10 -14   84.86   11.49
  -1 -10 -14   76.61    9.42
   1  10 -14   89.21    8.40
  -1  10  14   88.71   12.40
   1 -10  13  629.38   17.47
  -1  10  13  509.10   18.07
   1 -10  13  585.80   24.03
  -1 -10 -13  529.68   24.09
  -1 -10 -13  580.25   22.58
   1  10 -13  541.23   24.63
  -1  10  13  578.36   26.63
   1  10 -13  602.78   19.02
   1 -10  12   39.69    5.13
  -1  10  12   36.31    5.65
   1 -10  12   44.94    7.83
  -1 -10 -12   45.91    8.84
  -1 -10 -12   40.98    7.09
   1  10 -12   48.07    8.89
   1 -10  12   36.79    5.37
  -1  10  12   28.86    8.70
   1  10 -12   32.90    6.04
   1 -10  11  130.62    7.51
  -1  10  11  120.57    8.52
  -1 -10 -11  145.57   13.21
   1 -10  11  129.52   11.64
  -1 -10 -11  116.63   10.44
   1  10 -11  120.91   12.06
   1 -10  11  119.89    7.95
  -1  10  11  130.45   13.89
   1  10 -11  110.50    9.12
  -1  10  10   12.24    3.79
   1 -10  10   16.52    3.44
   1 -10  10   18.33    6.41
  -1 -10 -10   15.79    6.17
  -1 -10 -10   13.55    5.02
   1  10 -10   18.99    6.77
  -1  10  10    5.34    6.62
   1  10 -10   19.45    5.50
   1 -10   9  152.43    6.96
  -1  10   9  133.08    8.14
   1 -10   9  131.11    6.54
   1 -10   9  149.87   11.65
  -1 -10  -9  144.65   12.29
  -1 -10  -9  132.46   10.51
   1  10  -9  124.72   11.68
  -1  10   9  133.50   13.16
   1  10  -9  139.00   10.14
   1 -10   8  196.11    7.03
  -1  10   8  206.24    9.45
   1 -10   8  188.27    6.95
   1 -10   8  202.75   13.16
  -1 -10  -8  161.41   13.08
  -1 -10  -8  213.05   12.70
   1  10  -8  205.01   14.31
   1  10  -8  196.69   11.56
  -1  10   8  233.18   16.41
   1 -10   7   41.84    3.20
   1 -10   7   41.55    3.15
  -1  10   7   50.30    4.82
   1 -10   7   44.77    7.01
  -1 -10  -7   55.28    8.46
  -1 -10  -7   53.09    7.33
   1  10  -7   42.21    7.16
   1  10  -7   46.44    6.98
  -1  10   7   44.04    8.17
  -1  10   6   12.57    3.01
   1 -10   6    8.32    1.59
   1 -10   6   12.09    1.56
   1 -10   6   20.77    5.55
  -1 -10  -6    3.75    4.81
  -1 -10  -6   12.81    4.94
   1  10  -6    4.91    5.06
  -1  10   6    3.96    6.55
   1  10  -6   16.57    5.67
  -1  10   5    4.69    2.09
   1  10  -5    3.92    3.03
  -1 -10  -5    1.59    4.60
   1 -10   5   -2.43    4.35
  -1 -10  -5    4.23    4.25
   1  10  -5    3.86    4.72
  -1  10   5   -0.14    5.76
   1  10  -5   -3.18    4.51
   1  10  -4   10.98    3.55
  -1  10   4   10.28    2.11
   1 -10   4    8.72    4.80
  -1 -10  -4    1.02    4.31
   1  10  -4   12.45    5.85
  -1 -10  -4    5.69    4.44
  -1  10   4    3.19    5.78
   1  10  -4    3.77    4.65
   1  10  -3   82.21    6.31
  -1 -10  -3   99.50    9.62
   1 -10   3  110.86    9.41
   1  10  -3   92.40    9.93
   1  10  -3  102.52    9.17
  -1  10   3   86.18    9.66
   1  10  -2   60.36    5.84
  -1 -10  -2   67.83    8.22
   1 -10   2   61.77    7.45
   1  10  -2   69.26    8.69
  -1  10   2   47.58    8.01
   1  10  -2   69.72    8.02
  -1 -10  -1   10.17    3.15
   1  10  -1   13.39    3.56
   1 -10   1   14.48    4.52
  -1 -10  -1    7.70    4.88
   1  10  -1   14.51    5.47
   1  10  -1    6.57    5.17
  -1  10   1    1.48    5.09
   1  10   0   63.27    5.94
  -1 -10   0   53.57    5.14
  -1 -10   0   68.20    8.20
   1 -10   0   70.19    7.27
   1  10   0   61.73    7.95
  -1  10   0   58.82    7.97
   1  10   0   58.70    7.45
  -1 -10   1   11.31    2.99
   1  10   1    5.06    3.11
  -1 -10   1    3.29    4.19
   1 -10  -1   12.77    4.30
   1 -10  -1   16.75    5.97
  -1  10  -1   19.22    6.64
   1  10   1    9.25    5.02
  -1  10  -1   15.21    5.91
   1  10   1    7.32    5.47
   1  10   2   60.06    5.83
  -1 -10   2   71.32    5.84
   1 -10  -2   63.08    6.92
  -1 -10   2   70.79    8.55
   1  10   2   66.57    8.73
   1 -10  -2   59.99    8.00
  -1  10  -2   54.03    9.05
  -1  10  -2   64.98    7.83
   1  10   2   69.00    5.62
   1  10   2   65.54    8.27
  -1 -10   3   96.09    6.59
   1  10   3   86.80    6.93
   1  10   3   83.09    6.27
  -1 -10   3   86.57    8.99
   1 -10  -3   89.73    7.92
   1  10   3   90.91    9.38
  -1  10  -3   89.24   10.64
   1 -10  -3   80.57    9.16
  -1  10  -3   82.45    8.28
   1  10   3   96.84    9.76
   1 -10  -4    5.65    1.54
  -1 -10   4    9.94    3.82
   1  10   4   13.06    3.54
  -1 -10   4    4.85    4.10
   1 -10  -4    9.87    4.11
  -1  10  -4    9.11    6.00
   1 -10  -4   12.18    5.78
  -1  10  -4    9.12    5.01
   1  10   4    9.26    5.87
   1  10   5    4.08    3.22
  -1 -10   5    3.87    3.28
   1 -10  -5    4.35    1.85
  -1 -10   5    7.82    4.14
   1 -10  -5    7.37    4.07
   1 -10  -5    0.15    5.22
  -1  10  -5   -3.12    5.84
  -1  10  -5    2.73    4.11
   1  10   5    4.18    5.49
   1  10   6   15.50    4.10
  -1 -10   6   10.13    2.98
   1 -10  -6   10.40    2.53
   1 -10  -6   -1.69    3.55
  -1 -10   6    6.70    4.73
   1 -10  -6    7.60    5.48
  -1  10  -6    7.84    5.40
  -1  10  -6   10.69    4.81
   1  10   6   16.77    6.82
   1 -10  -7   37.21    4.10
   1  10   7   42.71    5.70
  -1 -10   7   46.48    5.54
  -1 -10   7   57.54    8.06
   1 -10  -7   40.57    6.08
   1 -10  -7   40.74    7.38
  -1  10  -7   59.76    9.42
   1  10   7   37.56    7.47
  -1  10  -7   44.12    6.19
   1 -10  -8  162.34    8.12
  -1 -10   8  192.44   10.76
   1  10   8  189.05   10.34
  -1 -10   8  203.83   13.72
   1 -10  -8  187.78   11.21
  -1  10  -8  221.05   15.95
   1 -10  -8  193.04   14.07
  -1  10  -8  188.95   10.33
   1  10   8  210.68   14.07
  -1 -10   9  149.67    9.89
   1  10   9  133.56    9.22
   1 -10  -9  127.94    9.58
  -1 -10   9  165.61   12.65
   1 -10  -9  151.30   12.55
  -1  10  -9  146.38   13.21
   1  10   9  138.32   11.96
  -1  10  -9  133.67    8.83
   1  10  10    9.70    4.23
  -1 -10  10   16.29    4.80
  -1 -10  10   14.17    6.02
   1 -10 -10    3.73    3.57
  -1  10 -10   19.50    7.53
   1 -10 -10   17.54    6.57
  -1  10 -10   22.24    5.18
   1  10  10   19.51    6.94
  -1  10 -11  151.31    8.37
  -1 -10  11  141.13   10.17
   1  10  11  126.19    9.57
  -1 -10  11  135.07   11.80
   1 -10 -11  116.40    9.56
  -1  10 -11  128.44   13.18
   1 -10 -11  134.71   12.48
  -1  10 -11  134.47    8.47
   1  10  11  146.70   12.42
   1  10  12   30.06    6.07
  -1 -10  12   33.76    6.06
   1 -10 -12   34.61    6.31
  -1 -10  12   37.69    7.77
   1 -10 -12   33.20    7.84
  -1  10 -12   30.63    7.84
  -1  10 -12   31.27    5.13
   1  10  12   42.60    9.39
   1  10  13  544.21   20.42
  -1 -10  13  550.23   20.27
  -1 -10  13  635.96   25.55
   1 -10 -13  533.35   20.03
   1 -10 -13  599.09   25.63
  -1  10 -13  545.78   25.45
  -1  10 -13  571.98   15.17
   1  10  13  586.74   23.91
  -1 -10  14   69.92    8.48
   1  10  14   84.60    9.33
   1 -10 -14   69.72    8.51
  -1 -10  14   70.50    9.28
   1 -10 -14   74.84   10.86
  -1  10 -14   97.05   11.93
   1  10  14   98.95   11.83
  -1  10 -14   91.00    6.82
   1  10  15  311.43   16.43
  -1 -10  15  320.08   16.72
  -1 -10  15  330.80   19.46
   1 -10 -15  318.96   16.21
   1 -10 -15  322.41   20.37
  -1  10 -15  360.87   21.37
   1  10  15  339.95   19.35
  -1 -10  16   40.67    7.19
   1  10  16   28.82    6.26
  -1 -10  16   57.45    9.35
   1 -10 -16   31.95    6.55
   1 -10 -16   42.21    9.73
  -1  10 -16   48.70    9.98
   1  10  16   45.07    9.64
  -1 -10  17    4.52    5.44
   1  10  17    5.29    5.49
   1 -10 -17   -0.90    5.13
  -1 -10  17   -2.82    6.01
   1 -10 -17    4.69    7.38
  -1  10 -17    8.54    7.71
   1  10  17   -2.36    6.81
   1  10  18   14.29    5.57
  -1 -10  18   23.12    7.02
   1 -10 -18   16.91    6.32
  -1 -10  18    9.66    6.63
   1 -10 -18    0.44    6.64
  -1  10 -18   16.57    8.43
   1  10  18   17.39    8.44
   1  10  19   61.35    9.16
  -1 -10  19   42.30    8.60
  -1 -10  19   63.64   10.32
   1 -10 -19   43.93    7.93
  -1  10 -19   81.95   12.61
   1 -10 -19   38.99    9.83
   1  10  19   40.86    9.29
   1  10  20    6.27    5.77
  -1 -10  20    4.04    5.44
  -1 -10  20   10.97    6.92
   1 -10 -20    3.72    5.54
  -1  10 -20   10.54    8.16
   1 -10 -20   23.00    9.01
   1  10  20   10.68    8.12
   1  10  21   28.33    8.14
  -1 -10  21   27.64    7.91
  -1 -10  21   19.35    8.57
   1 -10 -21    5.42    6.41
   1 -10 -21   29.00    9.81
  -1  10 -21   31.66   10.22
   1  10  21    4.12    7.77
   1  10  22   43.98    9.08
  -1 -10  22   68.71   10.80
  -1 -10  22   61.31   11.36
   1 -10 -22   51.91    9.14
  -1  10 -22   42.90   10.68
   1 -10 -22   58.58   11.95
   1  10  22   53.99   10.64
  -1 -10  23    9.24    7.19
   1  10  23   11.56    7.34
  -1 -10  23    3.04    6.80
   1 -10 -23   23.02    7.73
  -1  10 -23   10.32    8.73
   1 -10 -23   14.35    8.47
   1  10  23    6.61    9.57
  -1 -10  24    4.63    6.81
   1  10  24    5.11    6.37
  -1 -10  24   -0.55    7.50
  -1  10 -24   -6.78    9.17
   1 -10 -24    9.58    8.40
   1  10  24   11.22    8.54
  -1 -10  25    1.77    7.58
   1  10  25   -9.44    7.03
  -1 -10  25   11.60    7.39
  -1  10 -25    0.99    9.00
   1 -10 -25   15.40    9.66
   1  10  25   15.86    9.61
   1  10  26   96.48   13.22
  -1 -10  26   97.49   13.48
  -1 -10  26   93.35   13.50
   1 -10 -26   82.00   14.52
  -1  10 -26  139.22   17.09
   1  10  26  103.67   14.88
  -1 -10  27   50.72   11.53
   1  10  27   55.23   11.57
  -1 -10  27   54.94   12.80
  -1  10 -27   31.07   11.37
   1 -10 -27   33.75   12.52
   1  10  27   52.74   12.70
  -1 -10  28   33.52   11.24
   1  10  28   25.79    9.18
  -1  10 -28   52.93   14.26
   1 -10 -28   15.79   10.84
  -1 -10  28   19.46   10.41
  -1 -10  29   18.96   10.94
   1  10  29    3.49    7.97
   1 -10 -29   13.76   11.28
  -1  10 -29    1.04   10.80
  -1 -10  29    7.17   10.76
  -1 -10  30   24.31   11.59
   1  10  30   17.24    9.72
  -1  10 -30   22.29   13.35
   1 -10 -30   21.50   12.88
  -1 -10  30   17.41    9.85
  -1 -10  31    8.43    9.42
  -1 -11 -30   10.45   11.44
  -1  11  30   13.89   10.98
  -1 -11 -29   -3.16    9.71
  -1  11  29    3.27    9.55
  -1  11  29    0.80   11.69
  -1  11  28    4.48    8.53
   1 -11  28   13.13   10.63
  -1 -11 -28   15.16   11.29
   1  11 -28    4.47   10.94
  -1  11  28    9.08   11.85
  -1  11  27   20.30    9.49
   1 -11  27   32.14   10.80
  -1 -11 -27   41.26   12.75
   1  11 -27   19.81   11.05
  -1  11  27   48.03   13.60
  -1  11  26   -1.06    7.87
  -1 -11 -26    3.21    9.54
   1 -11  26    0.99    8.35
   1  11 -26    4.11    9.68
  -1 -11 -26    5.29    8.45
  -1  11  26    1.15   10.59
  -1  11  25   18.61    8.66
  -1 -11 -25   19.32    9.97
   1 -11  25   12.03    8.25
   1  11 -25   21.17   10.12
  -1 -11 -25   29.59    9.64
  -1  11  25    6.33    9.59
  -1  11  24   15.41    7.65
   1 -11  24   28.50    8.72
  -1 -11 -24    8.67    8.99
   1 -11  24   24.46   10.01
   1  11 -24   27.75   11.16
  -1 -11 -24   13.88    8.73
  -1  11  24   19.84   11.26
   1 -11  23   19.56    7.35
  -1  11  23   21.42    8.70
   1 -11  23    6.46    7.38
  -1 -11 -23   23.03   10.14
   1  11 -23   18.37    9.38
  -1 -11 -23   22.22    9.65
  -1  11  23    4.83    9.28
   1 -11  22    5.89    6.09
  -1  11  22   12.08    7.41
  -1 -11 -22    1.32    7.81
   1 -11  22   -3.49    8.38
   1  11 -22    0.36    8.28
  -1 -11 -22   12.11    7.87
  -1  11  22    1.54    9.04
  -1  11  21   27.39    7.81
   1 -11  21   24.69    6.33
   1 -11  21   30.42    8.66
  -1 -11 -21   26.02    9.79
   1  11 -21    4.37    7.90
  -1 -11 -21   17.78    7.87
  -1  11  21   42.29   11.98
   1 -11  20   57.93    8.61
  -1  11  20   67.65   10.12
  -1 -11 -20   50.47   10.88
   1 -11  20   62.68   10.93
   1  11 -20   48.19   11.04
  -1 -11 -20   60.55   10.66
  -1  11  20   68.35   12.62
   1 -11  19   92.85   10.14
  -1  11  19   63.60    9.42
   1 -11  19   96.92   12.55
  -1 -11 -19   72.90   11.90
  -1 -11 -19   70.59   10.42
   1  11 -19   87.90   12.67
  -1  11  19  107.25   15.12
   1 -11  18   75.99    8.94
  -1  11  18   61.88    9.00
  -1 -11 -18   67.52   11.36
   1 -11  18   46.25    9.89
  -1 -11 -18   64.08   10.05
   1  11 -18   67.91   11.84
  -1  11  18   71.20   12.47
   1 -11  17   51.48    7.61
  -1  11  17   39.86    7.46
   1 -11  17   40.25    8.67
  -1 -11 -17   31.44    8.92
  -1 -11 -17   33.10    8.62
   1  11 -17   47.72   10.84
   1  11 -17   49.39    7.78
  -1  11  17   36.14    9.93
   1 -11  16   68.19    7.54
  -1  11  16   84.43    9.32
  -1 -11 -16   69.21   10.97
   1 -11  16   68.53   10.39
  -1 -11 -16   63.28    9.91
   1  11 -16   88.74   12.53
  -1  11  16   68.42   11.66
   1  11 -16   81.14    8.59
  -1  11  15   28.48    6.29
   1 -11  15   18.40    5.08
  -1 -11 -15   29.07    9.07
   1 -11  15   22.63    7.23
  -1 -11 -15   16.04    6.93
   1  11 -15   18.72    8.06
   1  11 -15   34.62    6.70
  -1  11  15   17.35    9.03
  -1  11  14   22.95    5.78
   1 -11  14   16.04    4.72
   1 -11  14   13.07    6.53
  -1 -11 -14   14.05    6.77
  -1 -11 -14   10.19    6.01
   1  11 -14    9.81    6.48
   1  11 -14   21.31    6.67
  -1  11  14   17.55    8.13
   1 -11  13   74.55    6.77
  -1  11  13   53.64    7.00
  -1 -11 -13   67.23   10.08
   1 -11  13   62.46    9.45
  -1 -11 -13   59.13    8.60
   1  11 -13   56.28    9.93
  -1  11  13   49.27   10.84
   1  11 -13   61.74    8.17
  -1  11  12  112.43    8.72
   1 -11  12  138.56    8.10
   1 -11  12  145.00   12.77
  -1 -11 -12  113.35   12.62
   1  11 -12  128.68   13.54
  -1 -11 -12  130.95   11.93
  -1  11  12  112.74   13.63
   1  11 -12  140.21   10.50
  -1  11  11   21.32    4.85
   1 -11  11   24.54    4.02
  -1 -11 -11   23.27    7.74
   1 -11  11   18.47    6.62
   1  11 -11   20.88    7.62
  -1 -11 -11    9.68    5.43
  -1  11  11   26.99    8.64
   1  11 -11    8.02    5.17
  -1  11  10   40.73    5.32
   1 -11  10   48.73    4.66
   1 -11  10   37.16    7.59
  -1 -11 -10   54.04    8.91
  -1 -11 -10   47.34    8.15
   1  11 -10   26.13    7.57
  -1  11  10   44.44   10.60
   1  11 -10   39.25    6.87
   1 -11   9  123.40    6.00
  -1  11   9  139.08    8.50
   1 -11   9  140.01    6.35
  -1 -11  -9  140.68   12.77
   1 -11   9  161.15   12.67
  -1 -11  -9  156.52   12.14
   1  11  -9  135.32   12.77
   1  11  -9  147.20   11.00
  -1  11   9  147.08   14.24
   1 -11   8   41.17    3.35
  -1  11   8   63.73    5.63
   1 -11   8   41.85    3.49
   1 -11   8   55.28    8.62
  -1 -11  -8   51.83    8.68
  -1 -11  -8   48.19    7.67
   1  11  -8   47.14    8.84
   1  11  -8   46.48    7.02
  -1  11   8   46.98    9.64
  -1  11   7  355.25   11.15
   1 -11   7  324.74   17.01
  -1 -11  -7  318.15   17.98
  -1 -11  -7  293.02   15.46
   1  11  -7  316.32   18.32
  -1  11   7  330.35   19.31
   1  11  -7  312.74   15.04
  -1  11   6   60.15    4.59
   1 -11   6   73.69    8.74
  -1 -11  -6   68.41    8.82
  -1 -11  -6   65.10    8.24
   1  11  -6   63.54    9.32
  -1  11   6   80.04   11.11
   1  11  -6   71.58    8.60
  -1  11   5  351.12    8.30
   1 -11   5  389.89   17.96
  -1 -11  -5  354.70   18.52
   1  11  -5  343.45   18.48
  -1 -11  -5  377.91   17.16
  -1  11   5  364.61   19.63
   1  11  -5  372.38   16.51
   1  11  -4   65.98    5.87
   1 -11   4  101.81    9.72
  -1 -11  -4   74.26    9.22
   1  11  -4   61.29    8.94
  -1 -11  -4   84.20    8.73
  -1  11   4   87.30   10.77
   1  11  -4   74.45    8.50
   1  11  -3   20.07    3.95
   1 -11   3   20.82    5.11
  -1 -11  -3   22.67    6.63
   1  11  -3   16.41    6.12
  -1  11   3   39.68    8.58
   1  11  -3   22.24    6.25
   1  11  -2  122.86    7.65
   1 -11   2  159.85   11.40
  -1 -11  -2  154.26   12.16
   1  11  -2  148.02   12.28
  -1  11   2  159.42   12.90
   1  11  -2  154.03   11.72
   1  11  -1   18.69    3.71
   1 -11   1   23.70    5.38
  -1 -11  -1   26.46    6.43
   1  11  -1   17.15    6.26
   1  11  -1   27.70    6.63
  -1  11   1   18.64    6.92
  -1 -11   0   72.62    6.05
   1  11   0   61.05    5.94
   1 -11   0   73.58    7.99
  -1 -11   0   62.12    8.31
   1  11   0   70.03    9.38
  -1  11   0   77.55    9.74
   1  11   0   62.47    8.38
   1  11   1   19.55    4.40
  -1 -11   1   25.48    4.10
   1 -11  -1   14.08    4.63
  -1 -11   1   18.85    5.61
  -1  11  -1    6.89    6.47
   1  11   1   23.53    6.92
   1 -11  -1   20.73    6.69
  -1  11  -1   11.83    5.13
   1  11   1   12.46    6.24
   1  11   2  130.02    8.36
  -1 -11   2  151.98    8.07
   1  11   2  134.14    7.77
   1 -11  -2  146.87   10.30
  -1 -11   2  156.04   12.11
   1  11   2  153.38   12.64
  -1  11  -2  149.48   14.29
   1 -11  -2  156.25   12.90
  -1  11  -2  150.74   11.43
   1  11   2  157.91   12.33
   1  11   3   22.43    4.32
  -1 -11   3   24.84    4.11
  -1 -11   3   23.99    6.20
   1 -11  -3   20.03    5.28
   1 -11  -3   22.66    5.98
  -1  11  -3   15.00    6.48
  -1  11  -3   26.02    6.27
   1  11   3   17.90    6.67
   1  11   4   64.41    6.07
  -1 -11   4   75.33    6.21
  -1 -11   4   69.03    8.78
   1 -11  -4   67.36    7.59
  -1  11  -4   71.58   10.51
   1 -11  -4   85.52   10.20
  -1  11  -4   70.61    8.29
   1  11   4   89.15   10.04
   1  11   5  314.33   12.23
  -1 -11   5  348.60   12.83
  -1 -11   5  351.76   18.26
   1 -11  -5  354.26   15.37
   1 -11  -5  361.79   18.83
  -1  11  -5  347.82   20.54
  -1  11  -5  358.87   15.68
   1  11   5  362.91   18.24
  -1 -11   6   68.87    6.42
   1  11   6   53.99    5.87
   1 -11  -6   50.66    3.80
  -1 -11   6   64.85    8.78
   1 -11  -6   70.98    7.71
  -1  11  -6   62.49    9.88
   1 -11  -6   60.16    8.46
  -1  11  -6   50.34    6.96
   1  11   6   59.66    8.71
   1 -11  -7  256.52    8.68
  -1 -11   7  340.34   13.45
   1  11   7  283.61   12.26
  -1 -11   7  315.63   17.66
   1 -11  -7  304.41   14.69
   1 -11  -7  293.70   17.37
  -1  11  -7  350.18   20.24
  -1  11  -7  297.83   13.92
   1  11   7  339.36   18.24
   1  11   8   38.82    5.76
  -1 -11   8   45.21    6.04
   1 -11  -8   39.42    4.61
  -1 -11   8   56.84    8.62
   1 -11  -8   45.01    6.70
   1 -11  -8   52.30    8.45
  -1  11  -8   38.14    8.69
   1  11   8   39.38    8.01
  -1  11  -8   43.09    6.49
  -1 -11   9  158.76   10.42
   1  11   9  124.81    8.98
  -1 -11   9  167.80   13.51
   1 -11  -9  132.98   10.30
   1 -11  -9  144.58   13.08
  -1  11  -9  154.36   14.39
  -1  11  -9  140.93    9.70
   1  11   9  149.94   13.46
   1  11  10   44.14    6.48
  -1 -11  10   33.99    5.53
  -1 -11  10   46.99    8.38
   1 -11 -10   34.09    6.56
   1 -11 -10   40.65    8.72
  -1  11 -10   38.22    8.97
   1  11  10   49.35    9.11
  -1  11 -10   35.91    6.08
   1  11  11   14.05    4.75
  -1 -11  11   16.03    4.42
  -1 -11  11   24.67    7.15
   1 -11 -11   14.29    5.29
  -1  11 -11   32.41    9.13
   1 -11 -11   18.05    7.37
   1  11  11   31.06    8.05
  -1  11 -11   30.45    5.99
  -1 -11  12  137.38   10.48
   1  11  12  124.96   10.23
  -1 -11  12  146.20   13.10
   1 -11 -12  131.10   10.81
   1 -11 -12  116.16   12.72
  -1  11 -12  136.67   14.02
  -1  11 -12  128.67    9.05
   1  11  12  141.34   13.53
  -1 -11  13   62.00    7.67
   1  11  13   53.77    7.67
   1 -11 -13   44.19    7.31
  -1 -11  13   69.93   10.00
  -1  11 -13   58.61   10.84
   1 -11 -13   58.31    9.98
  -1  11 -13   65.17    6.65
   1  11  13   74.96   10.77
   1  11  14   10.95    5.20
  -1 -11  14   16.47    5.51
  -1 -11  14   20.62    7.15
   1 -11 -14    7.89    4.82
  -1  11 -14    4.13    7.34
   1 -11 -14   10.18    6.83
  -1  11 -14   13.24    4.80
   1  11  14   22.27    8.06
   1  11  15   12.25    5.70
  -1 -11  15   24.57    6.54
  -1 -11  15   19.06    6.91
   1 -11 -15   23.39    5.91
  -1  11 -15   31.07    8.73
   1 -11 -15   15.23    7.09
   1  11  15   38.11    8.78
   1  11  16   56.09    8.43
  -1 -11  16   72.29    9.10
  -1 -11  16   81.70   11.58
   1 -11 -16   65.61    9.08
   1 -11 -16   80.61   12.16
  -1  11 -16   97.59   13.30
   1  11  16   61.53   10.42
   1  11  17   23.91    6.56
  -1 -11  17   56.34    8.49
  -1 -11  17   26.87    7.47
   1 -11 -17   28.91    6.58
   1 -11 -17   50.75   10.95
  -1  11 -17   49.14   10.91
   1  11  17   27.53    9.16
  -1 -11  18   66.22    9.59
   1  11  18   67.92    9.17
  -1 -11  18   85.16   11.60
   1 -11 -18   47.36    8.55
   1 -11 -18   62.04   11.43
  -1  11 -18   45.12   11.16
   1  11  18   73.05   11.77
   1  11  19   86.66   10.07
  -1 -11  19   89.36   10.64
  -1 -11  19   77.84   11.44
   1 -11 -19   80.02   10.46
   1 -11 -19   71.25   12.11
  -1  11 -19   69.23   12.24
   1  11  19   80.77   12.47
   1  11  20   51.00    8.92
  -1 -11  20   52.16    9.79
   1 -11 -20   45.68    9.32
  -1 -11  20   69.02   11.20
   1 -11 -20   52.82   11.51
  -1  11 -20   78.99   13.18
   1  11  20   54.17   10.71
   1  11  21   21.44    7.43
  -1 -11  21   25.71    7.52
   1 -11 -21   17.72    6.99
  -1 -11  21   52.30   11.36
   1 -11 -21   23.97    9.46
  -1  11 -21   50.80   12.04
   1  11  21   20.78    9.18
  -1 -11  22    4.35    6.45
   1  11  22    3.38    5.94
   1 -11 -22   11.72    7.16
  -1 -11  22   23.73    9.17
   1 -11 -22  -11.76    8.94
  -1  11 -22   13.28    9.56
   1  11  22    9.06    9.31
  -1 -11  23   17.99    8.39
   1  11  23   17.45    7.82
  -1 -11  23   17.64    8.94
  -1  11 -23    0.09    9.28
   1 -11 -23   31.12   10.64
   1  11  23   19.71    9.77
  -1 -11  24   17.56    7.54
   1  11  24   26.31    8.79
  -1 -11  24    8.72    8.75
  -1  11 -24    4.75    9.13
   1 -11 -24   27.60   10.76
   1  11  24    3.60    8.66
  -1 -11  25   27.53    8.86
   1  11  25   21.07    8.29
  -1 -11  25   35.54   11.19
  -1  11 -25   39.55   11.87
   1 -11 -25   45.31   12.41
   1  11  25   22.72   10.37
  -1 -11  26    0.55    7.47
   1  11  26   -0.72    7.01
  -1 -11  26   11.81    9.79
   1 -11 -26   -6.57    9.28
  -1  11 -26   -3.93    9.76
   1  11  26   16.56   12.23
  -1 -11  27   49.62   11.71
   1  11  27   24.93    9.61
  -1 -11  27   17.87    9.25
  -1  11 -27   58.03   14.41
   1 -11 -27   23.96   11.30
   1  11  27   21.34   11.14
  -1 -11  28    7.48    8.30
   1  11  28   12.17    9.12
  -1  11 -28   11.70   11.30
   1 -11 -28    7.46   11.00
  -1 -11  28   -1.08   10.17
  -1 -11  29   -3.90    9.08
   1  11  29    1.25    8.42
  -1  11 -29    2.62   11.26
   1 -11 -29   -7.15   11.85
  -1 -11  29   -4.28   10.60
  -1 -11  30   31.46   11.34
  -1 -12 -29   12.42   10.71
  -1  12  29   38.89   15.16
  -1 -12 -28   21.98   12.04
  -1  12  28   26.93   11.21
  -1  12  28   22.88   12.89
  -1  12  27   36.76   11.49
  -1 -12 -27    7.90    9.54
   1 -12  27   24.17   10.36
   1  12 -27   29.91   12.85
  -1  12  27   19.15   12.66
  -1  12  26   13.96    9.38
   1 -12  26   37.25   10.97
  -1 -12 -26   11.64   10.15
   1  12 -26   21.19   11.45
  -1  12  26   31.56   13.27
  -1  12  25   19.94    8.73
   1 -12  25   29.27   10.94
  -1 -12 -25   19.74   10.27
   1  12 -25   26.26   11.31
  -1 -12 -25   19.22   10.09
  -1  12  25   41.39   12.78
  -1  12  24   33.23    9.84
   1 -12  24   17.55    8.68
  -1 -12 -24    6.90    9.23
  -1 -12 -24   20.07    9.42
   1  12 -24   -0.59    9.68
  -1  12  24   30.67   13.11
  -1  12  23   44.66    9.92
   1 -12  23   57.29   11.81
  -1 -12 -23   55.06   12.15
   1  12 -23   62.46   13.61
  -1 -12 -23   58.32   11.63
  -1  12  23   64.96   13.48
  -1  12  22   21.59    7.92
  -1 -12 -22   47.84   11.99
   1 -12  22   30.94   10.10
   1  12 -22   18.38   10.46
  -1 -12 -22   26.68    9.46
  -1  12  22   48.17   12.90
  -1  12  21   10.96    6.74
   1 -12  21   15.91    8.31
  -1 -12 -21   10.08    8.86
   1  12 -21   -0.05    8.98
  -1 -12 -21   -2.06    6.84
  -1  12  21    9.32   10.67
  -1  12  20   57.18    9.37
   1 -12  20   84.23   13.44
  -1 -12 -20   64.05   12.08
  -1 -12 -20   64.03   11.57
   1  12 -20   66.98   13.20
  -1  12  20   42.90   11.74
  -1  12  19   13.42    6.35
   1 -12  19   14.63    7.44
  -1 -12 -19   16.93    8.74
  -1 -12 -19   21.32    8.93
   1  12 -19   24.98    9.47
  -1  12  19    2.16    8.77
  -1  12  18   10.18    5.94
   1 -12  18   -1.00    6.73
  -1 -12 -18   21.04    8.80
   1  12 -18   22.33    9.32
  -1 -12 -18   21.74    8.77
  -1  12  18   20.20   10.22
  -1  12  17   -1.78    4.99
   1 -12  17   -4.38    6.86
  -1 -12 -17   -6.42    7.12
   1  12 -17   24.49    9.79
  -1 -12 -17    1.85    6.68
   1  12 -17    4.94    5.85
  -1  12  17    5.64    8.70
  -1  12  16   26.66    6.44
   1 -12  16   48.67    9.88
  -1 -12 -16   38.82    9.72
  -1 -12 -16   39.73    9.41
   1  12 -16   34.36    9.55
   1  12 -16   50.17    8.09
  -1  12  16   37.30   10.92
   1 -12  15   31.69    5.90
  -1  12  15   26.28    6.19
   1 -12  15   35.53    8.86
  -1 -12 -15   11.83    6.13
  -1 -12 -15   34.09    8.22
   1  12 -15   32.48    9.21
   1  12 -15   37.13    7.97
  -1  12  15   27.79   11.00
   1 -12  14   21.50    5.01
  -1  12  14   15.70    5.16
  -1 -12 -14   11.67    6.39
   1 -12  14   23.01    6.97
  -1 -12 -14   20.88    6.97
   1  12 -14   23.13    8.38
   1  12 -14   28.45    6.83
  -1  12  14   17.85    9.21
  -1  12  13   50.16    6.72
   1 -12  13   51.16    5.68
   1 -12  13   59.61    9.53
  -1 -12 -13   60.33   10.55
  -1 -12 -13   48.32    9.11
   1  12 -13   48.13    9.50
  -1  12  13   38.32   10.41
   1  12 -13   53.04    8.15
  -1  12  12  265.60   13.06
   1 -12  12  264.23   10.57
   1 -12  12  284.21   17.89
  -1 -12 -12  254.11   17.78
  -1 -12 -12  248.19   16.38
   1  12 -12  284.55   19.34
   1  12 -12  260.78   14.49
  -1  12  12  247.21   19.25
  -1  12  11    0.03    3.58
   1 -12  11   -1.43    2.61
  -1 -12 -11    6.54    6.81
   1 -12  11   10.24    6.24
  -1 -12 -11    4.07    5.10
   1  12 -11    0.72    6.22
   1  12 -11   -1.31    5.65
  -1  12  11  -12.82    8.77
  -1  12  10   62.18    6.43
   1 -12  10   48.91    4.47
   1 -12  10   76.80    9.80
  -1 -12 -10   56.20    9.71
  -1 -12 -10   55.68    8.47
   1  12 -10   65.63   10.50
  -1  12  10   71.33   12.16
   1  12 -10   58.99    8.33
  -1  12   9   57.75    5.82
   1 -12   9   40.70    3.54
  -1 -12  -9   43.19    8.76
   1 -12   9   60.97    9.01
   1  12  -9   43.57    8.70
  -1 -12  -9   49.75    8.18
   1  12  -9   47.94    7.67
  -1  12   9   64.30   11.46
  -1  12   8   50.32    5.11
   1 -12   8   30.70    7.14
  -1 -12  -8   49.80    8.85
  -1 -12  -8   42.94    7.56
   1  12  -8   43.73    8.73
  -1  12   8   43.77   10.07
   1  12  -8   63.18    8.50
  -1  12   7  229.14    8.66
   1 -12   7  251.45   15.93
  -1 -12  -7  189.24   14.76
  -1 -12  -7  231.66   14.57
   1  12  -7  229.75   16.54
  -1  12   7  255.74   18.12
   1  12  -7  240.88   13.75
  -1  12   6    6.08    2.24
  -1  12   6    4.33    2.18
  -1 -12  -6   15.02    6.39
   1 -12   6    3.16    4.68
  -1 -12  -6   15.43    6.06
   1  12  -6    7.23    6.23
  -1  12   6    9.61    8.05
   1  12  -6    8.87    5.68
  -1 -12  -5   22.77    6.88
   1 -12   5   38.27    7.37
  -1 -12  -5   41.27    7.44
   1  12  -5   37.34    7.04
  -1  12   5   51.41    9.48
  -1 -12  -4  301.05   17.74
   1 -12   4  309.32   16.46
   1  12  -4  297.67   18.16
  -1 -12  -4  291.73   16.05
  -1  12   4  278.72   17.79
   1  12  -4  276.89   15.31
   1  12  -3   46.20    5.24
  -1 -12  -3   51.07    8.40
   1 -12   3   44.88    7.35
   1  12  -3   51.32    8.81
  -1  12   3   47.00    8.77
   1  12  -3   53.80    8.48
   1 -12   2  490.12   20.18
  -1 -12  -2  441.09   21.03
   1  12  -2  451.86   21.56
   1  12  -2  448.96   19.63
  -1  12   2  500.93   22.65
   1  12  -1   28.82    4.51
   1 -12   1   38.72    6.67
  -1 -12  -1   37.09    7.73
   1  12  -1   38.28    8.54
  -1  12   1   28.42    7.49
   1  12  -1   39.32    7.80
   1  12   0  409.19   13.71
   1 -12   0  481.62   19.42
  -1 -12   0  475.43   21.27
   1 -12   0  438.11   21.16
   1  12   0  498.76   22.82
  -1  12   0  490.47   21.19
   1  12   0  473.42   20.16
  -1 -12   1   31.61    4.48
   1  12   1   32.95    4.96
   1  12   1   31.47    4.55
   1 -12  -1   30.32    6.18
  -1 -12   1   19.07    6.25
   1  12   1   30.83    7.70
  -1  12  -1   41.70    8.96
   1 -12  -1   45.00    8.44
   1  12   1   38.12    8.20
  -1  12  -1   49.72    8.72
   1  12   2  405.52   13.10
  -1 -12   2  454.13   13.50
   1 -12  -2  478.24   19.34
  -1 -12   2  472.79   21.53
  -1  12  -2  411.11   23.15
   1  12   2  446.90   21.61
   1 -12  -2  436.61   21.10
  -1  12  -2  462.98   19.60
   1  12   2  469.97   20.79
   1  12   3   45.14    5.20
  -1 -12   3   52.50    5.44
   1 -12  -3   46.92    7.27
  -1 -12   3   41.86    7.39
   1 -12  -3   48.96    8.90
  -1  12  -3   47.05   10.10
  -1  12  -3   51.20    8.12
   1  12   3   46.11    8.75
  -1 -12   4  260.49   10.83
   1  12   4  246.78   10.80
  -1 -12   4  282.17   17.07
   1 -12  -4  273.82   14.59
   1 -12  -4  306.29   18.18
  -1  12  -4  284.12   19.27
  -1  12  -4  282.44   15.36
   1  12   4  303.99   17.50
   1  12   5   36.62    5.04
  -1 -12   5   38.85    5.06
   1 -12  -5   38.59    6.49
  -1 -12   5   35.58    7.50
   1 -12  -5   39.67    8.34
  -1  12  -5   43.67    9.66
   1  12   5   42.89    8.09
  -1  12  -5   29.16    6.75
  -1 -12   6    8.78    4.02
   1  12   6    1.00    3.43
  -1 -12   6   11.22    6.27
   1 -12  -6   10.91    5.29
  -1  12  -6    3.87    7.03
   1 -12  -6    6.87    6.48
   1  12   6   16.38    7.68
  -1  12  -6   14.98    6.20
  -1 -12   7  220.90   11.00
   1  12   7  208.05   10.96
  -1 -12   7  220.85   15.40
   1 -12  -7  227.31   13.60
  -1  12  -7  209.11   17.24
   1 -12  -7  213.58   15.60
  -1  12  -7  212.33   12.84
   1  12   7  218.55   16.10
  -1 -12   8   49.43    6.13
   1  12   8   33.27    5.17
  -1 -12   8   46.30    8.49
   1 -12  -8   48.91    7.33
   1 -12  -8   46.35    8.67
  -1  12  -8   32.07    9.62
  -1  12  -8   29.43    6.74
   1  12   8   53.62    9.78
   1  12   9   36.89    5.84
  -1 -12   9   58.68    6.98
  -1 -12   9   67.74    9.79
   1 -12  -9   43.46    6.98
   1 -12  -9   48.38    9.00
  -1  12  -9   49.48   10.38
  -1  12  -9   45.50    7.09
   1  12   9   48.06    9.55
  -1 -12  10   80.21    8.07
   1  12  10   46.63    6.55
  -1 -12  10   53.03    8.57
   1 -12 -10   43.59    7.38
  -1  12 -10   49.53   10.55
   1 -12 -10   69.11   10.56
  -1  12 -10   35.98    6.16
   1  12  10   51.63    9.16
  -1 -12  11   -0.21    4.19
   1  12  11    4.48    4.23
  -1 -12  11   -2.83    5.96
   1 -12 -11    2.59    4.80
   1 -12 -11    1.94    6.32
  -1  12 -11    8.10    7.85
  -1  12 -11   -3.25    5.22
   1  12  11   19.62    8.36
   1  12  12  232.54   13.43
  -1 -12  12  274.68   14.46
  -1 -12  12  247.09   17.47
   1 -12 -12  228.50   14.35
  -1  12 -12  305.19   21.25
   1 -12 -12  242.19   17.65
  -1  12 -12  239.37   12.29
   1  12  12  290.18   19.00
   1  12  13   48.50    7.57
  -1 -12  13   48.08    7.44
  -1 -12  13   47.49    8.75
   1 -12 -13   54.34    8.06
   1 -12 -13   52.56    9.93
  -1  12 -13   41.40   10.05
  -1  12 -13   52.00    7.09
   1  12  13   69.57   11.45
   1  12  14   20.74    5.88
  -1 -12  14   24.43    6.62
  -1 -12  14   25.78    7.95
   1 -12 -14   33.62    7.50
  -1  12 -14   21.07    8.70
   1 -12 -14    9.12    7.40
   1  12  14    9.84    7.25
  -1 -12  15   36.16    7.09
   1  12  15   22.99    6.26
   1 -12 -15   21.29    6.28
  -1 -12  15   34.02    8.18
  -1  12 -15   44.31   10.76
   1 -12 -15   20.54    8.28
   1  12  15   24.16    8.67
   1  12  16   34.90    7.31
  -1 -12  16   52.35    8.22
  -1 -12  16   29.82    8.88
   1 -12 -16   29.62    7.39
  -1  12 -16   57.91   11.98
   1 -12 -16   38.57    9.64
   1  12  16   46.73   10.39
   1  12  17    0.65    5.12
  -1 -12  17    4.29    5.36
  -1 -12  17    6.15    7.28
   1 -12 -17   10.29    6.33
   1 -12 -17   -4.19    7.70
  -1  12 -17   -8.80    9.63
   1  12  17   -3.59    8.35
   1  12  18   15.78    6.66
  -1 -12  18    7.52    5.93
  -1 -12  18    8.10    7.73
   1 -12 -18   -0.93    5.84
  -1  12 -18   -4.47    8.66
   1 -12 -18   20.57    8.89
   1  12  18   12.39    8.27
   1  12  19   15.39    6.64
  -1 -12  19   18.64    7.01
  -1 -12  19   27.63    8.55
   1 -12 -19   13.96    6.79
  -1  12 -19   15.12    8.57
   1 -12 -19    9.98    7.48
   1  12  19   22.13    9.63
   1  12  20   53.88    9.18
  -1 -12  20   64.67    9.74
  -1 -12  20   68.26   12.53
   1 -12 -20   52.80    9.15
   1 -12 -20   48.99   11.53
  -1  12 -20   51.91   12.34
   1  12  20   89.80   13.96
  -1 -12  21   -0.30    6.33
   1  12  21    5.12    5.87
   1 -12 -21    9.84    7.30
  -1 -12  21   11.30    9.25
   1 -12 -21   12.41    9.45
  -1  12 -21   17.64   10.18
   1  12  21   -9.74    8.80
  -1 -12  22   25.90    7.62
   1  12  22   15.07    6.69
  -1 -12  22   37.46   10.86
  -1  12 -22   33.63   11.21
   1 -12 -22   22.67   10.58
   1  12  22   12.98    9.59
   1  12  23   47.15   10.21
  -1 -12  23   43.80    9.44
  -1 -12  23   72.14   12.90
   1 -12 -23   58.02   13.19
  -1  12 -23   77.48   15.28
   1  12  23   65.49   13.00
  -1 -12  24   15.45    8.25
   1  12  24   31.19    9.33
  -1 -12  24   32.85   10.76
   1 -12 -24   31.74   11.76
  -1  12 -24   18.14   10.83
   1  12  24   43.92   11.89
  -1 -12  25   23.65    9.33
   1  12  25   20.34    8.83
  -1 -12  25   41.51   11.56
   1 -12 -25   27.55   11.28
  -1  12 -25   27.20   11.80
   1  12  25    4.61    9.54
   1  12  26   28.64    9.59
  -1 -12  26   15.10    9.99
   1 -12 -26   22.63   11.77
  -1  12 -26   34.77   12.71
   1  12  26    5.75    9.86
   1  12  27   10.14    8.39
  -1 -12  27   26.33   11.61
   1 -12 -27   32.26   12.56
  -1  12 -27   26.71   13.30
   1  12  27   15.05   11.81
   1  12  28   42.52   11.91
   1 -12 -28   42.69   13.44
  -1  12 -28   16.89   11.69
  -1 -12  28   64.65   14.58
   1  12  29   17.49    9.74
  -1 -13 -28   20.80   11.98
  -1  13  28    9.48   12.66
  -1 -13 -27   16.62   10.90
  -1  13  27  -12.60   12.89
  -1 -13 -26   24.19   10.82
  -1  13  26   23.64   12.58
   1 -13  25   24.52   10.39
  -1 -13 -25   18.75    9.62
   1  13 -25   -8.54   11.17
  -1  13  25   36.22   14.05
  -1 -13 -24   27.43   11.08
   1 -13  24   53.83   12.22
   1  13 -24   39.46   12.09
  -1 -13 -24   23.85   10.23
  -1  13  24   43.36   13.75
   1 -13  23   51.47   12.00
  -1 -13 -23   34.29   10.83
   1  13 -23   52.74   13.10
  -1 -13 -23   50.01   12.32
  -1  13  23   62.84   14.51
   1 -13  22   86.85   13.90
  -1 -13 -22   56.80   12.50
   1  13 -22   71.63   13.86
  -1 -13 -22   45.15   10.66
  -1  13  22   62.86   14.60
   1 -13  21   40.63   10.85
  -1 -13 -21   32.01   10.57
   1  13 -21   40.27   11.27
  -1 -13 -21   25.81    9.01
  -1  13  21   37.92   13.78
  -1  13  20    7.94    6.55
   1 -13  20   33.88   10.25
  -1 -13 -20    7.36    8.30
  -1 -13 -20    7.78    7.60
   1  13 -20   -4.24    8.40
  -1  13  20    5.55    9.61
  -1  13  19   21.05    6.94
   1 -13  19   40.43   10.15
  -1 -13 -19   24.57    9.08
   1  13 -19   46.78   12.70
  -1 -13 -19   29.19    9.39
  -1  13  19   26.94   11.05
  -1  13  18   13.13    6.20
   1 -13  18   29.23    9.19
  -1 -13 -18   11.25    8.17
   1  13 -18    1.59    8.49
  -1 -13 -18   12.64    8.31
  -1  13  18   28.48   11.07
  -1  13  17    3.16    5.24
   1 -13  17   -7.58    8.03
  -1 -13 -17   11.02    8.17
   1  13 -17    2.57    7.99
  -1 -13 -17   14.28    7.86
  -1  13  17   23.35   11.09
  -1  13  16   52.88    7.90
  -1 -13 -16   51.07   10.68
   1 -13  16   55.55   10.27
  -1 -13 -16   43.04    9.55
   1  13 -16   56.64   11.35
   1  13 -16   52.77    8.81
  -1  13  16   49.67   13.52
  -1  13  15   19.28    5.77
   1 -13  15   23.04    8.74
  -1 -13 -15   10.02    7.37
  -1 -13 -15    4.66    6.69
   1  13 -15   34.61    9.79
  -1  13  15   36.33   11.69
   1  13 -15   18.14    6.97
  -1  13  14   59.66    7.88
  -1 -13 -14   81.25   11.75
   1 -13  14  102.25   12.36
  -1 -13 -14   72.24   10.58
   1  13 -14   58.71   11.41
  -1  13  14   72.61   13.53
   1  13 -14   63.99    9.21
  -1  13  13   28.36    5.86
   1 -13  13   24.68    8.77
  -1 -13 -13   20.53    7.80
  -1 -13 -13   12.35    6.57
   1  13 -13   24.38    9.17
  -1  13  13   20.28    9.15
   1  13 -13   14.15    6.80
  -1  13  12   58.86    7.16
   1 -13  12   75.79   10.58
  -1 -13 -12   43.65    9.12
  -1 -13 -12   35.55    8.48
   1  13 -12   54.62   10.51
  -1  13  12   46.83   10.54
   1  13 -12   77.07    9.41
  -1  13  11  117.27    8.76
   1 -13  11  129.12   13.37
  -1 -13 -11   97.96   11.94
  -1 -13 -11  104.91   11.52
   1  13 -11   97.29   12.47
  -1  13  11   80.96   13.46
   1  13 -11  111.08   10.98
  -1  13  10  256.49   11.53
   1 -13  10  279.30   18.14
  -1 -13 -10  224.76   17.33
   1  13 -10  237.96   18.33
  -1 -13 -10  208.39   14.99
  -1  13  10  228.35   19.22
   1  13 -10  241.37   14.86
  -1  13   9   72.56    6.45
  -1 -13  -9   81.86   11.20
   1 -13   9   75.68   10.47
  -1 -13  -9   64.90    9.43
   1  13  -9   86.73   11.89
  -1  13   9   86.11   13.39
   1  13  -9   79.01    9.83
  -1 -13  -8   17.33    7.60
   1 -13   8   31.76    7.61
   1  13  -8   15.55    7.43
  -1 -13  -8   22.45    7.01
   1  13  -8   16.76    7.06
  -1  13   8    2.88    7.76
   1 -13   7  230.72   16.01
  -1 -13  -7  219.19   16.27
   1  13  -7  216.62   17.68
  -1 -13  -7  247.85   16.07
  -1  13   7  253.14   19.09
   1  13  -7  211.24   14.38
  -1 -13  -6   37.92    8.45
   1 -13   6   36.51    7.53
  -1 -13  -6   52.00    8.26
   1  13  -6   36.58    8.81
  -1  13   6   60.60   11.54
   1  13  -6   39.47    7.90
  -1 -13  -5  264.23   17.74
   1 -13   5  264.51   16.24
   1  13  -5  285.11   18.84
  -1 -13  -5  254.23   15.98
  -1  13   5  257.70   18.28
   1  13  -5  251.48   15.50
   1 -13   4   42.52    7.54
  -1 -13  -4   34.55    7.69
  -1 -13  -4   40.60    7.34
   1  13  -4   40.71    8.42
   1  13  -4   38.58    7.95
  -1  13   4   46.06    9.60
   1 -13   3  136.21   12.12
  -1 -13  -3  113.17   11.88
   1  13  -3  108.42   12.17
  -1 -13  -3  125.09   11.76
  -1  13   3  141.21   13.88
   1  13  -3  142.76   12.50
  -1 -13  -2   58.09    8.99
   1 -13   2   62.92    8.42
   1  13  -2   58.38    9.77
  -1  13   2   68.84   10.27
   1  13  -2   53.98    8.61
   1 -13   1   73.00    9.06
  -1 -13  -1   60.43   10.03
   1  13  -1   50.52    9.56
  -1  13   1   58.84   10.00
   1  13  -1   56.20    9.37
   1 -13   0  719.17   24.79
  -1 -13   0  732.61   27.54
   1 -13   0  769.73   28.56
   1  13   0  697.16   27.98
  -1  13   0  792.97   27.92
   1  13   0  760.91   26.92
   1  13   1   46.04    5.14
   1 -13  -1   59.21    8.33
  -1 -13   1   64.15    9.19
   1 -13  -1   61.08    9.57
   1  13   1   62.26   10.53
  -1  13  -1   59.38    9.51
   1  13   1   58.31    9.34
  -1 -13   2   51.83    4.99
   1  13   2   53.27    5.28
  -1 -13   2   64.89    9.60
   1 -13  -2   73.91    9.05
  -1  13  -2   63.24   11.08
   1  13   2   36.33    8.59
   1 -13  -2   68.69    9.97
  -1  13  -2   70.32    9.76
   1  13   2   69.11   10.09
   1  13   3  104.06    7.11
  -1 -13   3  126.90    7.45
  -1 -13   3  120.31   11.93
   1 -13  -3  141.12   11.51
   1 -13  -3  123.19   12.74
  -1  13  -3  115.73   13.95
  -1  13  -3  133.72   12.04
   1  13   3  131.23   12.85
  -1 -13   4   42.39    4.82
   1  13   4   30.79    4.97
   1 -13  -4   36.84    7.12
  -1 -13   4   45.78    8.24
  -1  13  -4   41.18    9.91
   1 -13  -4   43.95    9.08
  -1  13  -4   29.83    7.13
   1  13   4   29.67    8.13
  -1 -13   5  251.17   10.53
   1  13   5  209.78   10.20
  -1 -13   5  264.09   17.41
   1 -13  -5  275.23   15.54
   1 -13  -5  270.68   18.15
  -1  13  -5  288.19   20.46
  -1  13  -5  266.56   15.48
   1  13   5  274.00   17.84
   1  13   6   36.46    5.47
  -1 -13   6   50.80    5.69
  -1 -13   6   32.98    7.76
   1 -13  -6   32.99    6.92
   1 -13  -6   37.74    8.93
  -1  13  -6   30.32    8.94
  -1  13  -6   39.00    7.63
   1  13   6   49.40    9.94
  -1 -13   7  206.45   10.48
   1  13   7  181.87   10.09
  -1 -13   7  207.33   15.99
   1 -13  -7  202.83   13.42
   1 -13  -7  187.71   15.44
  -1  13  -7  237.95   19.30
  -1  13  -7  219.13   13.70
   1  13   7  228.40   17.00
   1  13   8   13.73    4.45
  -1 -13   8   12.94    3.90
   1 -13  -8   19.16    5.91
  -1 -13   8   17.53    6.84
  -1  13  -8   20.24    7.83
   1 -13  -8   16.84    6.98
  -1  13  -8   17.22    6.89
   1  13   8    2.86    6.95
   1  13   9   76.83    7.73
  -1 -13   9   76.67    7.58
  -1 -13   9   90.20   11.45
   1 -13  -9   72.67    8.98
  -1  13  -9   82.61   12.52
   1 -13  -9   77.56   11.03
  -1  13  -9   71.50    8.95
   1  13   9   80.51   11.82
   1  13  10  186.44   11.41
  -1 -13  10  208.20   11.97
  -1 -13  10  222.03   16.83
   1 -13 -10  179.08   13.80
   1 -13 -10  219.98   16.96
  -1  13 -10  208.23   18.31
  -1  13 -10  214.99   13.17
   1  13  10  234.58   17.92
   1  13  11   93.95    8.77
  -1 -13  11  109.70    9.38
  -1 -13  11  112.32   12.64
   1 -13 -11  103.88   10.72
  -1  13 -11   98.95   14.17
   1 -13 -11   94.23   12.13
   1  13  11   92.57   12.99
  -1  13 -11  106.79   10.11
   1  13  12   42.09    7.05
  -1 -13  12   43.59    6.73
  -1 -13  12   42.88    8.64
   1 -13 -12   48.69    8.09
  -1  13 -12   51.43   11.84
   1 -13 -12   49.47    9.57
   1  13  12   47.08   11.17
  -1  13 -12   43.72    7.52
   1  13  13   14.98    5.60
  -1 -13  13   18.60    6.23
   1 -13 -13   12.94    5.67
  -1 -13  13   24.71    8.57
   1 -13 -13   14.19    8.09
  -1  13 -13   13.71    7.88
   1  13  13   23.63    9.79
  -1  13 -13   20.28    6.41
   1  13  14   57.86    8.12
  -1 -13  14   70.89    9.04
  -1 -13  14   80.62   11.80
   1 -13 -14   60.50    8.96
  -1  13 -14   85.78   13.89
   1 -13 -14   55.78   10.66
   1  13  14   70.50   12.23
   1  13  15   21.14    6.13
  -1 -13  15   19.39    7.08
  -1 -13  15   19.06    7.30
   1 -13 -15   24.04    7.80
   1 -13 -15   18.45    8.67
  -1  13 -15   23.45    9.50
   1  13  15   38.75   11.08
  -1 -13  16   61.85    9.23
   1  13  16   31.99    6.87
   1 -13 -16   28.60    7.74
  -1 -13  16   46.45    9.89
   1 -13 -16   27.89   10.05
  -1  13 -16   49.01   11.43
   1  13  16   39.86   10.00
   1  13  17    6.33    5.59
  -1 -13  17   11.08    5.90
  -1 -13  17   24.65    9.08
   1 -13 -17    6.50    5.84
   1 -13 -17   12.06    8.36
  -1  13 -17   -7.58    7.90
   1  13  17   13.40    9.06
  -1 -13  18   20.66    7.51
   1  13  18   11.20    6.06
  -1 -13  18   30.75    9.66
   1 -13 -18   14.94    7.27
  -1  13 -18   15.58    9.91
   1 -13 -18   20.82    9.65
   1  13  18   11.80    8.42
   1  13  19   35.49    7.96
  -1 -13  19   29.71    8.49
   1 -13 -19   11.02    7.69
  -1 -13  19   48.93   11.00
  -1  13 -19   38.42   11.91
   1 -13 -19   27.73   10.46
   1  13  19   47.06   12.45
   1  13  20    2.17    5.82
  -1 -13  20   24.43    7.59
   1 -13 -20   -2.45    6.26
  -1 -13  20    1.78    8.18
  -1  13 -20   18.39   10.70
   1 -13 -20   18.91   10.07
   1  13  20   24.72   11.38
   1  13  21   23.29    7.77
  -1 -13  21   36.99   10.94
  -1  13 -21   45.03   13.03
   1 -13 -21   34.21   11.81
   1  13  21   11.25   10.19
   1  13  22   70.66   10.92
  -1 -13  22   80.17   13.85
   1 -13 -22   74.82   14.67
  -1  13 -22   58.98   14.18
   1  13  22   60.84   13.30
   1  13  23   40.31    9.32
  -1 -13  23   53.39   13.23
  -1  13 -23   53.60   14.32
   1 -13 -23   50.09   12.83
   1  13  23   90.56   15.51
   1  13  24   37.49    9.82
  -1 -13  24   37.44   11.80
  -1  13 -24   26.01   12.00
   1 -13 -24   18.37   11.62
   1  13  24   38.67   12.32
   1  13  25   22.60    9.21
  -1 -13  25   11.15   10.48
  -1  13 -25   -0.14   10.41
   1 -13 -25    2.84    9.73
   1  13  25   23.01   12.43
   1  13  26    8.21    8.40
  -1 -13  26   17.58   10.77
  -1  13 -26   29.87   13.68
   1 -13 -26   37.59   13.54
   1  13  26   20.67   11.81
   1  13  27    8.95    9.27
   1 -13 -27   17.69   12.26
   1  13  27    5.57   11.80
   1  13  28   10.85    9.71
  -1 -14 -26   34.83   12.61
  -1  14  26   39.23   15.19
  -1 -14 -25   20.21   11.22
  -1  14  25   14.49   12.58
  -1 -14 -24   -1.62    8.92
   1 -14  24   14.32   10.18
   1  14 -24   15.31   11.02
  -1  14  24    4.93   11.58
  -1 -14 -23   11.05    8.60
   1 -14  23   29.86   11.26
   1  14 -23   25.89   10.58
  -1 -14 -23   21.89   10.32
  -1  14  23   20.25   13.14
   1 -14  22   50.71   12.03
  -1 -14 -22   46.45   12.18
  -1 -14 -22   31.28   10.67
   1  14 -22   41.85   13.83
  -1  14  22   70.72   15.96
   1 -14  21   28.68   10.38
  -1 -14 -21   18.23    9.24
  -1 -14 -21    6.10    8.16
   1  14 -21   35.26   11.92
   1 -14  20    8.13    8.14
  -1 -14 -20   -5.68    7.95
   1  14 -20   22.07   10.32
  -1 -14 -20    7.31    8.62
   1 -14  19   14.84    7.82
  -1 -14 -19   17.75    8.70
  -1 -14 -19   22.99    9.50
   1  14 -19   29.88   11.13
  -1  14  19   13.50   10.33
  -1 -14 -18   70.56   12.93
  -1 -14 -18   44.53   11.07
   1  14 -18   56.93   12.89
  -1  14  18   75.19   14.86
   1 -14  17   17.09    8.64
  -1 -14 -17    9.94    8.31
  -1 -14 -17    9.07    8.18
   1  14 -17   13.27    9.88
  -1  14  17   -9.85   11.25
   1 -14  16   -6.56    7.23
  -1 -14 -16   -6.76    7.76
  -1 -14 -16   -5.25    7.62
   1  14 -16    0.34    7.91
  -1  14  16   11.52   10.63
   1 -14  15    3.27    6.53
  -1 -14 -15   16.80    8.51
   1  14 -15   17.27    9.28
  -1 -14 -15   10.90    7.36
   1  14 -15   15.33    8.02
  -1  14  15   -6.30    9.71
   1 -14  14   15.59    7.78
  -1 -14 -14   11.85    7.50
   1  14 -14   13.07    8.77
  -1 -14 -14    1.64    6.87
   1  14 -14    4.20    6.70
  -1  14  14    7.60   10.09
  -1 -14 -13   11.05    7.91
   1 -14  13   18.74    7.33
  -1 -14 -13   30.25    8.90
   1  14 -13    7.35    7.52
  -1  14  13   10.69    9.51
   1  14 -13   17.89    7.60
   1 -14  12   73.70   10.60
  -1 -14 -12   60.86   11.14
  -1 -14 -12   68.79   10.76
   1  14 -12   77.78   12.82
  -1  14  12   66.05   13.59
   1  14 -12   78.13   10.26
  -1 -14 -11   52.37   10.21
   1 -14  11   87.48   11.55
   1  14 -11   83.70   12.87
  -1 -14 -11   79.83   11.22
  -1  14  11   99.35   14.90
   1  14 -11   81.10   10.57
  -1 -14 -10    5.42    6.99
   1 -14  10   20.60    7.47
   1  14 -10   13.02    7.96
  -1 -14 -10    5.97    5.78
   1  14 -10   12.26    7.11
  -1  14  10    5.20    9.64
   1 -14   9   12.49    6.98
  -1 -14  -9   34.78    9.19
  -1 -14  -9   21.07    7.56
   1  14  -9   33.92    9.65
  -1  14   9   14.29    9.73
   1  14  -9   16.54    7.49
  -1 -14  -8   27.43    7.68
   1 -14   8   50.07    9.54
  -1 -14  -8   13.24    7.26
   1  14  -8   33.86    9.49
  -1  14   8   33.51   10.65
   1  14  -8   47.56    9.00
   1 -14   7  206.75   15.92
  -1 -14  -7  228.79   17.46
  -1 -14  -7  237.67   16.44
   1  14  -7  196.45   17.33
  -1  14   7  269.51   20.23
   1  14  -7  234.60   15.88
  -1 -14  -6   17.68    7.65
   1 -14   6   12.11    5.96
  -1 -14  -6   15.35    6.98
   1  14  -6   11.69    7.97
  -1  14   6   39.70   10.09
   1  14  -6   25.31    7.72
  -1 -14  -5   17.02    7.09
   1 -14   5   29.64    8.22
  -1 -14  -5   34.68    8.53
   1  14  -5   27.66    8.62
  -1  14   5   22.00    9.20
   1  14  -5   32.27    8.52
   1 -14   4  259.34   16.85
  -1 -14  -4  270.04   18.80
   1  14  -4  250.12   18.35
  -1 -14  -4  241.10   16.36
  -1  14   4  278.33   19.54
   1  14  -4  264.35   16.92
   1 -14   3   48.72    8.54
  -1 -14  -3   72.46   10.77
   1  14  -3   60.04   10.56
  -1 -14  -3   56.14    9.28
  -1  14   3   66.46   11.25
   1  14  -3   56.26    9.67
   1 -14   2  101.41   11.03
  -1 -14  -2  112.18   12.46
   1  14  -2   81.35   11.77
  -1  14   2  118.66   13.40
   1  14  -2   99.47   11.45
   1 -14   1  117.42   11.51
  -1 -14  -1  111.01   12.06
   1  14  -1  109.73   13.10
  -1  14   1  141.29   14.06
   1  14  -1  124.21   12.80
   1  14   0    4.27    3.23
   1 -14   0    7.64    5.38
  -1 -14   0    6.63    6.24
   1 -14   0   -3.68    6.05
   1  14   0  -11.48    7.75
  -1  14   0   20.09    7.96
   1  14   0    9.90    7.97
   1  14   1   91.29    6.46
   1 -14  -1  135.18   12.04
  -1 -14   1  108.81   12.29
   1  14   1  116.83   13.31
   1 -14  -1  131.85   13.59
  -1  14  -1  131.29   12.94
   1  14   1  133.07   13.65
   1  14   2   62.20    5.61
   1 -14  -2  100.14   10.63
  -1 -14   2   76.53   10.71
   1 -14  -2   98.05   12.16
  -1  14  -2   80.90   12.63
  -1  14  -2  105.95   11.77
   1  14   2   99.52   12.22
   1  14   3   39.68    5.00
  -1 -14   3   55.75    5.19
  -1 -14   3   58.84   10.05
   1 -14  -3   66.58    8.80
   1 -14  -3   69.94   10.71
  -1  14  -3   66.42   12.50
  -1  14  -3   78.74   11.03
   1  14   3   73.59   11.12
   1  14   4  194.69    9.57
  -1 -14   4  215.74    9.39
  -1 -14   4  262.22   18.02
   1 -14  -4  260.17   16.08
   1 -14  -4  239.98   18.11
  -1  14  -4  242.20   20.13
  -1  14  -4  270.96   16.82
   1  14   4  314.89   19.52
   1  14   5   14.72    4.28
  -1 -14   5   12.97    3.89
  -1 -14   5   10.52    6.37
   1 -14  -5   15.98    6.28
   1 -14  -5    7.52    6.77
  -1  14  -5   19.46    9.66
   1  14   5   11.42    7.44
  -1  14  -5   13.49    6.85
   1  14   6   18.12    4.80
  -1 -14   6   11.10    3.62
  -1 -14   6   19.36    7.26
   1 -14  -6   21.54    6.61
   1 -14  -6   14.30    7.76
  -1  14  -6    9.79    8.87
   1  14   6   17.19    8.68
  -1  14  -6   27.76    8.20
  -1 -14   7  204.98   10.25
   1  14   7  169.76    9.86
   1 -14  -7  204.55   14.60
  -1 -14   7  221.50   16.77
   1 -14  -7  195.46   16.15
  -1  14  -7  177.05   17.91
  -1  14  -7  228.15   14.92
   1  14   7  248.94   18.58
   1  14   8   26.07    5.28
  -1 -14   8   33.57    5.28
   1 -14  -8   27.50    7.13
  -1 -14   8   42.37    8.83
   1 -14  -8   34.67    8.75
  -1  14  -8   21.51    8.79
  -1  14  -8   41.31    7.92
   1  14   8   20.22    8.80
   1  14   9   18.87    5.31
   1 -14  -9    7.34    5.82
  -1 -14   9   12.72    6.93
   1 -14  -9   20.70    8.97
  -1  14  -9   14.99    9.50
   1  14   9    8.14    8.24
  -1  14  -9   18.31    6.85
   1  14  10    7.98    4.62
   1 -14 -10   13.56    5.95
  -1 -14  10    6.34    6.22
   1 -14 -10   10.07    7.20
  -1  14 -10   30.53   11.16
  -1  14 -10    6.53    5.93
   1  14  10    7.89    8.38
   1  14  11   51.30    7.05
  -1 -14  11   67.55   10.94
   1 -14 -11   72.25    9.66
   1 -14 -11   64.94   11.02
  -1  14 -11   76.36   12.93
  -1  14 -11   85.12    9.80
   1  14  11   96.59   13.82
   1  14  12   48.46    7.53
  -1 -14  12   95.63   12.92
   1 -14 -12   62.43    8.68
  -1  14 -12   95.68   14.66
   1 -14 -12   70.49   12.02
   1  14  12   82.97   13.16
  -1  14 -12   69.44    9.02
   1  14  13   14.94    5.35
  -1 -14  13   12.76    8.19
   1 -14 -13   16.51    6.09
   1 -14 -13    5.25    8.12
  -1  14 -13   17.94    9.88
   1  14  13    9.98    9.16
   1  14  14    4.52    4.84
   1 -14 -14    6.76    6.59
  -1 -14  14   10.67    7.11
   1 -14 -14    8.01    7.18
  -1  14 -14   22.72   10.53
   1  14  14  -11.89    9.54
   1  14  15   -4.27    5.09
  -1 -14  15    2.80    7.70
   1 -14 -15   -6.78    6.30
   1 -14 -15  -14.88    8.95
  -1  14 -15  -17.23    9.82
   1  14  16    3.42    5.07
  -1 -14  16    4.58    6.99
   1 -14 -16   14.82    6.69
   1 -14 -16   -3.95    8.19
  -1  14 -16   -0.11    8.61
   1  14  16  -18.13   10.18
   1  14  17    8.97    5.62
  -1 -14  17   21.97    9.88
   1 -14 -17    1.15    6.21
  -1  14 -17    9.61   10.00
   1 -14 -17   22.21    9.27
   1  14  17   17.50    9.96
   1  14  18   65.87    9.30
  -1 -14  18   97.39   14.93
   1 -14 -18   66.85   10.90
   1 -14 -18   56.17   12.58
  -1  14 -18   67.06   14.29
   1  14  18   69.42   13.58
   1  14  19   11.65    6.49
  -1 -14  19   19.55    9.40
  -1  14 -19   30.64   11.64
   1 -14 -19   21.78   10.85
   1  14  19   46.78   12.19
   1  14  20    9.32    6.57
  -1 -14  20    2.45    8.37
  -1  14 -20   16.79   11.25
   1 -14 -20   18.75   10.32
   1  14  20   21.53   10.78
   1  14  21   26.21    8.15
  -1 -14  21   18.09    8.46
  -1  14 -21   58.41   14.20
   1 -14 -21   28.24   10.65
   1  14  21   20.76   11.52
   1  14  22   35.52    9.60
  -1 -14  22   54.75   12.36
  -1  14 -22   48.49   13.87
   1 -14 -22   60.16   14.18
   1  14  22   64.29   14.27
   1  14  23    7.92    7.32
  -1 -14  23   12.29    9.60
  -1  14 -23   19.33   11.39
   1 -14 -23   26.53   11.87
   1  14  23   21.98   12.05
  -1 -14  24   10.44   10.87
  -1  14 -24    3.90   10.97
   1 -14 -24   13.99   11.41
   1  14  24   21.61   12.47
  -1 -14  25   25.36   11.74
  -1  14 -25   -5.79   11.51
   1 -14 -25   19.24   12.38
   1  14  25   21.69   12.88
   1  14  26   36.30   14.11
   1  14  27   68.86   16.05
  -1 -15 -25   -0.42   10.14
  -1 -15 -24   21.21   11.14
  -1  15  24  -14.81   12.99
  -1 -15 -23   28.68   11.61
   1 -15  23   -0.16    9.26
   1  15 -23   -7.86   11.43
  -1  15  23   31.41   15.38
  -1 -15 -22   33.43   11.24
   1 -15  22   46.33   12.23
  -1 -15 -22   23.03   11.25
   1  15 -22   45.44   13.91
  -1  15  22   63.32   15.91
   1 -15  21   58.10   12.81
  -1 -15 -21   41.09   11.60
  -1 -15 -21   21.64   10.24
   1  15 -21   51.24   13.66
  -1  15  21   13.32   12.94
   1 -15  20    4.40    8.04
  -1 -15 -20   15.14    9.22
  -1 -15 -20    7.56    8.66
   1  15 -20    0.70    9.95
  -1  15  20   18.56   11.78
   1 -15  19   19.85    8.48
  -1 -15 -19   14.46    9.09
  -1 -15 -19    0.80    8.40
   1  15 -19   27.10   12.37
  -1  15  19   27.44   13.10
  -1 -15 -18   27.90    9.62
   1 -15  18   29.90   10.37
  -1 -15 -18   31.55   10.03
   1  15 -18   68.08   14.59
  -1  15  18   49.23   13.29
   1 -15  17   66.04   12.83
  -1 -15 -17   58.99   11.66
   1  15 -17   47.19   12.34
  -1 -15 -17   23.30    9.77
  -1  15  17   51.92   14.39
   1 -15  16    7.96    7.79
  -1 -15 -16   -2.50    8.03
  -1 -15 -16    9.86    8.04
  -1  15  16    9.73   10.82
  -1 -15 -15    7.02    7.62
   1 -15  15    0.02    7.81
  -1 -15 -15   -1.42    7.64
   1  15 -15   29.27   11.60
  -1  15  15   21.84   12.86
   1 -15  14   41.51   10.50
  -1 -15 -14   31.95    9.10
   1  15 -14   26.55    9.76
  -1  15  14   38.85   12.74
   1  15 -14   56.16   10.76
   1 -15  13    8.65    8.01
  -1 -15 -13    1.87    7.01
  -1 -15 -13   16.62    8.50
   1  15 -13   18.71    9.91
  -1  15  13    5.85   10.46
   1  15 -13   10.59    8.05
  -1 -15 -12   10.15    7.60
   1 -15  12    6.23    6.96
  -1 -15 -12   17.83    8.28
   1  15 -12   33.82   11.47
   1  15 -12   12.14    8.11
  -1  15  12   16.98   11.16
   1 -15  11  110.76   13.54
  -1 -15 -11  101.10   13.46
  -1 -15 -11   95.20   12.02
   1  15 -11   88.98   13.46
  -1  15  11  109.90   16.38
   1  15 -11   80.96   11.31
  -1 -15 -10   43.43    9.77
   1 -15  10   44.32    9.32
  -1 -15 -10   47.06    9.51
   1  15 -10   46.40   11.11
  -1  15  10   81.07   15.25
   1  15 -10   48.55    9.96
   1 -15   9   50.54    9.66
  -1 -15  -9   42.64   10.72
  -1 -15  -9   34.10    8.63
   1  15  -9   47.57   10.92
  -1  15   9   44.43   12.37
   1  15  -9   47.80    9.79
   1 -15   8   31.41    8.26
  -1 -15  -8   14.24    7.67
  -1 -15  -8   23.68    8.02
   1  15  -8    5.13    7.83
  -1  15   8   17.97    9.62
   1  15  -8    8.80    7.54
  -1 -15  -7    7.44    7.96
   1 -15   7   23.41    8.08
  -1 -15  -7    6.19    6.23
   1  15  -7   -5.53    7.77
  -1  15   7   18.01    9.70
   1  15  -7    9.02    7.74
   1 -15   6   48.83    9.51
  -1 -15  -6   32.88    9.13
  -1 -15  -6   41.58    8.96
   1  15  -6   42.41   10.20
  -1  15   6   39.41   11.31
   1  15  -6   53.94   10.49
  -1 -15  -5   -3.96    6.65
   1 -15   5    2.73    6.16
   1  15  -5    9.01    7.67
  -1 -15  -5   -0.72    6.27
  -1  15   5    6.43    8.57
   1  15  -5   15.51    8.16
   1 -15   4   15.61    7.10
  -1 -15  -4   12.20    7.35
  -1 -15  -4    8.79    6.52
   1  15  -4    5.60    7.28
   1  15  -4    2.79    7.28
  -1  15   4    0.83    7.65
   1 -15   3   68.62    9.87
  -1 -15  -3   51.65    9.94
  -1 -15  -3   63.67   10.09
   1  15  -3   60.95   11.43
  -1  15   3   66.78   12.20
   1  15  -3   62.37   10.72
   1 -15   2   60.72    9.93
  -1 -15  -2   77.02   11.51
  -1 -15  -2   60.57    9.92
   1  15  -2   54.21   10.76
   1  15  -2   80.49   11.74
  -1  15   2   83.15   12.56
   1 -15   1   10.83    6.80
  -1 -15  -1    3.05    5.84
   1 -15   1    0.83    6.83
   1  15  -1    5.30    7.13
  -1  15   1    7.68    8.15
   1  15  -1   24.91    9.03
   1 -15   0   49.82    8.86
  -1 -15   0   30.49    8.81
   1  15   0   37.77   10.59
   1 -15   0   46.50    9.94
  -1  15   0   31.53    9.15
   1  15   0   37.14    9.91
   1 -15  -1    5.40    5.34
  -1 -15   1   16.37    7.07
   1 -15  -1   19.75    8.08
   1  15   1    6.11    7.29
  -1  15  -1   15.01    8.46
   1  15   1    3.41    7.15
  -1 -15   2   63.58   10.49
   1 -15  -2   59.38    8.82
   1 -15  -2   59.06   10.64
  -1  15  -2   80.52   12.07
   1  15   2   69.61   11.11
  -1 -15   3   54.77   10.11
   1 -15  -3   75.36   10.21
  -1  15  -3   33.39    9.92
   1 -15  -3   57.83   10.64
  -1  15  -3   74.96   10.62
   1  15   3   56.92   11.38
  -1 -15   4    1.92    6.51
   1 -15  -4    5.92    5.86
   1 -15  -4   -3.72    6.71
  -1  15  -4   15.25    9.44
  -1  15  -4    2.70    6.84
   1  15   4   13.86    8.36
  -1 -15   5   -5.14    6.47
   1 -15  -5   13.92    7.09
   1 -15  -5   24.37    8.09
  -1  15  -5   13.50    9.27
  -1  15  -5   -0.26    7.08
   1  15   5   14.10    8.47
   1 -15  -6   28.13    7.57
  -1 -15   6   23.23    8.38
   1 -15  -6   32.46    9.38
  -1  15  -6   18.63    9.19
  -1  15  -6   32.06    8.37
   1  15   6   37.48   10.23
  -1 -15   7    5.52    6.20
   1 -15  -7   -3.68    5.49
   1 -15  -7   16.28    7.60
  -1  15  -7    2.31    8.07
  -1  15  -7    6.56    6.97
   1  15   7    6.35    8.02
   1 -15  -8   32.57    8.28
  -1 -15   8   19.34    7.40
   1 -15  -8   32.56    9.38
  -1  15  -8    6.14    8.66
   1  15   8   35.10   10.91
  -1  15  -8   19.91    8.01
   1 -15  -9   40.58    8.52
  -1 -15   9   49.78   10.48
  -1  15  -9   41.81   11.18
   1 -15  -9   40.49   10.20
   1  15   9   30.60    9.65
  -1  15  -9   35.02    8.54
  -1 -15  10   53.32   10.55
   1 -15 -10   29.14    7.48
  -1  15 -10   40.59   11.70
   1 -15 -10   31.72    9.56
  -1  15 -10   38.21    9.10
   1  15  10   61.64   12.45
  -1 -15  11   89.26   12.62
   1 -15 -11   81.48   10.63
  -1  15 -11   91.28   14.42
   1 -15 -11   93.19   13.58
  -1  15 -11  110.15   11.77
   1  15  11  104.23   14.57
  -1 -15  12   22.22    9.09
   1 -15 -12   11.48    6.58
  -1  15 -12   25.10   11.26
   1 -15 -12    9.93    8.36
   1  15  12   36.78   11.45
   1 -15 -13    2.70    6.27
  -1 -15  13    3.33    7.21
   1 -15 -13    3.26    7.66
  -1  15 -13   -3.82    9.26
   1  15  13   25.88   11.92
   1 -15 -14   23.58    7.27
  -1 -15  14   44.72   10.60
   1 -15 -14   22.87    9.70
  -1  15 -14   33.77   11.43
   1  15  14   35.30   11.76
  -1 -15  15    8.18    7.38
   1 -15 -15   29.27    7.82
   1 -15 -15   34.53   10.80
  -1  15 -15   30.66   12.15
   1  15  15   33.46   10.11
  -1 -15  16   25.44   10.62
   1 -15 -16    0.89    6.36
  -1  15 -16   18.68   11.33
   1 -15 -16   14.90    9.08
   1  15  16   28.56   11.23
  -1 -15  17   21.80    9.23
   1 -15 -17   25.63    8.64
   1 -15 -17   45.52   12.36
  -1  15 -17   28.69   12.21
   1  15  17   56.81   13.15
  -1 -15  18   46.66   11.64
   1 -15 -18   68.61   13.94
  -1  15 -18   56.06   14.91
   1  15  18   50.28   12.96
  -1 -15  19   28.26    9.88
   1 -15 -19   -0.65    9.83
  -1  15 -19    3.50    9.99
   1  15  19   41.07   13.33
  -1 -15  20   16.91    9.65
  -1  15 -20    5.70   11.57
   1 -15 -20    4.12    9.33
   1  15  20    7.86   10.71
  -1 -15  21   52.86   13.07
  -1  15 -21   38.91   14.24
   1 -15 -21   10.77   10.88
   1  15  21   25.66   12.39
  -1 -15  22   51.72   12.83
  -1  15 -22   58.70   15.45
   1 -15 -22   19.07   11.82
   1  15  22   63.68   14.69
  -1 -15  23  -10.34   10.44
  -1  15 -23   24.29   13.44
   1 -15 -23  -11.47   11.82
   1  15  23   15.58   12.30
   1 -15 -24    5.92   10.70
   1  15  24   -3.48   11.66
   1  15  25   -1.18   12.27
  -1 -16 -23   -0.62   10.14
  -1 -16 -22   32.94   12.62
   1 -16  21   24.93   11.34
  -1 -16 -21   15.12    9.98
   1  16 -21   34.96   13.19
  -1  16  21   26.63   14.21
   1 -16  20   34.55   11.41
  -1 -16 -20   34.24   11.86
   1  16 -20   27.60   12.09
  -1 -16 -20   31.36   12.22
  -1  16  20   28.50   14.46
   1 -16  19   74.63   13.67
  -1 -16 -19   39.40   12.00
  -1 -16 -19   54.35   12.58
   1  16 -19   76.33   16.21
  -1  16  19   56.61   16.28
  -1 -16 -18    7.93    8.89
   1 -16  18   20.64   10.48
   1  16 -18   17.51   11.95
  -1 -16 -18    7.76    9.33
  -1  16  18   23.99   13.72
   1 -16  17   31.53   10.65
  -1 -16 -17   31.78   10.25
   1  16 -17   23.75   11.56
  -1 -16 -17   25.53   10.65
   1 -16  16   26.81    9.54
  -1 -16 -16   15.42    8.94
   1  16 -16   23.16   12.01
  -1 -16 -16   14.68    9.01
  -1  16  16   28.64   13.36
  -1 -16 -15   92.31   14.54
   1 -16  15   92.07   13.82
  -1 -16 -15   85.49   13.05
   1  16 -15   99.98   15.54
  -1  16  15  101.93   17.34
  -1 -16 -14   14.08    9.07
   1 -16  14   31.49   10.63
  -1 -16 -14   24.31    9.24
   1  16 -14   16.76   10.72
  -1  16  14   11.37   10.88
   1 -16  13   55.03   10.91
  -1 -16 -13   66.65   12.73
   1  16 -13   63.63   13.94
  -1 -16 -13   76.85   13.35
  -1  16  13   50.04   13.63
   1  16 -13   53.49   10.96
   1 -16  12    9.42    7.72
  -1 -16 -12   -7.62    7.80
   1  16 -12   -3.60    9.34
  -1 -16 -12   18.75    8.33
   1  16 -12    4.20    8.57
  -1  16  12    7.20   11.06
  -1 -16 -11    7.13    8.35
   1 -16  11   37.21    9.17
  -1 -16 -11   39.46    9.79
   1  16 -11   37.43   11.18
   1  16 -11   42.27   10.47
  -1  16  11   32.37   13.48
  -1 -16 -10   31.72    9.65
   1 -16  10   49.84   10.18
  -1 -16 -10   13.79    7.36
   1  16 -10   30.21   10.08
  -1  16  10   47.35   13.06
   1  16 -10   31.17    9.89
  -1 -16  -9   14.27    7.43
   1 -16   9   26.79    8.62
  -1 -16  -9   23.97    8.94
   1  16  -9   26.98   10.70
  -1  16   9   28.10   11.37
   1  16  -9   23.90    9.17
  -1 -16  -8   41.10   10.25
   1 -16   8   38.01    9.34
  -1 -16  -8   36.11    9.56
   1  16  -8   23.88    9.06
  -1  16   8   16.45   11.19
   1  16  -8   25.97    9.68
  -1 -16  -7    8.44    8.08
   1 -16   7    7.07    7.08
   1  16  -7   11.50    9.67
  -1 -16  -7   11.35    7.72
   1  16  -7    8.10    8.56
  -1  16   7    2.15    9.06
  -1 -16  -6    2.12    7.30
   1 -16   6   -5.71    6.96
  -1 -16  -6   18.75    8.12
   1  16  -6   17.17    8.60
   1  16  -6   15.88    8.24
  -1  16   6   15.97   11.39
   1 -16   5   13.23    7.13
  -1 -16  -5    8.14    7.74
  -1 -16  -5   15.97    7.45
   1  16  -5    4.07    7.96
   1  16  -5   21.00    8.15
  -1  16   5   34.55   10.78
   1 -16   4   56.40   10.53
  -1 -16  -4   55.97   11.03
  -1 -16  -4   52.20    9.90
   1  16  -4   48.86   11.23
  -1  16   4   49.04   11.83
   1  16  -4   39.59   10.19
  -1 -16  -3    6.04    6.73
   1 -16   3   10.55    6.61
  -1 -16  -3   22.53    7.70
   1  16  -3   14.41    8.90
  -1  16   3    5.62    8.96
   1  16  -3    9.78    7.96
   1 -16   2   22.35    7.71
  -1 -16  -2   36.08    9.42
   1 -16   2   23.64    8.77
  -1 -16  -2   23.20    8.08
   1  16  -2   50.78   11.48
   1  16  -2   42.88   10.42
  -1  16   2   45.77   11.48
   1 -16   1   15.94    7.23
  -1 -16  -1   18.45    7.89
   1 -16   1   28.18    9.30
   1  16  -1   17.39    8.79
  -1  16   1   44.68   10.85
   1  16  -1   24.19    9.09
   1 -16   0   59.34   10.18
  -1 -16   0   35.66    8.67
   1 -16   0   55.91   10.97
   1  16   0   32.20   10.54
   1  16   0   61.82   11.31
  -1  16   0   45.13   10.24
   1 -16  -1   11.44    6.44
  -1 -16   1    7.42    7.10
   1 -16  -1   19.13    8.50
   1  16   1    8.53    8.00
  -1  16  -1    7.49    8.53
  -1 -16   2   41.22    9.55
   1 -16  -2   29.74    7.62
   1 -16  -2   25.24    8.58
   1  16   2   33.18   10.28
  -1  16  -2   52.99   10.89
  -1 -16   3   14.29    7.17
   1 -16  -3   28.31    8.03
   1 -16  -3   17.04    9.40
  -1  16  -3    0.98    8.21
  -1  16  -3   10.65    8.09
   1  16   3   22.64    9.17
  -1 -16   4   72.66   11.60
   1 -16  -4   37.50    8.30
  -1  16  -4   77.74   14.51
   1 -16  -4   42.33   10.71
   1  16   4   55.84   11.59
  -1  16  -4   50.31   10.60
  -1 -16   5    7.26    7.01
   1 -16  -5   12.97    6.83
  -1  16  -5   32.51   12.59
   1 -16  -5   26.59    9.26
  -1  16  -5   22.75    8.89
   1  16   5    2.63    8.16
   1 -16  -6    7.68    5.75
  -1 -16   6   12.41    6.95
   1 -16  -6   20.40    8.80
  -1  16  -6    7.91    9.18
   1  16   6   27.57   10.93
  -1  16  -6    1.17    7.30
   1 -16  -7    9.96    6.57
  -1 -16   7   -0.35    6.67
  -1  16  -7   14.32   10.07
   1 -16  -7    0.16    7.20
  -1  16  -7   -5.09    7.43
   1  16   7   -5.28    8.33
   1 -16  -8   35.66    8.60
  -1 -16   8   33.71    9.79
  -1  16  -8   39.01   12.62
   1 -16  -8   26.05    9.51
   1  16   8   31.91   11.64
  -1  16  -8   35.93    9.35
   1 -16  -9   14.76    6.55
  -1 -16   9   11.01    6.74
   1 -16  -9   14.86    8.37
  -1  16  -9   11.40   10.32
  -1  16  -9   21.03    8.81
  -1 -16  10   37.78    9.86
   1 -16 -10   41.41    9.62
  -1  16 -10   58.83   14.02
   1 -16 -10   22.99    9.01
  -1  16 -10   40.40    9.11
   1  16  10   20.14   10.33
   1 -16 -11   31.63    8.46
  -1 -16  11   19.74    9.04
   1 -16 -11   43.39   10.92
  -1  16 -11   58.28   13.89
   1  16  11   42.41   11.76
  -1 -16  12    2.96    7.62
   1 -16 -12    8.23    6.99
  -1  16 -12    2.84    9.12
   1 -16 -12   17.14    9.42
   1  16  12   13.69   10.16
  -1 -16  13   65.18   12.80
   1 -16 -13   58.09   10.83
   1 -16 -13   65.63   12.68
  -1  16 -13   78.85   15.46
   1  16  13   71.75   14.27
   1 -16 -14   27.03    8.64
  -1 -16  14   18.38    8.32
  -1  16 -14    6.55   10.64
   1 -16 -14   21.27   10.58
   1  16  14   21.26   10.45
   1 -16 -15   78.17   11.46
  -1 -16  15   79.22   13.42
   1 -16 -15   77.16   14.13
  -1  16 -15  102.72   17.08
   1  16  15   80.62   14.95
  -1 -16  16    4.75    9.11
   1 -16 -16   16.24   10.10
  -1  16 -16    9.01   11.36
   1  16  16   33.01   12.40
  -1 -16  17   39.65   11.35
  -1  16 -17   35.90   13.73
   1 -16 -17   53.37   13.75
   1  16  17   37.62   12.72
  -1 -16  18   10.62    9.96
   1 -16 -18    8.20    9.27
  -1  16 -18  -25.73   13.24
   1  16  18    1.19   10.45
  -1 -16  19   53.00   13.19
  -1  16 -19   86.76   17.71
   1 -16 -19   49.07   13.83
   1  16  19   60.39   14.95
  -1 -16  20    2.93    9.47
   1 -16 -20   -2.60    9.75
  -1  16 -20   49.60   14.51
   1  16  20   31.40   13.40
  -1 -16  21   34.69   12.43
   1 -16 -21   21.71   11.46
  -1  16 -21   -6.90   12.35
   1  16  21   36.90   14.27
   1 -16 -22   21.60   11.59
   1  16  22    6.60   11.78
  -1 -17 -21   69.98   15.09
  -1 -17 -20   26.45   11.90
   1 -17  19   52.16   12.25
  -1 -17 -19   28.16   11.19
   1  17 -19   19.24   12.15
  -1 -17 -19   22.24   11.18
  -1  17  19   58.53   17.44
   1 -17  18   -5.32    8.94
  -1 -17 -18   -9.93    8.40
  -1 -17 -18   -2.83    9.01
   1  17 -18    8.27   10.81
  -1  17  18   20.05   14.42
   1 -17  17   35.68   11.19
  -1 -17 -17   38.46   11.26
   1  17 -17   66.95   15.50
  -1 -17 -17   38.20   11.71
  -1  17  17   30.13   13.98
   1 -17  16   14.75    9.28
  -1 -17 -16   15.23    9.93
   1  17 -16   -1.85   10.56
  -1 -17 -16   20.13   10.07
  -1  17  16   13.50   12.45
   1 -17  15    7.82    8.42
  -1 -17 -15   -8.86    9.61
   1  17 -15   -9.95   11.38
  -1 -17 -15    1.88    8.53
  -1  17  15   -1.16   11.99
  -1 -17 -14   -7.35    7.76
   1 -17  14    0.76    7.52
  -1 -17 -14   10.62    9.33
   1  17 -14  -14.66   11.98
  -1  17  14    4.76   11.70
  -1 -17 -13   23.02   10.53
   1 -17  13   20.72    9.40
  -1 -17 -13   25.93    9.74
   1  17 -13   25.44   11.29
  -1  17  13   25.97   13.72
  -1 -17 -12   -2.67    8.44
   1 -17  12   16.83    9.45
  -1 -17 -12    3.13    7.54
   1  17 -12  -10.68   10.29
   1  17 -12    0.16    8.82
  -1  17  12   12.72   12.62
   1 -17  11    4.54    7.30
  -1 -17 -11    8.48    8.65
  -1 -17 -11   23.78    9.62
   1  17 -11   26.42   11.77
   1  17 -11    3.13    9.03
  -1 -17 -10   21.58    9.63
   1 -17  10   32.70    9.46
  -1 -17 -10   11.91    8.39
   1  17 -10   29.15   12.13
  -1  17  10   16.47   11.57
   1  17 -10   28.13   10.08
  -1 -17  -9   -0.70    8.51
   1 -17   9   28.02    9.12
  -1 -17  -9   21.23    9.06
   1  17  -9   45.28   12.29
  -1  17   9   23.20   12.68
   1  17  -9   26.18    9.56
   1 -17   8   39.27    9.43
  -1 -17  -8   63.99   12.09
   1  17  -8   71.75   14.09
  -1 -17  -8   67.85   12.01
  -1  17   8   51.58   13.37
   1  17  -8   72.70   11.94
  -1 -17  -7   11.04    8.52
   1 -17   7   12.38    7.43
  -1 -17  -7    6.58    7.58
   1  17  -7   30.12   11.39
   1  17  -7   23.30    9.84
  -1  17   7    8.91   10.12
  -1 -17  -6    3.12    7.28
   1 -17   6   10.08    7.61
  -1 -17  -6    4.50    7.46
   1  17  -6    9.16    9.31
  -1  17   6   12.76   11.47
   1  17  -6    8.86    9.18
   1 -17   5   37.72    9.40
  -1 -17  -5   68.21   12.90
  -1 -17  -5   54.16   10.86
   1  17  -5   49.10   11.97
  -1  17   5   52.78   13.49
   1  17  -5   55.50   11.68
  -1 -17  -4   16.69    7.67
   1 -17   4   19.77    8.45
  -1 -17  -4   12.56    8.67
   1  17  -4   12.22    8.53
   1  17  -4   33.60   10.45
  -1  17   4   28.98   11.54
   1 -17   3  -10.11    6.63
  -1 -17  -3   -2.87    7.04
   1 -17   3  -17.46    9.28
  -1 -17  -3    8.97    7.81
   1  17  -3   -0.17    9.55
   1  17  -3    9.45    8.55
  -1  17   3    9.97    9.48
   1 -17   2   62.59   10.57
  -1 -17  -2   56.39   11.52
   1  17  -2   79.94   14.37
   1 -17   2   66.68   12.70
  -1 -17  -2   56.93   11.32
  -1  17   2   46.86   11.32
   1  17  -2   86.56   13.60
   1 -17   1    0.16    6.27
  -1 -17  -1    4.79    7.19
  -1 -17  -1   -2.62    7.42
   1  17  -1   11.30    9.58
   1 -17   1    8.01    8.22
  -1  17   1   -0.60    8.95
   1  17  -1   -3.60    8.82
   1 -17   0   10.41    7.19
  -1 -17   0    7.31    8.09
   1 -17   0   -4.93    7.81
   1  17   0    3.53    8.91
  -1  17   0    1.50    8.57
   1 -17  -1   -0.11    6.46
  -1 -17   1    6.29    6.87
   1 -17  -1    2.55    8.00
  -1  17  -1    4.98    9.05
   1  17   1    0.54    8.83
   1 -17  -2   83.61   11.61
  -1 -17   2   53.72   10.59
   1 -17  -2   53.32   11.37
  -1  17  -2   73.71   12.21
   1  17   2   67.29   12.59
  -1 -17   3   -8.73    7.74
   1 -17  -3    8.49    6.83
   1 -17  -3  -10.30    9.43
  -1  17  -3    8.39    9.04
   1  17   3    0.11    8.53
  -1 -17   4   13.96    8.17
   1 -17  -4   26.15    8.46
   1 -17  -4   34.96   11.18
  -1  17  -4   16.75   11.29
  -1  17  -4   17.06    8.55
   1  17   4   29.90   10.94
   1 -17  -5   43.28    9.35
  -1 -17   5   67.99   12.07
  -1  17  -5   70.14   14.59
   1 -17  -5   43.44   11.31
  -1  17  -5   62.18   12.05
   1  17   5   58.70   12.64
   1 -17  -6    4.29    6.65
  -1 -17   6   -0.94    6.96
  -1  17  -6   17.50   10.79
   1 -17  -6   -3.05    8.40
   1  17   6   -4.61    9.10
  -1  17  -6    4.75    8.59
   1 -17  -7   10.40    6.80
  -1 -17   7    6.14    7.86
  -1  17  -7   25.84   11.24
   1 -17  -7   22.30    9.97
   1  17   7    1.05    9.55
  -1  17  -7   17.50    9.25
   1 -17  -8   29.71    8.67
  -1 -17   8   49.20   10.77
  -1  17  -8   56.97   14.60
   1 -17  -8   30.94   10.29
  -1  17  -8   50.84   11.20
   1  17   8   52.74   13.61
   1 -17  -9   13.13    7.34
  -1 -17   9   34.58   10.60
  -1  17  -9   -5.81   11.23
   1 -17  -9   13.46    9.03
  -1  17  -9   34.56    9.76
   1  17   9   28.10   10.81
   1 -17 -10   25.63    8.58
  -1 -17  10   21.22    9.21
   1 -17 -10   21.21    9.69
  -1  17 -10   11.52   10.67
   1  17  10   39.33   12.11
   1 -17 -11   12.14    7.11
  -1 -17  11   21.04    9.18
   1 -17 -11    2.07    8.78
  -1  17 -11    6.45   10.29
   1  17  11   34.95   12.35
   1 -17 -12    3.62    6.90
  -1 -17  12   -0.13    7.75
   1 -17 -12    4.01    8.40
  -1  17 -12    3.48   10.43
   1  17  12   -7.38   11.02
   1 -17 -13   21.94    8.50
  -1 -17  13   18.96    9.55
  -1  17 -13   22.04   11.54
   1 -17 -13    8.14    8.68
   1  17  13   21.22   11.50
  -1 -17  14    8.48    8.60
   1 -17 -14   -1.62    9.13
  -1  17 -14    6.89   10.64
   1  17  14   22.73   11.78
  -1 -17  15   -1.10    8.43
   1 -17 -15    8.02    9.37
  -1  17 -15   -1.41   10.63
   1  17  15    5.83   11.18
  -1 -17  16    7.09    8.55
  -1  17 -16    9.08   11.85
   1 -17 -16   17.46   11.21
   1  17  16   17.84   11.92
  -1 -17  17   43.99   12.81
   1 -17 -17   36.89   12.65
  -1  17 -17   75.40   17.30
   1  17  17   39.79   13.20
   1 -17 -18   -5.63   10.29
  -1  17 -18    0.60   11.47
   1  17  18   -4.70   12.13
  -1 -17  19   28.60   11.77
   1 -17 -19   44.10   13.37
  -1  17 -19   30.85   13.52
   1  17  19   16.83   11.71
   1 -17 -20   27.17   13.28
  -1 -18 -19   18.43   10.72
  -1 -18 -18   45.39   12.84
   1 -18  17   69.50   14.11
  -1 -18 -17   46.20   13.66
  -1 -18 -17   24.52   10.63
   1  18 -17   69.93   16.71
  -1 -18 -16   21.09   10.41
   1 -18  16   31.20   11.30
  -1 -18 -16   43.36   12.94
   1  18 -16   55.29   16.16
   1 -18  15    2.99    9.16
  -1 -18 -15   10.73   10.10
   1  18 -15   17.98   12.20
  -1 -18 -15   16.97   10.30
  -1  18  15   20.89   14.13
  -1 -18 -14   34.66   11.07
   1 -18  14   51.40   12.12
  -1 -18 -14   42.03   12.16
   1  18 -14   15.30   11.70
  -1  18  14   18.01   14.50
  -1 -18 -13   27.17   10.55
   1 -18  13   20.98   10.41
  -1 -18 -13   26.32   10.24
   1  18 -13   34.25   13.03
  -1  18  13   48.25   15.79
  -1 -18 -12   -6.08    9.37
   1 -18  12    2.52    7.65
  -1 -18 -12    6.99    8.50
   1  18 -12    1.76   10.69
  -1  18  12   14.29   13.36
  -1 -18 -11    1.53    7.81
   1 -18  11   17.41    9.07
   1  18 -11   15.17   11.32
  -1 -18 -11    7.77    8.57
  -1  18  11   31.20   14.35
   1  18 -11   34.33   11.46
  -1 -18 -10   16.14    9.75
   1 -18  10   15.72    9.61
  -1 -18 -10   26.79   10.42
   1  18 -10   22.61   11.15
  -1  18  10   26.31   13.45
   1  18 -10   27.99   10.89
  -1 -18  -9   18.80    9.08
   1 -18   9   19.15    8.88
  -1 -18  -9   20.22   10.00
   1  18  -9    5.52    9.46
  -1  18   9   -1.46   11.05
   1  18  -9   -2.00    9.03
   1 -18   8  104.47   14.94
  -1 -18  -8   88.91   14.42
  -1 -18  -8   91.89   13.89
   1  18  -8   89.88   15.56
  -1  18   8  108.69   16.53
   1  18  -8  104.62   14.98
  -1 -18  -7   56.37   12.51
   1 -18   7   41.32   10.11
   1  18  -7   43.66   12.52
  -1 -18  -7   37.09   10.10
  -1  18   7   54.63   14.51
   1  18  -7   38.44   11.36
  -1 -18  -6   11.60    8.98
   1 -18   6    2.69    8.05
  -1 -18  -6   19.43    9.46
   1  18  -6   -5.62    9.85
  -1  18   6   20.76   11.20
   1  18  -6   -4.65    9.14
  -1 -18  -5    7.57    8.14
   1 -18   5   19.96    9.20
  -1 -18  -5   23.98    9.41
   1  18  -5    9.17   10.54
  -1  18   5   27.28   12.53
   1  18  -5    8.43    8.89
  -1 -18  -4   39.34   11.24
   1 -18   4   46.89   10.71
  -1 -18  -4   42.35   11.00
   1  18  -4   40.26   12.29
  -1  18   4   48.02   13.78
   1  18  -4   49.49   12.00
  -1 -18  -3   -5.25    8.32
   1 -18   3   14.53    8.20
  -1 -18  -3   20.61    9.17
   1  18  -3    8.03   10.06
   1 -18   3    2.07    7.96
  -1  18   3   17.82   10.55
   1  18  -3    3.66    9.21
  -1 -18  -2   -0.82    7.83
   1 -18   2  -12.36    8.56
   1 -18   2    7.14    8.50
  -1 -18  -2   -3.53    7.72
   1  18  -2   -6.59    9.07
  -1  18   2   16.38   10.45
   1  18  -2    3.37    8.92
   1 -18   1   42.89    9.76
  -1 -18  -1   40.74   11.26
   1 -18   1   21.71    8.94
  -1 -18  -1   39.74   10.78
  -1  18   1   44.37   12.60
   1  18  -1   38.54   10.88
   1 -18   0   10.12    7.02
  -1 -18   0   21.89    9.48
  -1 -18   0   22.29    9.74
   1 -18   0   23.88   10.97
  -1  18   0   23.41   10.93
   1  18   0   25.90   10.94
   1 -18  -1   40.78    9.83
  -1 -18   1   30.36    9.96
   1 -18  -1   47.45   12.14
   1  18   1   46.91   12.20
  -1  18  -1   43.01   11.24
  -1 -18   2   11.98    8.77
   1 -18  -2   16.05    8.10
   1 -18  -2    0.68    9.03
   1  18   2   -1.50    9.75
  -1  18  -2   13.74   10.39
  -1 -18   3    0.57    7.61
   1 -18  -3   15.65    8.78
   1 -18  -3    8.26    9.36
  -1  18  -3    2.20    8.98
   1  18   3   13.09   10.68
   1 -18  -4   52.49   10.72
  -1 -18   4   37.61   10.13
   1 -18  -4   39.51   11.23
  -1  18  -4   49.27   11.86
   1  18   4   40.79   12.32
   1 -18  -5    4.84    7.25
  -1 -18   5   24.42    9.50
  -1  18  -5   10.29   10.13
   1 -18  -5    5.43    8.30
  -1  18  -5   -3.41    9.28
   1  18   5   15.92   10.14
   1 -18  -6   14.61    7.83
  -1 -18   6   -8.96    7.95
   1 -18  -6    4.99    8.73
  -1  18  -6   18.75   11.74
  -1  18  -6    2.87    9.22
   1  18   6    3.99   10.88
   1 -18  -7   37.14    9.89
  -1 -18   7   24.23   10.01
  -1  18  -7   26.95   12.46
   1 -18  -7   37.65   11.86
  -1  18  -7   18.32    9.96
   1  18   7   61.10   14.78
  -1 -18   8   84.07   14.19
   1 -18  -8   82.71   12.44
  -1  18  -8   89.02   16.87
   1 -18  -8   77.62   13.99
  -1  18  -8   84.09   13.71
   1  18   8   90.07   15.40
   1 -18  -9    8.59    8.01
  -1 -18   9   -0.57    7.70
  -1  18  -9    5.09   10.74
   1 -18  -9    7.05    9.16
   1  18   9   14.31   12.35
   1 -18 -10   13.73    7.38
  -1 -18  10   11.50    9.02
   1 -18 -10    0.27    8.76
  -1  18 -10   12.92   11.33
   1  18  10   14.48   11.14
   1 -18 -11    7.16    7.85
  -1 -18  11   22.10   10.90
   1 -18 -11   14.58   10.13
  -1  18 -11   18.02   12.88
   1  18  11    2.85   10.58
   1 -18 -12   -1.53    7.75
  -1 -18  12   12.10    9.17
   1 -18 -12    4.62    9.23
  -1  18 -12   11.74   11.99
   1  18  12    7.63   11.12
  -1 -18  13   20.56   10.47
   1 -18 -13   40.36   12.41
   1  18  13   12.92   11.02
  -1 -18  14   33.07   11.54
   1 -18 -14   28.82   11.56
  -1  18 -14   45.17   15.34
   1  18  14   41.38   14.58
  -1 -18  15   -7.06    9.65
  -1  18 -15    2.68   11.74
   1 -18 -15   -3.36    9.53
   1  18  15   14.04   12.37
  -1 -18  16   42.64   12.66
  -1  18 -16   51.52   16.09
   1 -18 -16   31.35   13.06
   1  18  16   56.25   16.65
   1 -18 -17   57.66   14.88
  -1 -19 -16   -9.69   10.74
  -1 -19 -16   12.24   10.69
  -1 -19 -15    2.46   10.00
  -1 -19 -15    0.07   10.05
  -1 -19 -14   30.42   11.97
   1 -19  14   20.69   10.76
  -1 -19 -14   27.17   12.00
   1  19 -14   56.14   16.08
  -1 -19 -13   30.55   11.68
   1 -19  13   41.64   11.35
   1  19 -13   22.26   13.10
  -1 -19 -13   22.54   11.25
  -1  19  13   29.42   15.93
  -1 -19 -12   13.12   10.88
   1 -19  12   -6.28    9.40
  -1 -19 -12   -7.11    9.67
  -1  19  12   17.84   14.07
  -1 -19 -11   56.97   13.52
   1 -19  11   34.68   11.41
   1  19 -11   47.26   13.87
  -1 -19 -11   39.76   12.35
  -1  19  11   67.82   16.87
  -1 -19 -10   -8.79    9.93
   1 -19  10   14.71    9.53
  -1 -19 -10    5.55    8.87
   1  19 -10    8.55   11.53
  -1  19  10  -12.07   13.25
   1  19 -10    3.30   10.99
   1 -19   9  124.90   16.25
  -1 -19  -9  131.31   17.29
  -1 -19  -9   75.21   14.55
   1  19  -9   61.58   14.78
  -1  19   9   60.58   16.05
   1  19  -9  109.27   16.94
  -1 -19  -8   -2.59    9.39
   1 -19   8   -4.49    7.94
  -1 -19  -8   11.46   10.44
   1  19  -8   -3.46    9.88
  -1  19   8   -5.81   12.73
   1  19  -8   10.65   10.74
  -1 -19  -7   10.71    9.86
   1 -19   7   17.09    9.48
   1  19  -7   25.07   12.48
  -1 -19  -7    5.92    8.92
  -1  19   7    6.76   11.86
   1  19  -7   20.05   12.64
  -1 -19  -6   17.36    9.27
   1 -19   6   -1.44    8.18
  -1 -19  -6   15.77   10.08
   1  19  -6   31.46   12.56
  -1  19   6   11.40   13.07
   1  19  -6  -14.70   11.36
  -1 -19  -5    2.72    9.19
   1 -19   5    7.10    8.61
  -1 -19  -5   32.67   11.38
   1  19  -5    4.66   10.00
  -1  19   5   21.10   12.94
   1  19  -5   11.67   10.14
   1 -19   4    8.14    8.46
  -1 -19  -4  -10.14   10.14
  -1 -19  -4    2.20    8.83
   1  19  -4   14.43   11.42
   1 -19   4    3.25    8.40
  -1  19   4  -11.75   11.28
   1  19  -4    1.40    9.97
  -1 -19  -3   11.41    9.50
   1 -19   3   35.15    9.97
  -1 -19  -3   49.91   12.01
   1 -19   3   31.63   11.77
   1  19  -3   39.32   14.84
  -1  19   3   24.16   11.82
   1  19  -3   27.96   11.04
  -1 -19  -2  -12.08   10.38
   1 -19   2    4.07    8.21
   1 -19   2  -12.56   10.40
  -1 -19  -2   -1.29    8.24
  -1  19   2   -7.80   11.22
   1  19  -2   -3.61   10.23
   1 -19   1   66.00   12.30
  -1 -19  -1   71.13   13.65
   1 -19   1   80.13   14.36
  -1 -19  -1   65.85   12.73
  -1  19   1  118.54   17.54
   1  19  -1  109.83   16.30
   1 -19   0   29.83    9.49
  -1 -19   0    0.03    8.18
  -1 -19   0   13.39    9.57
   1 -19   0   -7.24   10.02
  -1  19   0   10.12   10.28
   1  19   0   12.16   10.58
   1 -19  -1   72.61   12.83
  -1 -19   1   75.71   13.85
   1 -19  -1   89.91   15.31
  -1 -19   1   70.97   13.20
  -1  19  -1   71.90   14.51
   1  19   1   87.33   15.51
  -1 -19   2   13.06    8.86
   1 -19  -2  -14.43    8.62
   1 -19  -2    5.98    9.65
  -1  19  -2    8.78   10.28
   1  19   2   18.74   11.61
  -1 -19   3   14.21    8.78
   1 -19  -3   27.85    9.43
   1 -19  -3   32.60   11.70
  -1  19  -3   33.48   11.75
   1  19   3   33.05   12.35
   1 -19  -4   21.17    9.14
  -1 -19   4   11.22    9.25
   1 -19  -4    7.47    9.54
  -1  19  -4   -2.30    9.93
   1  19   4   19.24   11.70
   1 -19  -5    5.85    7.99
  -1 -19   5   -1.04    8.29
   1 -19  -5   14.59   10.06
  -1  19  -5    4.45   10.07
   1  19   5    7.84   11.52
   1 -19  -6    5.75    8.51
  -1 -19   6    5.83    8.91
   1 -19  -6   10.92    9.86
  -1  19  -6  -16.04   12.53
   1  19   6    9.38   11.19
  -1  19  -6   22.61   11.70
   1 -19  -7   -2.84    8.02
  -1 -19   7    1.89    8.47
  -1  19  -7   12.64   12.29
   1 -19  -7    0.96    9.69
  -1  19  -7   20.72   11.46
   1  19   7   13.78   12.44
   1 -19  -8    9.20    8.45
  -1 -19   8    6.97    8.66
   1 -19  -8   10.90   10.36
  -1  19  -8   10.22   11.16
   1  19   8    5.21   11.10
  -1 -19   9  101.21   15.48
   1 -19  -9   87.93   12.96
   1 -19  -9   58.07   13.62
  -1  19  -9   65.34   16.74
   1  19   9  124.43   18.33
   1 -19 -10   -2.81    7.99
  -1 -19  10   15.06   10.60
   1 -19 -10  -12.01   11.08
  -1  19 -10    8.62   12.24
   1  19  10    2.24   11.27
  -1 -19  11   59.92   13.46
   1 -19 -11   51.89   13.68
  -1  19 -11   85.50   18.49
   1  19  11   65.07   15.89
  -1 -19  12   11.49   10.54
   1 -19 -12   11.67   10.68
  -1  19 -12   24.83   13.51
   1  19  12  -11.28   13.34
  -1 -19  13   37.84   12.03
   1 -19 -13   18.00   11.96
  -1  19 -13   17.39   12.06
   1  19  13   53.57   16.00
   1 -19 -14   31.93   12.24
  -1 -20 -14    6.80   10.85
  -1 -20 -13    6.67   11.20
  -1 -20 -12   26.49   11.94
  -1 -20 -12    3.28   10.30
  -1 -20 -11    6.46   10.55
   1 -20  11    5.83    9.57
  -1 -20 -11   28.16   11.90
  -1 -20 -10   12.53   10.52
   1 -20  10   17.98    9.93
  -1 -20 -10   24.40   11.21
   1  20 -10   31.75   14.24
  -1 -20  -9   12.24    9.78
   1 -20   9    3.38    9.01
  -1 -20  -9   23.89   12.09
   1  20  -9    3.80   10.67
  -1  20   9   37.09   15.54
   1  20  -9   39.18   14.34
   1 -20   8   18.12   10.01
  -1 -20  -8   -4.10    9.06
   1  20  -8   34.81   14.12
  -1 -20  -8    4.14    9.36
  -1  20   8   -3.88   13.13
   1  20  -8   12.10   11.92
  -1 -20  -7    4.36    9.73
   1 -20   7    4.70    8.75
  -1 -20  -7   16.52   10.42
   1  20  -7   29.53   12.85
  -1  20   7    7.29   13.12
   1  20  -7   31.22   13.08
  -1 -20  -6   11.41    9.47
   1 -20   6   18.17    9.90
   1 -20   6   22.20   11.33
   1  20  -6   51.42   14.70
  -1 -20  -6   33.23   12.29
  -1  20   6   44.71   16.11
   1  20  -6    8.62   11.06
  -1 -20  -5   34.44   12.08
   1 -20   5   46.74   11.79
   1 -20   5   26.81   11.51
  -1 -20  -5   29.73   11.69
   1  20  -5   19.45   12.20
  -1  20   5   32.37   15.22
   1  20  -5   15.42   12.59
  -1 -20  -4   16.38   11.05
   1 -20   4   45.86   11.42
   1 -20   4   21.09   11.13
  -1 -20  -4   26.93   11.28
   1  20  -4    7.81   10.86
   1  20  -4   40.10   13.91
  -1  20   4   51.65   15.44
  -1 -20  -3   23.22   10.50
   1 -20   3    8.62    9.05
   1 -20   3   -3.17    9.85
  -1 -20  -3    6.38   10.16
  -1  20   3   -3.44   12.61
   1  20  -3   17.60   12.55
  -1 -20  -2   20.53   10.71
   1 -20   2   48.00   11.71
   1 -20   2   33.03   11.60
  -1 -20  -2   26.74   10.70
  -1  20   2   21.41   13.10
   1  20  -2   41.72   14.56
   1 -20   1   -1.43    8.31
  -1 -20  -1   10.86    9.88
   1 -20   1   20.80   10.54
  -1 -20  -1   16.23    9.99
  -1  20   1   37.78   14.34
   1  20  -1   27.21   13.47
   1 -20   0   -2.65    8.39
  -1 -20   0   -7.29    8.71
  -1 -20   0   10.60   10.33
   1 -20   0   -3.81    9.40
  -1  20   0   13.39   11.99
   1  20   0   -8.31   11.21
   1 -20  -1   23.41    9.60
  -1 -20   1    4.48    8.62
  -1 -20   1   13.32   10.23
   1 -20  -1   10.04   10.49
  -1  20  -1   49.58   14.90
   1  20   1   12.97   11.76
  -1 -20   2   36.55   12.56
   1 -20  -2   33.43   10.23
  -1 -20   2   46.12   11.95
   1 -20  -2   63.54   14.52
  -1  20  -2   10.70   11.72
   1  20   2   41.89   13.73
   1 -20  -3   12.06    8.49
  -1 -20   3    1.70    8.99
   1 -20  -3   -5.27    9.74
  -1  20  -3   -5.59   10.96
   1  20   3    3.86   11.92
   1 -20  -4   22.32    9.63
  -1 -20   4   37.55   12.06
   1 -20  -4   28.62   11.36
  -1  20  -4   20.26   12.72
   1  20   4   39.45   13.45
   1 -20  -5   28.44    9.99
  -1 -20   5   31.01   10.68
   1 -20  -5    6.95    9.74
  -1  20  -5   43.87   14.01
   1  20   5   30.62   13.31
   1 -20  -6   18.72   10.18
  -1 -20   6   27.23   11.06
   1 -20  -6   20.64   11.15
   1  20   6   19.85   12.69
   1 -20  -7   -3.49    8.47
  -1 -20   7   30.74   11.95
   1 -20  -7    8.82   10.64
   1  20   7    6.14   11.58
   1 -20  -8   -4.83    7.98
  -1 -20   8   13.18    9.73
   1 -20  -8   -3.34   10.39
  -1  20  -8   -2.43   11.76
   1  20   8   27.75   14.46
  -1 -20   9   10.23   10.63
   1 -20  -9   21.13   11.38
  -1  20  -9   25.74   14.92
   1  20   9   -0.08   12.80
   1 -20 -10   35.71   14.05
  -1 -21 -10   12.08   11.66
  -1 -21  -9   20.13   12.22
  -1 -21  -8   19.96   12.43
   1 -21   7   39.02   12.45
  -1 -21  -7   22.08   12.17
   1  21  -7   26.62   13.39
   1 -21   6   -8.88    9.86
  -1 -21  -6   -0.09   10.70
   1  21  -6    1.84   12.33
   1  21  -6   -0.37   12.43
   1 -21   5   33.55   12.19
  -1 -21  -5   30.27   12.39
   1  21  -5   30.67   13.22
  -1  21   5   33.63   15.83
   1  21  -5   48.89   15.20
  -1 -21  -4    4.95    9.60
   1 -21   4   16.76    9.99
  -1 -21  -4    7.62   10.71
  -1  21   4    1.16   13.35
   1  21  -4   -2.49   12.48
   1 -21   3   -1.56    9.13
  -1 -21  -3    7.99    9.93
  -1 -21  -3    5.77   11.61
  -1  21   3    9.62   13.22
   1  21  -3   12.49   13.04
   1 -21   2   17.97    9.59
  -1 -21  -2   22.57   11.78
  -1 -21  -2   35.67   12.19
  -1  21   2   20.73   14.83
   1  21  -2   26.59   13.59
  -1 -21  -1   -2.41    9.77
   1 -21   1   -5.39    8.56
  -1 -21  -1    8.99   11.16
   1  21  -1    0.70   12.37
  -1  21   1  -17.20   13.98
  -1 -21   0   10.97   10.82
   1 -21   0   24.57   10.94
  -1 -21   0    2.64   10.26
  -1  21   0   23.13   14.12
   1  21   0   13.19   12.64
   1 -21  -1   -3.79    8.84
  -1 -21   1   -7.04   10.09
  -1  21  -1   22.40   13.87
   1  21   1   -9.16   12.32
   1 -21  -2   39.31   11.66
  -1 -21   2   24.18   11.70
  -1  21  -2   23.50   14.25
   1  21   2   26.07   13.42
   1 -21  -3   24.13   10.91
  -1 -21   3   15.09   11.06
   1  21   3   21.30   14.39
  -1  21  -3   16.43   13.93
   1 -21  -4   17.75   10.02
  -1  21  -4   19.85   13.78
   1 -21  -5   30.61   11.31
   1 -22   1    7.76   10.77
   1 -22   0   14.21   10.30
   1 -22  -1   -1.68    9.62
  -1  22  -1   41.40   16.29
  -1  22  -2   13.70   13.97
  -2   0   0    2.95    3.34
   2   0   0    4.88    2.53
  -2   0   0    5.83    2.78
  -2   0   0    0.83    2.19
   2   0   0    2.01    2.26
   2   0   0    4.94    5.24
  -2   0  -1   13.83    4.21
  -2   0   1   15.26    4.41
  -2   0   1   21.10    3.12
   2   0   1   13.08    3.06
   2   0  -1   15.16    2.67
  -2   0  -1   15.91    3.37
  -2   0   1   18.61    3.26
   2   0  -1   19.30    3.07
   2   0   1   24.57    2.80
  -2   0  -1   19.17    2.71
   2   0  -1   15.10    5.06
   2   0   1   23.46    5.89
  -2   0  -1   14.81    5.50
  -2   0   2  276.34   12.10
  -2   0  -2  253.75   11.48
  -2   0  -2  292.74   10.63
   2   0  -2  307.67    7.82
  -2   0   2  287.31    7.97
   2   0   2  281.27   10.06
   2   0   2  266.70    6.18
   2   0  -2  261.85    8.89
   2   0   2  260.93    6.82
  -2   0   2  277.12    9.28
   2   0   2  259.16   11.70
  -2   0  -2  257.59   12.17
   2   0  -2  276.59   13.19
  -2   0  -3  116.93    8.11
  -2   0   3  117.96    8.36
   2   0  -3  129.40    4.98
  -2   0  -3  133.12    7.68
[truncated: 586,325 more chars]
