# Supplementary material for: Synthesis, optical properties and crystal structure of (E,E)-1,3-(3,4:9,10-dibenzododeca-1,11-diene-5,7-diyne-1,12-di­yl)benzene
Source: Acta Crystallogr E Crystallogr Commun. 2023 Jul 28;79(Pt 8):757–61. doi: 10.1107/S2056989023006187 (PMC10439418; doi:10.1107/S2056989023006187)
Supplement: Supplementary file 3 [file e-79-00757-Isup4.cml]

<?xml version="1.0" ?>
<cml>
<molecule id="m1">
  <atomArray>
    <atom id="a1" elementType="C"
          x2="-2.8190013790809285" y2="1.1685290644992596" />
    <atom id="a2" elementType="C"
          x2="-1.425646820162184" y2="0.5126678902633461" />
    <atom id="a3" elementType="C"
          x2="-0.16097465126864563" y2="1.3914194508458086" />
    <atom id="a4" elementType="C"
          x2="-0.28965974190150945" y2="2.9260334568580086" />
    <atom id="a5" elementType="C"
          x2="-1.6830170014279116" y2="3.5818959022877457" />
    <atom id="a6" elementType="C"
          x2="-3.538680192578651" y2="2.692363920317307" />
    <atom id="a7" elementType="C"
          x2="-7.271982754550869" y2="-3.386561793815206" />
    <atom id="a8" elementType="C"
          x2="-6.070498676251342" y2="-5.053260328913916" />
    <atom id="a9" elementType="C"
          x2="-4.542667864489433" y2="-5.246477850456213" />
    <atom id="a10" elementType="C"
          x2="-3.6114211764965827" y2="-4.019946315556947" />
    <atom id="a11" elementType="C"
          x2="-4.208005300265642" y2="-2.600197259115385" />
    <atom id="a12" elementType="C"
          x2="-5.735836112027551" y2="-2.4069797375730886" />
    <atom id="a13" elementType="C"
          x2="-9.98466597917897" y2="0.818953409088401" />
    <atom id="a14" elementType="C"
          x2="-8.456835166685842" y2="0.6257358933280859" />
    <atom id="a15" elementType="C"
          x2="-7.525588483334724" y2="1.8522674317515975" />
    <atom id="a16" elementType="C"
          x2="-8.122172612476735" y2="3.2720164859354224" />
    <atom id="a17" elementType="C"
          x2="-9.650003424969864" y2="3.4652340016957384" />
    <atom id="a18" elementType="C"
          x2="-10.581250108320981" y2="2.2387024632722268" />
    <atom id="a19" elementType="C"
          x2="-3.1316273242587407" y2="-1.3035011895230655" />
    <atom id="a20" elementType="C"
          x2="-1.6188643388134896" y2="-1.0151629218641727" />
    <atom id="a21" elementType="C"
          x2="-5.997757679632247" y2="1.6590499068226965" />
    <atom id="a22" elementType="C"
          x2="-5.066510999333216" y2="2.8855814412263485" />
    <atom id="a23" elementType="C"
          x2="-6.667082787319236" y2="-3.6335112726099954" />
    <atom id="a24" elementType="C"
          x2="-8.194913594073803" y2="-3.4402937517009526" />
    <atom id="a25" elementType="C"
          x2="-8.791497720529337" y2="-2.02054469638826" />
    <atom id="a26" elementType="C"
          x2="-7.860251040230308" y2="-0.7940131619846085" />
  </atomArray>
  <bondArray>
    <bond atomRefs2="a1 a2" order="1" />
    <bond atomRefs2="a1 a6" order="2" />
    <bond atomRefs2="a2 a3" order="2" />
    <bond atomRefs2="a3 a4" order="1" />
    <bond atomRefs2="a4 a5" order="2" />
    <bond atomRefs2="a5 a6" order="1" />
    <bond atomRefs2="a7 a8" order="1" />
    <bond atomRefs2="a7 a12" order="2" />
    <bond atomRefs2="a8 a9" order="2" />
    <bond atomRefs2="a9 a10" order="1" />
    <bond atomRefs2="a10 a11" order="2" />
    <bond atomRefs2="a11 a12" order="1" />
    <bond atomRefs2="a13 a14" order="1" />
    <bond atomRefs2="a13 a18" order="2" />
    <bond atomRefs2="a14 a15" order="2" />
    <bond atomRefs2="a15 a16" order="1" />
    <bond atomRefs2="a16 a17" order="2" />
    <bond atomRefs2="a17 a18" order="1" />
    <bond atomRefs2="a11 a19" order="1" />
    <bond atomRefs2="a19 a20" order="2">
      <bondStereo>T</bondStereo>
    </bond>
    <bond atomRefs2="a20 a2" order="1" />
    <bond atomRefs2="a15 a21" order="1" />
    <bond atomRefs2="a21 a22" order="2">
      <bondStereo>T</bondStereo>
    </bond>
    <bond atomRefs2="a22 a6" order="1" />
    <bond atomRefs2="a12 a23" order="1" />
    <bond atomRefs2="a23 a24" order="3" />
    <bond atomRefs2="a24 a25" order="1" />
    <bond atomRefs2="a25 a26" order="3" />
    <bond atomRefs2="a26 a14" order="1" />
  </bondArray>
</molecule>
</cml>
