# Supplementary material for: Synthesis, optical properties and crystal structure of (E,E)-1,3-(3,4:9,10-dibenzododeca-1,11-diene-5,7-diyne-1,12-di­yl)benzene
Source: Acta Crystallogr E Crystallogr Commun. 2023 Jul 28;79(Pt 8):757–61. doi: 10.1107/S2056989023006187 (PMC10439418; doi:10.1107/S2056989023006187)
Supplement: Supplementary file 4 [file e-79-00757-Isup2.hkl]

data_I                                                                          
_shelx_title ' 210402a_a.res in P2(1)2(1)2(1)'                                  
_shelx_refln_list_code          4                                               
_shelx_F_calc_maximum      137.05                                               
_exptl_crystal_F_000       688.00                                               
_reflns_d_resolution_high  0.6784                                               
                                                                                
loop_                                                                           
 _space_group_symop_operation_xyz                                               
 'x, y, z'                                                                      
 '-x+1/2, -y, z+1/2'                                                            
 '-x, y+1/2, -z+1/2'                                                            
 'x+1/2, -y+1/2, -z'                                                            
                                                                                
_cell_length_a     4.6034                                                       
_cell_length_b    15.1542                                                       
_cell_length_c    24.1754                                                       
_cell_angle_alpha  90.000                                                       
_cell_angle_beta   90.000                                                       
_cell_angle_gamma  90.000                                                       
                                                                                
_shelx_F_squared_multiplier     1.000                                           
                                                                                
loop_                                                                           
 _refln_index_h                                                                 
 _refln_index_k                                                                 
 _refln_index_l                                                                 
 _refln_F_squared_calc                                                          
 _refln_F_squared_meas                                                          
 _refln_F_squared_sigma                                                         
 _refln_observed_status                                                         
   2   0   0          3.33          6.66         2.22 o                         
   4   0   0         98.25         93.71         6.71 o                         
   6   0   0          0.14         -9.48        15.13 o                         
   1   1   0          0.85          1.65         0.99 o                         
   2   1   0          5.80          5.40         1.83 o                         
   3   1   0          4.85          3.28         1.83 o                         
   4   1   0        122.50        143.58         8.53 o                         
   5   1   0        148.89        153.27        12.26 o                         
   6   1   0         17.54          4.67        11.74 o                         
   0   2   0        828.40        725.83         8.26 o                         
   1   2   0         50.91         59.86         1.65 o                         
   2   2   0         26.56         29.91         1.94 o                         
   3   2   0          0.60          0.54         1.83 o                         
   4   2   0        169.30        178.64        10.01 o                         
   5   2   0          6.88         -3.03         7.98 o                         
   6   2   0        308.33        355.03        30.74 o                         
   1   3   0       1891.99       1789.76         7.45 o                         
   2   3   0         27.27         28.69         2.08 o                         
   3   3   0         25.08         26.33         3.59 o                         
   4   3   0          0.57          0.14         3.52 o                         
   5   3   0          6.93          8.61         6.61 o                         
   6   3   0         34.24         38.70        11.01 o                         
   0   4   0        379.52        405.28         6.78 o                         
   1   4   0          1.68          2.77         1.28 o                         
   2   4   0          0.91          0.15         1.76 o                         
   3   4   0         34.60         33.68         2.82 o                         
   4   4   0         59.97         54.03         4.48 o                         
   5   4   0        121.58        108.65         9.63 o                         
   6   4   0         99.83         93.50        13.57 o                         
   1   5   0        469.18        455.10         4.46 o                         
   2   5   0       1796.68       1896.38        11.85 o                         
   3   5   0          1.71          3.39         2.17 o                         
   4   5   0          1.56          6.22         3.61 o                         
   5   5   0          8.62          4.72         6.93 o                         
   6   5   0        145.68        167.32        18.70 o                         
   0   6   0        124.34        127.43         2.99 o                         
   1   6   0          2.04          2.98         1.74 o                         
   2   6   0       1103.34       1103.39        13.43 o                         
   3   6   0         11.65          7.15         2.34 o                         
   4   6   0        243.59        238.99         9.93 o                         
   5   6   0        116.23        124.77        18.34 o                         
   6   6   0         88.76         80.84        12.49 o                         
   1   7   0       2074.34       2152.97        14.81 o                         
   2   7   0        586.09        561.37         7.24 o                         
   3   7   0         28.80         30.51         2.98 o                         
   4   7   0        253.34        258.31        10.58 o                         
   5   7   0         61.74         67.64         8.91 o                         
   6   7   0         62.60         72.44        12.69 o                         
   0   8   0        751.10        816.81        17.49 o                         
   1   8   0       1338.66       1409.98        14.37 o                         
   2   8   0         13.43          8.26         2.15 o                         
   3   8   0        231.70        243.59         7.11 o                         
   4   8   0        260.35        254.04        11.56 o                         
   5   8   0        119.51        110.66        10.97 o                         
   6   8   0          3.41          7.65        24.98 o                         
   1   9   0         45.90         50.83         4.62 o                         
   2   9   0         64.70         56.39         3.52 o                         
   3   9   0        139.31        137.68         5.82 o                         
   4   9   0         11.06         11.61         5.38 o                         
   5   9   0         65.39         48.79        13.30 o                         
   6   9   0         18.47         56.59        29.08 o                         
   0  10   0        573.92        548.45        17.01 o                         
   1  10   0        135.66        123.46         5.19 o                         
   2  10   0        209.39        193.44         8.56 o                         
   3  10   0        195.95        184.34        10.41 o                         
   4  10   0        145.55        137.46        10.98 o                         
   5  10   0        125.50        116.54        15.19 o                         
   6  10   0          2.58         27.83        27.75 o                         
   1  11   0        133.30        137.13         5.75 o                         
   2  11   0        145.58        145.02         6.74 o                         
   3  11   0        179.50        196.03         8.59 o                         
   4  11   0         32.22         36.93         7.54 o                         
   5  11   0          5.52         30.64         9.04 o                         
   0  12   0        446.01        447.36        17.46 o                         
   1  12   0        998.94        922.58        22.60 o                         
   2  12   0        116.70        115.59         6.54 o                         
   3  12   0         42.47         28.32         4.94 o                         
   4  12   0        248.28        263.31        17.08 o                         
   5  12   0         10.73         18.18         8.97 o                         
   1  13   0       1511.68       1496.32        26.13 o                         
   2  13   0         63.71         44.19         5.12 o                         
   3  13   0         47.50         49.32         5.75 o                         
   4  13   0         25.17         37.85         9.24 o                         
   5  13   0         18.13         39.46        11.14 o                         
   0  14   0         16.72         13.93         8.07 o                         
   1  14   0         10.10          9.16         5.92 o                         
   2  14   0        458.50        440.89        11.94 o                         
   3  14   0          1.28         17.44         6.53 o                         
   4  14   0         38.66         39.45         8.88 o                         
   5  14   0         19.99          6.86        11.48 o                         
   1  15   0         79.72         80.68         7.76 o                         
   2  15   0        168.19        140.86        11.60 o                         
   3  15   0        230.72        214.71        11.30 o                         
   4  15   0          3.93         25.58         8.88 o                         
   0  16   0         19.71         39.33         9.22 o                         
   1  16   0        100.19        100.15         9.58 o                         
   2  16   0         43.62         60.62         7.79 o                         
   3  16   0          6.01         14.67        10.63 o                         
   4  16   0          2.34         11.40        10.33 o                         
   1  17   0          0.01          7.42         7.22 o                         
   2  17   0         18.04         16.33        10.23 o                         
   3  17   0        254.13        303.59        27.73 o                         
   4  17   0         50.45         55.38        25.36 o                         
   0  18   0         94.12        101.64        13.16 o                         
   1  18   0         47.47         40.88         7.75 o                         
   2  18   0         15.94         18.87         7.60 o                         
   3  18   0          1.49         14.20        10.66 o                         
   1  19   0          8.17         19.49         7.97 o                         
   2  19   0         21.79         17.41         7.91 o                         
   3  19   0          0.74         35.90        28.70 o                         
   0  20   0         93.83        121.96        16.00 o                         
   1  20   0          2.59         -0.52         8.00 o                         
   2  20   0          3.04          3.45         9.49 o                         
   1  21   0         47.79         28.84        10.34 o                         
   2  21   0          9.83         31.19        19.26 o                         
   1  22   0          0.94         28.52        20.67 o                         
   1   0   1       4492.08       4312.31        16.01 o                         
   2   0   1         45.55         37.43         1.90 o                         
   3   0   1         24.70         23.37         2.10 o                         
   4   0   1          5.01          9.08         3.03 o                         
   5   0   1         10.49         -0.51         7.75 o                         
   6   0   1         20.77         23.13        11.28 o                         
  -6   1   1          0.58         10.54        11.98 o                         
  -5   1   1         19.06         27.87         8.47 o                         
  -4   1   1          1.80          2.02         2.98 o                         
  -3   1   1       1046.44       1060.51        11.99 o                         
  -2   1   1        313.47        343.46         4.85 o                         
  -1   1   1       1254.20       1195.33         8.58 o                         
   1   1   1       1254.18       1181.56        11.39 o                         
   2   1   1        313.47        350.84         6.03 o                         
   3   1   1       1046.33       1034.88        13.11 o                         
   4   1   1          1.80         -3.49         3.49 o                         
   5   1   1         19.06          5.89         7.41 o                         
   6   1   1          0.58         -1.86        10.73 o                         
  -6   2   1         21.09         27.36        10.15 o                         
  -5   2   1        114.24        111.54         9.40 o                         
  -4   2   1        115.86        105.98         4.91 o                         
  -3   2   1        722.01        771.07         8.18 o                         
  -2   2   1        218.08        200.16         3.20 o                         
  -1   2   1       1972.87       1923.41        15.93 o                         
   0   2   1         30.77         22.76         1.37 o                         
   1   2   1       1972.98       1889.59        17.74 o                         
   2   2   1        218.09        198.95         4.98 o                         
   3   2   1        722.17        749.29        16.23 o                         
   4   2   1        115.84         98.66         7.38 o                         
   5   2   1        114.24        127.20        13.53 o                         
   6   2   1         21.09         38.40        12.83 o                         
  -6   3   1         18.26         23.88        10.29 o                         
  -5   3   1        384.14        344.83        15.94 o                         
  -4   3   1        182.17        178.30         8.04 o                         
  -3   3   1        110.94        117.64         3.46 o                         
  -2   3   1         39.51         45.10         2.26 o                         
  -1   3   1        873.03        812.97         6.50 o                         
   0   3   1        179.27        182.11         2.80 o                         
   1   3   1        873.15        828.79         5.80 o                         
   2   3   1         39.53         40.87         2.14 o                         
   3   3   1        110.90        109.34         3.93 o                         
   4   3   1        182.16        178.66         7.21 o                         
   5   3   1        384.12        413.71        22.37 o                         
   6   3   1         18.26         21.01        14.22 o                         
  -6   4   1          2.12         -3.75         9.75 o                         
  -5   4   1         16.96         13.53         7.08 o                         
  -4   4   1         20.37         21.86         4.20 o                         
  -3   4   1        218.08        238.03         8.20 o                         
  -2   4   1          8.13         10.19         1.79 o                         
  -1   4   1        441.85        460.29         6.66 o                         
   0   4   1        754.05        750.59         9.25 o                         
   1   4   1        441.81        451.07         4.69 o                         
   2   4   1          8.12          9.78         1.82 o                         
   3   4   1        218.10        216.83         8.02 o                         
   4   4   1         20.37         13.40         4.18 o                         
   5   4   1         16.96          5.88         6.68 o                         
   6   4   1          2.12         15.89         9.68 o                         
  -6   5   1         18.62         12.27        11.40 o                         
  -5   5   1         91.45         95.72         9.57 o                         
  -4   5   1        114.40        117.74         6.83 o                         
  -3   5   1         93.57        100.09         3.78 o                         
  -2   5   1         18.53         16.13         2.10 o                         
  -1   5   1       1124.17       1202.30        11.77 o                         
   0   5   1        298.67        271.89         3.07 o                         
   1   5   1       1124.01       1197.69        10.90 o                         
   2   5   1         18.54         18.54         2.08 o                         
   3   5   1         93.60         96.46         3.60 o                         
   4   5   1        114.43        103.41         8.62 o                         
   5   5   1         91.45         90.74         9.39 o                         
   6   5   1         18.62         19.97        10.41 o                         
  -6   6   1         44.90         56.78        11.67 o                         
  -5   6   1        121.19        126.20        10.50 o                         
  -4   6   1         27.66         19.94         3.62 o                         
  -3   6   1        230.89        224.44         5.42 o                         
  -2   6   1        272.26        294.52         5.26 o                         
  -1   6   1       1911.29       1982.93        16.57 o                         
   0   6   1        953.74        960.20         8.16 o                         
   1   6   1       1911.70       1999.31        14.61 o                         
   2   6   1        272.21        289.95         6.70 o                         
   3   6   1        230.95        231.98         6.05 o                         
   4   6   1         27.67         33.17         8.00 o                         
   5   6   1        121.20        120.28        10.34 o                         
   6   6   1         44.90         28.62        14.51 o                         
  -6   7   1         38.11         18.62        14.75 o                         
  -5   7   1        200.66        225.70        13.20 o                         
  -4   7   1        260.48        243.44        10.77 o                         
  -3   7   1         30.53         28.24         2.99 o                         
  -2   7   1       1219.64       1280.06        14.32 o                         
  -1   7   1        156.33        154.43         4.92 o                         
   0   7   1          1.71          5.67         1.67 o                         
   1   7   1        156.32        138.99         3.92 o                         
   2   7   1       1219.75       1266.67        11.06 o                         
   3   7   1         30.55         26.84         3.18 o                         
   4   7   1        260.47        229.54        11.88 o                         
   5   7   1        200.67        231.37        18.97 o                         
   6   7   1         38.11         42.72        11.85 o                         
  -6   8   1          3.99         38.13        25.95 o                         
  -5   8   1         57.59         77.40         9.50 o                         
  -4   8   1        216.74        200.37        16.83 o                         
  -3   8   1         78.52         77.76         4.31 o                         
  -2   8   1        158.53        161.19         4.76 o                         
  -1   8   1        257.10        258.25         6.50 o                         
   0   8   1          4.79          8.96         1.75 o                         
   1   8   1        257.10        253.60         5.88 o                         
   2   8   1        158.59        161.85         4.63 o                         
   3   8   1         78.51         82.68         4.78 o                         
   4   8   1        216.77        220.39        10.78 o                         
   5   8   1         57.59         58.57         7.80 o                         
   6   8   1          3.99         42.66        27.13 o                         
  -6   9   1         68.48         77.98        30.04 o                         
  -5   9   1         31.90         39.19         9.68 o                         
  -4   9   1        197.46        182.09         9.77 o                         
  -3   9   1         73.85         71.61         4.72 o                         
  -2   9   1         36.69         38.84         2.88 o                         
  -1   9   1        121.73        123.03         5.23 o                         
   0   9   1         17.17         20.38         2.00 o                         
   1   9   1        121.76        127.57         4.61 o                         
   2   9   1         36.68         31.12         3.14 o                         
   3   9   1         73.86         79.41         5.52 o                         
   4   9   1        197.44        171.57        10.12 o                         
   5   9   1         31.90         18.93         7.77 o                         
   6   9   1         68.48         92.09        31.46 o                         
  -6  10   1         32.63         61.42        27.47 o                         
  -5  10   1        130.99        139.71        24.98 o                         
  -4  10   1         29.46         34.39         6.36 o                         
  -3  10   1         20.09         18.59         3.83 o                         
  -2  10   1          7.37          6.95         1.81 o                         
  -1  10   1         19.06         20.45         3.26 o                         
   0  10   1          1.97          3.30         1.95 o                         
   1  10   1         19.04         20.81         3.15 o                         
   2  10   1          7.37         10.32         2.61 o                         
   3  10   1         20.08         17.38         3.58 o                         
   4  10   1         29.47         31.26         6.09 o                         
   5  10   1        130.99        120.20        11.27 o                         
  -5  11   1         41.47         55.61        11.79 o                         
  -4  11   1        111.37        109.68        10.03 o                         
  -3  11   1        105.88         93.73         4.79 o                         
  -2  11   1         24.83         23.04         4.20 o                         
  -1  11   1         49.11         43.95         4.48 o                         
   0  11   1          9.17          4.55         4.16 o                         
   1  11   1         49.10         37.21         3.55 o                         
   2  11   1         24.84         19.43         4.12 o                         
   3  11   1        105.89        100.99         9.31 o                         
   4  11   1        111.37        100.58         9.58 o                         
   5  11   1         41.46         42.69        10.22 o                         
  -5  12   1         33.77         43.47        11.34 o                         
  -4  12   1         21.10         23.50         7.84 o                         
  -3  12   1         13.22         20.39         4.90 o                         
  -2  12   1        271.00        242.28         8.68 o                         
  -1  12   1         68.88         68.90         5.43 o                         
   0  12   1        274.69        278.01         9.98 o                         
   1  12   1         68.88         68.85         4.48 o                         
   2  12   1        270.99        249.98         8.68 o                         
   3  12   1         13.22         20.35         5.04 o                         
   4  12   1         21.10         34.49         7.82 o                         
   5  12   1         33.77         32.75         9.44 o                         
  -5  13   1         19.33         22.38        10.86 o                         
  -4  13   1         64.23         76.37        11.06 o                         
  -3  13   1         55.05         67.80         6.96 o                         
  -2  13   1        180.61        178.72         9.99 o                         
  -1  13   1        135.25        122.53         8.60 o                         
   0  13   1        347.36        357.43        14.16 o                         
   1  13   1        135.24        113.13         6.15 o                         
   2  13   1        180.65        169.38        11.00 o                         
   3  13   1         55.06         56.16         5.97 o                         
   4  13   1         64.23         67.61         9.41 o                         
   5  13   1         19.33         44.32         9.97 o                         
  -5  14   1         40.45         55.25        14.15 o                         
  -4  14   1         39.44         37.50         9.08 o                         
  -3  14   1         41.43         48.95         6.34 o                         
  -2  14   1         62.02         64.54         7.75 o                         
  -1  14   1        248.79        242.24        11.32 o                         
   0  14   1        425.67        433.91        14.56 o                         
   1  14   1        248.81        231.19        11.99 o                         
   2  14   1         62.01         55.46         5.76 o                         
   3  14   1         41.43         31.70         6.44 o                         
   4  14   1         39.44         32.58         8.20 o                         
   5  14   1         40.45         64.94        20.08 o                         
  -4  15   1         11.59          2.66         8.22 o                         
  -3  15   1         85.47         76.05         9.06 o                         
  -2  15   1        331.33        298.97        12.15 o                         
  -1  15   1         18.51         15.99         5.81 o                         
   0  15   1         29.45         28.77         6.56 o                         
   1  15   1         18.52         20.97         5.73 o                         
   2  15   1        331.33        285.12        14.47 o                         
   3  15   1         85.48         72.77         9.87 o                         
   4  15   1         11.59         17.00         8.84 o                         
  -4  16   1         13.06         29.60        11.28 o                         
  -3  16   1         18.49         16.93         9.32 o                         
  -2  16   1          7.12         10.82         6.18 o                         
  -1  16   1         45.43         49.60         7.08 o                         
   0  16   1          1.09         17.97         7.53 o                         
   1  16   1         45.42         21.46         6.80 o                         
   2  16   1          7.12         18.25         8.02 o                         
   3  16   1         18.49         16.67         9.08 o                         
   4  16   1         13.06         37.90        13.65 o                         
  -4  17   1          0.65         27.54        33.86 o                         
  -3  17   1         26.99         26.63        10.33 o                         
  -2  17   1         22.57         26.46         6.84 o                         
  -1  17   1          0.70          4.58         5.94 o                         
   0  17   1          0.74          4.43         8.01 o                         
   1  17   1          0.70          5.65         6.85 o                         
   2  17   1         22.57         40.18         8.06 o                         
   3  17   1         27.00         45.72        10.81 o                         
   4  17   1          0.65         17.41        16.60 o                         
  -4  18   1         53.90         72.14        33.89 o                         
  -3  18   1          1.67         20.19        10.70 o                         
  -2  18   1          2.12          2.41         6.61 o                         
  -1  18   1         76.98         76.42         8.62 o                         
   0  18   1          3.97         14.62         8.35 o                         
   1  18   1         76.98         83.77         9.81 o                         
   2  18   1          2.12          4.65         7.56 o                         
   3  18   1          1.67         26.19        11.26 o                         
  -3  19   1         13.59         26.59        26.35 o                         
  -2  19   1        263.43        269.79        14.03 o                         
  -1  19   1        139.62        170.51        17.23 o                         
   0  19   1         26.91         45.09         8.56 o                         
   1  19   1        139.63        156.29        11.55 o                         
   2  19   1        263.43        285.80        16.63 o                         
   3  19   1         13.59         25.02        27.83 o                         
  -2  20   1         23.98         38.09        12.71 o                         
  -1  20   1         33.44         32.87         8.99 o                         
   0  20   1         22.02         34.24         8.79 o                         
   1  20   1         33.44         35.08        10.04 o                         
   2  20   1         23.99          7.73         9.63 o                         
  -2  21   1         49.78         65.94        33.15 o                         
  -1  21   1          1.53         -5.42         9.59 o                         
   0  21   1          3.06         28.77         8.95 o                         
   1  21   1          1.53         -1.40        11.87 o                         
   2  21   1         49.77         34.14        18.46 o                         
  -1  22   1         10.41         15.57        21.61 o                         
   0  22   1          0.07         23.02        29.36 o                         
   1  22   1         10.41         28.73        43.22 o                         
   1   0   2        449.99        443.10         5.80 o                         
   2   0   2        488.59        552.48         7.30 o                         
   3   0   2         24.72         20.40         2.01 o                         
   4   0   2          5.60          0.46         2.88 o                         
   5   0   2         27.33         33.62         8.50 o                         
   6   0   2        228.88        245.57        22.96 o                         
  -6   1   2        154.90        152.50        14.55 o                         
  -5   1   2         52.00         41.26         7.32 o                         
  -4   1   2         34.10         28.39         3.37 o                         
  -3   1   2        163.01        173.72         3.90 o                         
  -2   1   2         17.86         27.99         1.84 o                         
  -1   1   2       2717.64       2689.97        10.66 o                         
   1   1   2       2717.75       2693.55        14.19 o                         
   2   1   2         17.84         27.35         1.82 o                         
   3   1   2        163.00        169.79         4.95 o                         
   4   1   2         34.10         31.74         5.54 o                         
   5   1   2         51.99         61.24         9.85 o                         
   6   1   2        154.91        162.14        15.07 o                         
  -6   2   2          3.05         15.32        11.47 o                         
  -5   2   2         73.41         73.39         8.39 o                         
  -4   2   2        141.03        125.91         7.22 o                         
  -3   2   2          0.57         -0.31         1.86 o                         
  -2   2   2        103.36        110.81         2.72 o                         
  -1   2   2       3712.34       3664.60        19.73 o                         
   0   2   2       8335.96       8163.38        68.50 o                         
   1   2   2       3712.18       3629.17        12.22 o                         
   2   2   2        103.36        116.16         4.57 o                         
   3   2   2          0.56          0.89         2.03 o                         
   4   2   2        141.02        126.59         6.25 o                         
   5   2   2         73.41         88.59        10.70 o                         
   6   2   2          3.05         16.10        11.06 o                         
  -6   3   2        138.65        141.86        16.74 o                         
  -5   3   2         45.60         48.32         8.43 o                         
  -4   3   2          6.14         -1.40         3.63 o                         
  -3   3   2        212.66        230.16         5.68 o                         
  -2   3   2        343.09        334.52         4.37 o                         
  -1   3   2       2037.38       1991.27        10.60 o                         
   0   3   2       7502.54       7765.33        78.05 o                         
   1   3   2       2037.48       1987.25         9.98 o                         
   2   3   2        342.93        340.82         6.84 o                         
   3   3   2        212.73        223.70         5.20 o                         
   4   3   2          6.15          0.04         3.74 o                         
   5   3   2         45.60         29.35         9.35 o                         
   6   3   2        138.65        122.91        15.99 o                         
  -6   4   2         17.13         18.13        10.59 o                         
  -5   4   2        169.77        178.98        16.12 o                         
  -4   4   2        485.33        472.43        10.67 o                         
  -3   4   2         75.61         73.56         3.22 o                         
  -2   4   2        467.77        488.52         8.17 o                         
  -1   4   2        172.24        175.27         2.80 o                         
   0   4   2        450.64        451.18         7.10 o                         
   1   4   2        172.19        172.54         2.85 o                         
   2   4   2        467.70        495.01         5.51 o                         
   3   4   2         75.58         67.09         4.08 o                         
   4   4   2        485.30        476.69        11.37 o                         
   5   4   2        169.75        170.25        11.00 o                         
   6   4   2         17.13         46.77        15.51 o                         
  -6   5   2          6.86         -5.95         9.77 o                         
  -5   5   2         91.01         89.41         9.29 o                         
  -4   5   2        145.71        150.54         6.27 o                         
  -3   5   2         95.38         92.75         3.76 o                         
  -2   5   2        774.35        805.58         8.10 o                         
  -1   5   2        706.90        728.40         5.96 o                         
   0   5   2       1926.08       1923.67        15.32 o                         
   1   5   2        706.74        706.21         6.21 o                         
   2   5   2        774.38        807.76         7.79 o                         
   3   5   2         95.37         99.49         3.37 o                         
   4   5   2        145.69        153.92         8.34 o                         
   5   5   2         91.00         87.21         9.46 o                         
   6   5   2          6.86         -2.51         9.82 o                         
  -6   6   2          0.61         13.16        10.11 o                         
  -5   6   2        114.85        129.89        10.85 o                         
  -4   6   2        312.86        307.86         8.65 o                         
  -3   6   2         62.35         64.43         3.70 o                         
  -2   6   2         49.75         45.48         2.72 o                         
  -1   6   2       1674.86       1774.70        11.19 o                         
   0   6   2       1032.15       1013.68         9.26 o                         
   1   6   2       1674.79       1774.71        17.21 o                         
   2   6   2         49.77         43.71         2.49 o                         
   3   6   2         62.33         63.90         3.44 o                         
   4   6   2        312.87        304.47        11.06 o                         
   5   6   2        114.85        101.74        10.39 o                         
   6   6   2          0.61         17.96        10.64 o                         
  -6   7   2         44.06         38.26        10.88 o                         
  -5   7   2         94.03         81.24         9.53 o                         
  -4   7   2        144.83        148.21         6.46 o                         
  -3   7   2         68.94         71.43         4.00 o                         
  -2   7   2         14.62         17.62         2.43 o                         
  -1   7   2        133.29        138.92         3.64 o                         
   0   7   2        311.52        305.70         4.64 o                         
   1   7   2        133.26        127.26         3.44 o                         
   2   7   2         14.61         16.62         2.32 o                         
   3   7   2         68.89         78.90         3.83 o                         
   4   7   2        144.84        149.07        11.88 o                         
   5   7   2         94.03        107.57        11.75 o                         
   6   7   2         44.06         28.26        10.67 o                         
  -6   8   2         59.22         87.01        27.97 o                         
  -5   8   2        290.04        289.32        21.76 o                         
  -4   8   2         29.04         32.56         5.81 o                         
  -3   8   2        273.27        276.63         9.74 o                         
  -2   8   2        481.03        509.80         8.68 o                         
  -1   8   2         43.43         44.96         2.85 o                         
   0   8   2          0.04          1.17         1.26 o                         
   1   8   2         43.40         36.26         2.53 o                         
   2   8   2        480.96        486.80        13.85 o                         
   3   8   2        273.31        281.29         9.43 o                         
   4   8   2         29.04         40.53         6.32 o                         
   5   8   2        290.02        273.67        12.62 o                         
   6   8   2         59.22        125.26        34.76 o                         
  -6   9   2         11.45         12.28        24.46 o                         
  -5   9   2        199.21        215.67        24.30 o                         
  -4   9   2        126.80        122.82        13.12 o                         
  -3   9   2        155.80        150.03         6.29 o                         
  -2   9   2        253.73        255.20         6.77 o                         
  -1   9   2         20.42         14.64         2.87 o                         
   0   9   2        591.73        580.64        14.07 o                         
   1   9   2         20.42         16.64         2.77 o                         
   2   9   2        253.69        254.06         6.38 o                         
   3   9   2        155.80        147.00         5.80 o                         
   4   9   2        126.79        126.50         9.06 o                         
   5   9   2        199.20        213.45        18.48 o                         
   6   9   2         11.45         26.17        25.50 o                         
  -6  10   2         79.94         48.92        26.91 o                         
  -5  10   2        119.38         99.16        12.12 o                         
  -4  10   2         24.35         25.04         6.76 o                         
  -3  10   2         18.00         22.14         3.46 o                         
  -2  10   2         68.87         50.76         2.59 o                         
  -1  10   2        140.83        126.54         6.15 o                         
   0  10   2        100.48         99.59         5.82 o                         
   1  10   2        140.81        131.41         4.52 o                         
   2  10   2         68.88         58.86         3.68 o                         
   3  10   2         17.99         19.29         4.79 o                         
   4  10   2         24.36         34.71        10.36 o                         
   5  10   2        119.37        119.06        11.35 o                         
  -5  11   2        108.52        113.87        13.33 o                         
  -4  11   2         86.69         88.58         9.15 o                         
  -3  11   2          2.36          4.24         3.55 o                         
  -2  11   2        262.37        200.91        10.91 o                         
  -1  11   2        303.51        293.22        10.20 o                         
   0  11   2         33.86         30.18         4.44 o                         
   1  11   2        303.53        293.98         6.55 o                         
   2  11   2        262.31        240.82         8.12 o                         
   3  11   2          2.36         14.67         7.15 o                         
   4  11   2         86.69         86.31         9.29 o                         
   5  11   2        108.53        100.57        13.25 o                         
  -5  12   2         47.77         65.12        12.11 o                         
  -4  12   2         12.55         22.14         9.99 o                         
  -3  12   2        156.21        163.52         9.92 o                         
  -2  12   2         62.04         58.97         5.29 o                         
  -1  12   2        957.61        936.89        23.28 o                         
   0  12   2        214.68        232.27         9.10 o                         
   1  12   2        957.58        895.74        15.19 o                         
   2  12   2         62.03         69.99         7.39 o                         
   3  12   2        156.21        148.09         7.55 o                         
   4  12   2         12.55          6.04         8.50 o                         
   5  12   2         47.78         62.15        10.05 o                         
  -5  13   2         17.36         17.32        10.47 o                         
  -4  13   2        107.57        108.57        10.67 o                         
  -3  13   2         29.74         39.35         5.70 o                         
  -2  13   2         13.80         24.10         5.54 o                         
  -1  13   2        128.86        121.30         8.20 o                         
   0  13   2       1376.37       1347.14        23.18 o                         
   1  13   2        128.87        119.47         7.10 o                         
   2  13   2         13.79         13.70         4.76 o                         
   3  13   2         29.73         26.02         7.38 o                         
   4  13   2        107.57        104.45        10.52 o                         
   5  13   2         17.36          9.96        11.35 o                         
  -5  14   2          2.69         -6.39        12.30 o                         
  -4  14   2          0.85          3.62         8.17 o                         
  -3  14   2        158.89        163.65         8.17 o                         
  -2  14   2         91.28        101.85         7.95 o                         
  -1  14   2        203.20        206.84        10.71 o                         
   0  14   2         28.18         33.17         5.70 o                         
   1  14   2        203.22        168.92        11.69 o                         
   2  14   2         91.29         98.86         6.31 o                         
   3  14   2        158.90        170.81        12.00 o                         
   4  14   2          0.85          5.89         7.91 o                         
   5  14   2          2.69         19.27        11.96 o                         
  -4  15   2          8.17         15.02         9.98 o                         
  -3  15   2         10.42          8.63         9.84 o                         
  -2  15   2         56.16         64.05         8.98 o                         
  -1  15   2        145.39        139.42         9.75 o                         
   0  15   2         44.78         47.70         6.72 o                         
   1  15   2        145.40        132.43         9.38 o                         
   2  15   2         56.16         53.38         6.71 o                         
   3  15   2         10.42          9.71         6.22 o                         
   4  15   2          8.17         26.91         8.88 o                         
  -4  16   2        102.00        100.98        13.17 o                         
  -3  16   2         12.69         17.80         9.99 o                         
  -2  16   2         18.67         23.28         5.91 o                         
  -1  16   2         73.33         70.37         8.34 o                         
   0  16   2         22.84         28.96         6.41 o                         
   1  16   2         73.32         74.27         8.64 o                         
   2  16   2         18.67         40.66        10.74 o                         
   3  16   2         12.69         17.46         9.66 o                         
   4  16   2        101.99        107.86        14.49 o                         
  -4  17   2         75.63         98.97        20.79 o                         
  -3  17   2         16.14         20.73        10.03 o                         
  -2  17   2         13.75         25.22         6.44 o                         
  -1  17   2        134.58        131.31         9.11 o                         
   0  17   2         29.54         43.37        10.84 o                         
   1  17   2        134.59        135.88        10.42 o                         
   2  17   2         13.75         25.17         7.71 o                         
   3  17   2         16.14          8.66         9.95 o                         
   4  17   2         75.63        111.89        28.96 o                         
  -3  18   2         37.86         23.12        10.61 o                         
  -2  18   2         37.81         36.56         7.99 o                         
  -1  18   2          0.39          0.13         6.53 o                         
   0  18   2          8.01          1.91         7.87 o                         
   1  18   2          0.39         16.84         8.17 o                         
   2  18   2         37.82         28.56         8.04 o                         
   3  18   2         37.86         19.14        10.98 o                         
  -3  19   2         10.41         53.66        30.64 o                         
  -2  19   2          2.99          0.49         7.24 o                         
  -1  19   2          5.20         -7.84         7.84 o                         
   0  19   2         50.36         52.30         8.60 o                         
   1  19   2          5.20         11.23         8.87 o                         
   2  19   2          2.99          5.77        10.62 o                         
   3  19   2         10.41         34.25        28.43 o                         
  -2  20   2         13.64         29.80        10.36 o                         
  -1  20   2         62.77         65.16         9.71 o                         
   0  20   2          0.02         -1.72         8.06 o                         
   1  20   2         62.77         79.14        10.60 o                         
   2  20   2         13.64         57.45        19.88 o                         
  -1  21   2         29.29         49.02        10.76 o                         
   0  21   2          3.28         22.50         9.16 o                         
   1  21   2         29.28         58.06        12.66 o                         
   2  21   2         24.89         51.56        20.05 o                         
   0  22   2          0.08         11.28        28.01 o                         
   1  22   2         10.19         27.49        28.03 o                         
   1   0   3       2102.97       2010.97        12.46 o                         
   2   0   3        294.51        244.13         4.22 o                         
   3   0   3         51.65         61.81         3.35 o                         
   4   0   3        109.97         81.81         9.26 o                         
   5   0   3         30.45         38.57         7.12 o                         
   6   0   3          8.76         -6.14        13.32 o                         
  -6   1   3         30.83         47.81        11.36 o                         
  -5   1   3         67.03         71.86         8.50 o                         
  -4   1   3         37.63         24.01         5.35 o                         
  -3   1   3        195.79        196.60         4.41 o                         
  -2   1   3       1125.61       1164.56        13.49 o                         
  -1   1   3       7920.44       8032.21        34.07 o                         
   0   1   3        528.45        511.48         7.86 o                         
   1   1   3       7920.45       8014.66        45.06 o                         
   2   1   3       1125.76       1157.44        15.35 o                         
   3   1   3        195.78        200.07         6.43 o                         
   4   1   3         37.63         31.64         4.32 o                         
   5   1   3         67.03         69.30         9.84 o                         
   6   1   3         30.83         24.00         9.76 o                         
  -6   2   3         38.01         42.01        12.87 o                         
  -5   2   3         72.95         99.81         9.60 o                         
  -4   2   3         57.84         50.47         4.12 o                         
  -3   2   3         56.73         59.55         3.79 o                         
  -2   2   3        303.03        308.69         4.54 o                         
  -1   2   3       4686.70       4726.82        16.11 o                         
   0   2   3       3678.80       3702.77        19.42 o                         
   1   2   3       4686.42       4663.73        20.25 o                         
   2   2   3        302.96        324.56         6.07 o                         
   3   2   3         56.73         60.33         3.27 o                         
   4   2   3         57.86         46.91         4.62 o                         
   5   2   3         72.94         84.43        10.38 o                         
   6   2   3         38.01         60.27        12.72 o                         
  -6   3   3         13.55         17.03        10.17 o                         
  -5   3   3         80.80         82.07         8.77 o                         
  -4   3   3         10.73          5.56         3.71 o                         
  -3   3   3         98.63        104.82         4.57 o                         
  -2   3   3         43.26         46.31         2.53 o                         
  -1   3   3       3922.30       3873.91        19.86 o                         
   0   3   3       3581.02       3595.87        32.51 o                         
   1   3   3       3922.38       3910.66        19.28 o                         
   2   3   3         43.29         47.97         3.12 o                         
   3   3   3         98.65        108.78         5.20 o                         
   4   3   3         10.73          7.18         3.98 o                         
   5   3   3         80.81        101.80        14.54 o                         
   6   3   3         13.55          1.89        10.27 o                         
  -6   4   3         19.00         10.25         9.98 o                         
  -5   4   3         73.31         65.04         8.51 o                         
  -4   4   3        270.67        275.09         8.59 o                         
  -3   4   3        158.39        183.97         6.35 o                         
  -2   4   3        593.80        613.07         9.76 o                         
  -1   4   3        394.80        389.99         4.37 o                         
   0   4   3       1940.97       1869.81        12.48 o                         
   1   4   3        394.72        383.64         4.56 o                         
   2   4   3        593.95        630.15         8.52 o                         
   3   4   3        158.43        178.84         6.24 o                         
   4   4   3        270.69        288.80         9.26 o                         
   5   4   3         73.31         77.64        11.68 o                         
   6   4   3         19.00         29.62        10.77 o                         
  -6   5   3         25.79         27.64        10.27 o                         
  -5   5   3        355.16        343.84        17.33 o                         
  -4   5   3         63.98         72.01         5.66 o                         
  -3   5   3        136.41        126.73         6.79 o                         
  -2   5   3        904.91        913.31        14.62 o                         
  -1   5   3       1305.61       1376.77         8.92 o                         
   0   5   3        133.25        118.78         2.24 o                         
   1   5   3       1305.89       1355.09         9.16 o                         
   2   5   3        904.76        925.08         8.47 o                         
   3   5   3        136.44        134.91         5.40 o                         
   4   5   3         63.99         57.30         6.93 o                         
   5   5   3        355.14        372.26        16.23 o                         
   6   5   3         25.79         27.72        10.84 o                         
  -6   6   3         24.81         21.39        10.87 o                         
  -5   6   3        275.67        289.14        14.29 o                         
  -4   6   3         90.96         87.91         5.29 o                         
  -3   6   3         41.64         39.07         3.15 o                         
  -2   6   3        208.18        228.99         6.23 o                         
  -1   6   3         94.25        104.87         2.57 o                         
   0   6   3         70.26         84.71         2.24 o                         
   1   6   3         94.27        103.18         3.48 o                         
   2   6   3        208.24        218.97         5.50 o                         
   3   6   3         41.63         38.44         2.73 o                         
   4   6   3         90.95        104.03         7.41 o                         
   5   6   3        275.66        282.12        16.20 o                         
   6   6   3         24.81         42.68        11.74 o                         
  -6   7   3         84.17         82.19        16.91 o                         
  -5   7   3         24.33         32.33        10.55 o                         
  -4   7   3         67.03         63.54         5.05 o                         
  -3   7   3        159.95        154.59         6.77 o                         
  -2   7   3        119.72        114.05         4.15 o                         
  -1   7   3       1158.39       1234.54        12.54 o                         
   0   7   3        238.78        264.62         4.59 o                         
   1   7   3       1158.77       1249.48        12.27 o                         
   2   7   3        119.75        109.22         4.10 o                         
   3   7   3        159.93        158.59         6.09 o                         
   4   7   3         67.03         48.65         7.51 o                         
   5   7   3         24.34         10.36         6.50 o                         
   6   7   3         84.18         76.25        12.62 o                         
  -6   8   3         51.14         55.36        25.75 o                         
  -5   8   3         26.86         13.91         7.51 o                         
  -4   8   3        150.96        156.38         7.46 o                         
  -3   8   3        382.20        369.31        12.81 o                         
  -2   8   3         70.03         71.35         3.16 o                         
  -1   8   3         29.46         34.67         3.24 o                         
   0   8   3         33.55         38.38         1.95 o                         
   1   8   3         29.43         36.52         2.32 o                         
   2   8   3         70.04         66.60         3.57 o                         
   3   8   3        382.22        366.93        11.05 o                         
   4   8   3        150.96        144.89         9.45 o                         
   5   8   3         26.86         20.00         6.83 o                         
   6   8   3         51.14         91.63        31.16 o                         
  -6   9   3         54.90         51.65        26.73 o                         
  -5   9   3          0.46          9.09         9.26 o                         
  -4   9   3        440.75        442.68        16.31 o                         
  -3   9   3        156.81        151.05         7.43 o                         
  -2   9   3        147.06        145.69         4.32 o                         
  -1   9   3        176.62        202.17         7.69 o                         
   0   9   3         46.97         63.99         2.84 o                         
   1   9   3        176.61        183.50         5.13 o                         
   2   9   3        147.07        146.37         6.65 o                         
   3   9   3        156.80        161.47         9.48 o                         
   4   9   3        440.72        419.48        14.39 o                         
   5   9   3          0.46          2.50         7.70 o                         
  -5  10   3        136.76        149.15        13.80 o                         
  -4  10   3        223.62        208.76         9.08 o                         
  -3  10   3         46.59         48.73         4.02 o                         
  -2  10   3        187.64        178.76         7.43 o                         
  -1  10   3        194.67        189.80         7.79 o                         
   0  10   3        506.79        474.86        23.07 o                         
   1  10   3        194.71        177.39         5.10 o                         
   2  10   3        187.66        187.12         5.86 o                         
   3  10   3         46.58         49.04         5.36 o                         
   4  10   3        223.60        206.06        12.88 o                         
   5  10   3        136.77        122.58        11.21 o                         
  -5  11   3         47.88         30.31        13.91 o                         
  -4  11   3         23.12         28.01         7.58 o                         
  -3  11   3         41.39         34.17         3.99 o                         
  -2  11   3        103.41        118.22         6.13 o                         
  -1  11   3         41.10         45.99         4.59 o                         
   0  11   3       1733.04       1553.94        22.97 o                         
   1  11   3         41.09         44.96         3.83 o                         
   2  11   3        103.40        103.43         6.07 o                         
   3  11   3         41.39         36.78         5.38 o                         
   4  11   3         23.12         34.78         8.76 o                         
   5  11   3         47.89         46.19         9.29 o                         
  -5  12   3         66.94         77.08        20.03 o                         
  -4  12   3         18.81         16.27         7.47 o                         
  -3  12   3         92.55        101.02         6.41 o                         
  -2  12   3        442.66        427.01        12.44 o                         
  -1  12   3        101.85         97.28         6.08 o                         
   0  12   3       1313.79       1235.59        20.76 o                         
   1  12   3        101.84         96.07         5.04 o                         
   2  12   3        442.70        447.13        11.94 o                         
   3  12   3         92.54         98.37        11.17 o                         
   4  12   3         18.81         17.74         9.09 o                         
   5  12   3         66.94         75.81        12.12 o                         
  -5  13   3         39.34         46.05        15.98 o                         
  -4  13   3         18.94         21.47         8.23 o                         
  -3  13   3         60.92         58.07         5.65 o                         
  -2  13   3        158.08        148.29         7.84 o                         
  -1  13   3        262.50        257.63        10.99 o                         
   0  13   3          2.41          8.47         5.07 o                         
   1  13   3        262.49        246.65         7.25 o                         
   2  13   3        158.04        140.75         9.12 o                         
   3  13   3         60.92         75.74         8.47 o                         
   4  13   3         18.95         28.98         8.14 o                         
   5  13   3         39.35         23.20        11.45 o                         
  -5  14   3          4.48          1.26        21.47 o                         
  -4  14   3         45.29         45.66         8.70 o                         
  -3  14   3         28.36         19.13         6.56 o                         
  -2  14   3        290.29        289.18        11.38 o                         
  -1  14   3        135.53        119.79         8.09 o                         
   0  14   3        268.50        267.19        10.85 o                         
   1  14   3        135.49        118.48         7.86 o                         
   2  14   3        290.30        237.48         9.30 o                         
   3  14   3         28.36         36.22         7.64 o                         
   4  14   3         45.29         53.57         9.17 o                         
   5  14   3          4.48         -9.26        12.18 o                         
  -4  15   3          4.72          3.39        10.11 o                         
  -3  15   3         61.83         51.10         7.48 o                         
  -2  15   3         47.56         46.04         6.31 o                         
  -1  15   3        116.15        125.72         8.69 o                         
   0  15   3         92.69         86.12         7.77 o                         
   1  15   3        116.16        124.62        10.71 o                         
   2  15   3         47.57         37.81         6.27 o                         
   3  15   3         61.83         56.30         7.37 o                         
   4  15   3          4.72         18.37         7.58 o                         
  -4  16   3         20.25          2.30        10.61 o                         
  -3  16   3         51.70         50.17         9.71 o                         
  -2  16   3        194.11        187.32         9.75 o                         
  -1  16   3         27.62         22.90         6.26 o                         
   0  16   3         25.61         27.73         6.49 o                         
   1  16   3         27.62         31.86         6.75 o                         
   2  16   3        194.11        186.36        11.43 o                         
   3  16   3         51.69         47.31        11.84 o                         
   4  16   3         20.25         18.31        15.68 o                         
  -4  17   3         29.46         32.75        24.81 o                         
  -3  17   3          7.08         20.30        10.65 o                         
  -2  17   3         11.36         10.66         6.49 o                         
  -1  17   3          2.70         -1.23         6.94 o                         
   0  17   3         15.17         21.78         6.74 o                         
   1  17   3          2.70         -0.12         7.31 o                         
   2  17   3         11.36         11.27         7.55 o                         
   3  17   3          7.08         10.19         9.68 o                         
   4  17   3         29.47         71.56        25.81 o                         
  -3  18   3         19.73         26.80        11.17 o                         
  -2  18   3          4.06          3.57         6.62 o                         
  -1  18   3         10.57         16.82         6.78 o                         
   0  18   3          2.87          4.25         9.09 o                         
   1  18   3         10.57         15.17         8.01 o                         
   2  18   3          4.06         16.90        10.06 o                         
   3  18   3         19.73          7.82        12.20 o                         
  -3  19   3          8.59          8.59        28.33 o                         
  -2  19   3         30.63         41.70         8.53 o                         
  -1  19   3         46.09         63.32         8.54 o                         
   0  19   3         68.96         84.46        10.51 o                         
   1  19   3         46.09         54.83         9.43 o                         
   2  19   3         30.63         48.09        11.54 o                         
  -2  20   3         28.92         41.47        10.71 o                         
  -1  20   3         14.58         16.35         8.64 o                         
   0  20   3        182.01        251.58        14.03 o                         
   1  20   3         14.58          3.49         8.79 o                         
   2  20   3         28.92         50.17        18.55 o                         
  -1  21   3         13.73         12.60         9.89 o                         
   0  21   3         59.15         54.98         9.88 o                         
   1  21   3         13.72         38.70        12.31 o                         
   2  21   3          3.68         18.66        21.65 o                         
   0  22   3          0.00         19.12        27.75 o                         
   0   0   4         61.76         65.70         2.07 o                         
   1   0   4       8811.00       8965.14        31.65 o                         
   2   0   4        914.04        933.49         9.79 o                         
   3   0   4        125.80         98.12         6.48 o                         
   4   0   4        173.33        166.55        10.03 o                         
   5   0   4          7.80          9.71         6.52 o                         
   6   0   4         16.82         23.44        10.11 o                         
  -6   1   4         19.56         39.58        10.48 o                         
  -5   1   4         37.87         40.14        10.02 o                         
  -4   1   4         70.09         49.26         7.43 o                         
  -3   1   4        274.07        269.75         9.43 o                         
  -2   1   4        561.43        587.48         6.95 o                         
  -1   1   4      11854.45      11964.60        33.07 o                         
   0   1   4       4132.65       4176.05        20.73 o                         
   1   1   4      11854.96      11877.61        61.60 o                         
   2   1   4        561.31        569.88         9.82 o                         
   3   1   4        274.16        282.90         8.71 o                         
   4   1   4         70.11         65.05         5.01 o                         
   5   1   4         37.87         42.80         8.97 o                         
   6   1   4         19.56         14.64         9.94 o                         
  -6   2   4         57.40         44.30        11.19 o                         
  -5   2   4        121.90        128.02        10.09 o                         
  -4   2   4         27.70         21.37         3.05 o                         
  -3   2   4         30.83         30.20         3.06 o                         
  -2   2   4       1439.01       1500.12        11.33 o                         
  -1   2   4       2972.54       2985.30        11.74 o                         
   0   2   4         19.61         19.08         1.15 o                         
   1   2   4       2972.31       2959.80        10.81 o                         
   2   2   4       1438.95       1521.21        18.38 o                         
   3   2   4         30.85         24.00         3.83 o                         
   4   2   4         27.71         26.75         4.18 o                         
   5   2   4        121.90        103.53        11.18 o                         
   6   2   4         57.40         76.32        16.12 o                         
  -6   3   4         53.68         30.06        10.58 o                         
  -5   3   4         77.29         63.47         9.78 o                         
  -4   3   4        171.96        162.34         7.14 o                         
  -3   3   4          6.38          8.25         2.72 o                         
  -2   3   4        322.39        321.09         5.37 o                         
  -1   3   4        474.42        487.97         3.97 o                         
   0   3   4       3951.43       3931.87        21.09 o                         
   1   3   4        474.46        483.89         6.29 o                         
   2   3   4        322.41        322.40         6.34 o                         
   3   3   4          6.37         -0.16         3.08 o                         
   4   3   4        171.93        156.47         7.55 o                         
   5   3   4         77.29         64.80         9.71 o                         
   6   3   4         53.68         50.55        11.76 o                         
  -6   4   4         14.63         28.03        10.44 o                         
  -5   4   4         24.02         35.51         8.03 o                         
  -4   4   4        355.01        342.34         9.54 o                         
  -3   4   4        103.95         98.55         4.96 o                         
  -2   4   4        659.47        636.64        13.93 o                         
  -1   4   4        104.28        115.52         2.34 o                         
   0   4   4       1563.86       1500.15        17.19 o                         
   1   4   4        104.30        111.34         2.82 o                         
   2   4   4        659.48        662.00         8.18 o                         
   3   4   4        103.93        103.10         5.68 o                         
   4   4   4        355.02        328.70         9.86 o                         
   5   4   4         24.02         20.88         6.90 o                         
   6   4   4         14.63         20.25        10.81 o                         
  -6   5   4          2.50          3.43        10.30 o                         
  -5   5   4         13.74          0.74         7.22 o                         
  -4   5   4         48.32         60.17         7.55 o                         
  -3   5   4         65.10         67.68         4.56 o                         
  -2   5   4        375.47        363.33         9.59 o                         
  -1   5   4         46.03         43.42         1.84 o                         
   0   5   4        164.17        151.57         2.60 o                         
   1   5   4         46.01         44.52         2.44 o                         
   2   5   4        375.37        364.45         7.53 o                         
   3   5   4         65.13         77.76         5.31 o                         
   4   5   4         48.31         51.10         5.94 o                         
   5   5   4         13.74         18.42         6.88 o                         
   6   5   4          2.50         -4.74         9.86 o                         
  -6   6   4         28.60         22.86        16.35 o                         
  -5   6   4         18.48         10.88         7.34 o                         
  -4   6   4        495.89        535.57        11.79 o                         
  -3   6   4        129.04        134.25         5.83 o                         
  -2   6   4        529.71        551.25         6.86 o                         
  -1   6   4        321.90        374.72         5.53 o                         
   0   6   4         44.68         38.51         1.90 o                         
   1   6   4        321.75        349.04         6.16 o                         
   2   6   4        529.73        516.00        15.23 o                         
   3   6   4        128.98        142.17         7.62 o                         
   4   6   4        495.93        530.19        14.17 o                         
   5   6   4         18.48         28.18         7.65 o                         
   6   6   4         28.60         36.87        11.00 o                         
  -6   7   4         31.16         33.24        15.38 o                         
  -5   7   4         15.47         30.19         8.02 o                         
  -4   7   4        106.55        105.54         6.18 o                         
  -3   7   4        242.61        233.84         9.51 o                         
  -2   7   4        151.80        164.33         6.70 o                         
  -1   7   4        190.11        185.62         3.63 o                         
   0   7   4       1261.44       1375.04        12.39 o                         
   1   7   4        190.09        178.58         4.25 o                         
   2   7   4        151.79        162.70         5.14 o                         
   3   7   4        242.61        224.12         6.54 o                         
   4   7   4        106.56        124.09         8.58 o                         
   5   7   4         15.47         11.82         6.48 o                         
   6   7   4         31.15         21.96        19.21 o                         
  -6   8   4         31.15         32.21        22.88 o                         
  -5   8   4         22.43         21.90         7.93 o                         
  -4   8   4        185.10        184.67         7.20 o                         
  -3   8   4        185.30        178.54         6.56 o                         
  -2   8   4          9.28         10.41         2.01 o                         
  -1   8   4        472.41        455.80         9.64 o                         
   0   8   4        143.11        154.90         3.43 o                         
   1   8   4        472.41        448.42         8.51 o                         
   2   8   4          9.29          8.44         2.70 o                         
   3   8   4        185.31        186.68         8.47 o                         
   4   8   4        185.10        180.20        10.10 o                         
   5   8   4         22.43         24.57         7.60 o                         
   6   8   4         31.15         50.97        27.95 o                         
  -5   9   4         35.36         43.00        10.88 o                         
  -4   9   4        259.66        262.40         7.91 o                         
  -3   9   4        361.15        363.23         7.67 o                         
  -2   9   4        231.20        222.82         4.79 o                         
  -1   9   4        308.26        321.09         8.04 o                         
   0   9   4        180.92        196.40         6.65 o                         
   1   9   4        308.25        307.93         6.19 o                         
   2   9   4        231.18        224.99         6.41 o                         
   3   9   4        361.17        352.60         9.68 o                         
   4   9   4        259.65        269.71        15.61 o                         
   5   9   4         35.36         37.52         9.92 o                         
  -5  10   4        104.43        116.55        12.96 o                         
  -4  10   4         11.31         13.47         5.79 o                         
  -3  10   4        216.16        196.64         7.90 o                         
  -2  10   4        101.46         92.05         3.45 o                         
  -1  10   4         19.08         15.75         2.73 o                         
   0  10   4         69.63         80.36         3.00 o                         
   1  10   4         19.07         17.16         2.22 o                         
   2  10   4        101.50         90.48         7.44 o                         
   3  10   4        216.15        211.87         8.84 o                         
   4  10   4         11.31          6.84         7.05 o                         
   5  10   4        104.43        120.02        11.32 o                         
  -5  11   4         17.46          6.33         9.82 o                         
  -4  11   4         61.72         55.85        12.00 o                         
  -3  11   4          0.93          4.10         3.48 o                         
  -2  11   4         88.37         90.86         5.68 o                         
  -1  11   4        159.78        155.65         8.77 o                         
   0  11   4          2.45          2.43         1.59 o                         
   1  11   4        159.76        146.62         5.64 o                         
   2  11   4         88.39         85.01         5.50 o                         
   3  11   4          0.93          3.60         4.41 o                         
   4  11   4         61.71         38.83         8.27 o                         
   5  11   4         17.46         31.71         9.20 o                         
  -5  12   4          7.19         11.80         9.80 o                         
  -4  12   4         73.27         74.21         9.42 o                         
  -3  12   4        248.26        246.56         9.56 o                         
  -2  12   4        126.14        115.34         7.49 o                         
  -1  12   4        609.94        587.15        13.78 o                         
   0  12   4          9.18          6.05         2.47 o                         
   1  12   4        609.95        549.38        12.37 o                         
   2  12   4        126.10        118.66         6.10 o                         
   3  12   4        248.28        259.53        12.04 o                         
   4  12   4         73.27         69.35         8.97 o                         
   5  12   4          7.19          9.85         9.45 o                         
  -5  13   4         18.39          5.24        21.07 o                         
  -4  13   4         22.31         19.11         7.72 o                         
  -3  13   4        111.20         96.52         7.03 o                         
  -2  13   4         48.35         28.44         6.45 o                         
  -1  13   4         75.09         81.18         6.55 o                         
   0  13   4        563.92        559.28        14.09 o                         
   1  13   4         75.08         76.07         4.80 o                         
   2  13   4         48.34         38.96         5.78 o                         
   3  13   4        111.20         97.16         7.76 o                         
   4  13   4         22.31         13.16         7.96 o                         
   5  13   4         18.39         28.68        11.73 o                         
  -5  14   4         23.79         24.04        23.54 o                         
  -4  14   4         23.67         46.81        10.74 o                         
  -3  14   4         55.00         58.58         7.28 o                         
  -2  14   4          4.36          3.35         4.94 o                         
  -1  14   4        514.22        521.77        14.49 o                         
   0  14   4         34.62         22.63         7.10 o                         
   1  14   4        514.23        476.41        21.84 o                         
   2  14   4          4.35          3.98         4.21 o                         
   3  14   4         54.99         53.49         7.49 o                         
   4  14   4         23.67         27.43         8.15 o                         
   5  14   4         23.79         25.49        11.03 o                         
  -4  15   4         18.70         23.69        12.34 o                         
  -3  15   4         46.29         33.42         9.20 o                         
  -2  15   4         91.36         91.95         7.54 o                         
  -1  15   4         15.52         15.53         5.87 o                         
   0  15   4         78.62         85.32         9.43 o                         
   1  15   4         15.52         10.49         5.75 o                         
   2  15   4         91.35         75.21         6.85 o                         
   3  15   4         46.28         46.09         7.05 o                         
   4  15   4         18.69         10.59         8.79 o                         
  -4  16   4          7.40         -1.78        10.40 o                         
  -3  16   4          4.92          7.48         8.32 o                         
  -2  16   4         49.28         62.98         7.18 o                         
  -1  16   4        117.69        102.19         8.79 o                         
   0  16   4          1.95          1.68         6.54 o                         
   1  16   4        117.69        111.85        11.38 o                         
   2  16   4         49.28         49.02        10.51 o                         
   3  16   4          4.92          9.38         9.66 o                         
   4  16   4          7.40         -2.17        13.12 o                         
  -4  17   4         10.04        -12.53        16.63 o                         
  -3  17   4         33.98         43.13        12.63 o                         
  -2  17   4         20.75         35.99         8.20 o                         
  -1  17   4         45.91         39.97         7.34 o                         
   0  17   4        161.32        180.04        10.90 o                         
   1  17   4         45.91         45.44         7.76 o                         
   2  17   4         20.75         25.64         7.81 o                         
   3  17   4         33.98         36.36        11.96 o                         
  -3  18   4         25.55         73.35        14.58 o                         
  -2  18   4          5.12          1.39         7.03 o                         
  -1  18   4         73.87         89.39         9.60 o                         
   0  18   4         27.87         61.02         8.57 o                         
   1  18   4         73.89         89.57        10.02 o                         
   2  18   4          5.12          9.65         9.76 o                         
   3  18   4         25.55         32.79        13.53 o                         
  -3  19   4         52.48         98.46        47.11 o                         
  -2  19   4          5.19         11.46         7.60 o                         
  -1  19   4          8.78          2.66         7.27 o                         
   0  19   4         88.38         72.58        13.76 o                         
   1  19   4          8.78         22.59         8.79 o                         
   2  19   4          5.19         11.05        10.88 o                         
  -2  20   4         23.88         51.83        14.28 o                         
  -1  20   4         44.56         59.56        11.13 o                         
   0  20   4         42.50         39.77         9.92 o                         
   1  20   4         44.57         58.65        10.42 o                         
  -1  21   4          8.24         12.38         9.84 o                         
   0  21   4         31.12         35.75         9.19 o                         
   1  21   4          8.24         37.39        16.26 o                         
   0  22   4          0.03          1.18        27.13 o                         
   1   0   5       4446.01       4716.91        13.45 o                         
   2   0   5         15.37         15.87         1.52 o                         
   3   0   5          8.08         10.40         2.91 o                         
   4   0   5        282.01        246.31        11.19 o                         
   5   0   5         51.52         65.09        10.77 o                         
   6   0   5         53.97         61.87        11.45 o                         
  -6   1   5          0.14        -10.27        10.27 o                         
  -5   1   5         39.64         48.17         7.80 o                         
  -4   1   5         58.25         39.29         7.21 o                         
  -3   1   5        185.61        184.51         6.93 o                         
  -2   1   5       1368.40       1447.99        13.69 o                         
  -1   1   5      18781.80      19254.58        88.09 o                         
   0   1   5       6200.12       6326.17        38.70 o                         
   1   1   5      18782.35      19344.67        92.48 o                         
   2   1   5       1368.43       1463.91        21.96 o                         
   3   1   5        185.55        201.06        11.61 o                         
   4   1   5         58.25         48.19         4.74 o                         
   5   1   5         39.64         45.39        10.34 o                         
   6   1   5          0.14         -1.15        10.56 o                         
  -6   2   5        114.74        135.09        14.29 o                         
  -5   2   5         55.61         61.06         8.17 o                         
  -4   2   5        140.18        146.84        10.81 o                         
  -3   2   5         39.66         40.04         3.02 o                         
  -2   2   5       1013.80       1078.33        11.69 o                         
  -1   2   5       2334.25       2350.96        13.26 o                         
   0   2   5       2503.87       2594.76        19.73 o                         
   1   2   5       2333.92       2318.63        14.36 o                         
   2   2   5       1013.90       1059.39        15.31 o                         
   3   2   5         39.64         54.49         4.26 o                         
   4   2   5        140.18        136.30         6.63 o                         
   5   2   5         55.61         49.68        12.13 o                         
   6   2   5        114.74        121.41        14.12 o                         
  -6   3   5         40.30         51.94        11.45 o                         
  -5   3   5         46.22         37.93         7.52 o                         
  -4   3   5        109.80         95.03         5.67 o                         
  -3   3   5        105.26        106.56         4.70 o                         
  -2   3   5          8.56         15.98         2.33 o                         
  -1   3   5        192.62        167.71         2.68 o                         
   0   3   5         74.64        107.42         2.88 o                         
   1   3   5        192.60        167.67         2.98 o                         
   2   3   5          8.55         12.94         2.60 o                         
   3   3   5        105.26        106.63         5.33 o                         
   4   3   5        109.79        112.01         8.24 o                         
   5   3   5         46.22         51.09         7.59 o                         
   6   3   5         40.29         42.68        11.02 o                         
  -6   4   5         26.82         21.59        10.64 o                         
  -5   4   5        176.34        161.57        13.34 o                         
  -4   4   5        439.44        437.56        10.77 o                         
  -3   4   5        172.63        182.50         6.26 o                         
  -2   4   5        139.78        134.04         3.43 o                         
  -1   4   5         29.12         38.81         1.69 o                         
   0   4   5        735.47        720.62         6.51 o                         
   1   4   5         29.13         35.01         2.01 o                         
   2   4   5        139.74        156.70         5.42 o                         
   3   4   5        172.67        171.39         6.91 o                         
   4   4   5        439.45        435.62        14.53 o                         
   5   4   5        176.35        177.76        12.88 o                         
   6   4   5         26.82         31.54        11.27 o                         
  -6   5   5         32.49         47.01        11.38 o                         
  -5   5   5        225.40        217.76        13.63 o                         
  -4   5   5          1.05          4.63         4.16 o                         
  -3   5   5         53.91         55.90         4.23 o                         
  -2   5   5        371.81        392.23         5.47 o                         
  -1   5   5        864.25        950.64         7.88 o                         
   0   5   5       1412.59       1413.73        14.40 o                         
   1   5   5        864.12        921.16        13.86 o                         
   2   5   5        371.77        402.39         6.62 o                         
   3   5   5         53.92         52.58         4.82 o                         
   4   5   5          1.04          0.36         4.38 o                         
   5   5   5        225.40        232.79        17.40 o                         
   6   5   5         32.49         30.98        11.68 o                         
  -6   6   5          5.47         26.00        11.70 o                         
  -5   6   5         88.59        106.89        12.86 o                         
  -4   6   5        163.53        159.82         6.79 o                         
  -3   6   5        261.20        270.16         7.20 o                         
  -2   6   5        212.50        224.36         4.71 o                         
  -1   6   5       2281.45       2480.81        15.98 o                         
   0   6   5        808.47        836.56        10.71 o                         
   1   6   5       2281.00       2422.79        17.73 o                         
   2   6   5        212.50        223.79         5.51 o                         
   3   6   5        261.20        268.36         9.73 o                         
   4   6   5        163.55        158.86         8.54 o                         
   5   6   5         88.59         94.65         9.54 o                         
   6   6   5          5.47          7.89        14.07 o                         
  -6   7   5         22.02          4.65        16.56 o                         
  -5   7   5        105.89         99.69        10.06 o                         
  -4   7   5        133.67        140.04         6.63 o                         
  -3   7   5         52.11         44.81         2.80 o                         
  -2   7   5         63.29         51.25         2.60 o                         
  -1   7   5        161.65        178.51         3.46 o                         
   0   7   5       2907.48       3327.11        28.46 o                         
   1   7   5        161.62        165.12         4.90 o                         
   2   7   5         63.29         49.47         3.44 o                         
   3   7   5         52.11         56.94         6.96 o                         
   4   7   5        133.67        123.81         8.68 o                         
   5   7   5        105.90        110.80        11.77 o                         
   6   7   5         22.03         43.12        29.11 o                         
  -5   8   5         65.52         53.80         7.44 o                         
  -4   8   5         21.29         21.20         5.01 o                         
  -3   8   5         15.40         18.51         2.95 o                         
  -2   8   5        363.60        342.91         6.86 o                         
  -1   8   5        404.55        439.87         6.78 o                         
   0   8   5       1139.96       1140.73        16.22 o                         
   1   8   5        404.49        425.39         9.95 o                         
   2   8   5        363.55        330.50         8.43 o                         
   3   8   5         15.40         11.71         3.09 o                         
   4   8   5         21.29         19.65         7.06 o                         
   5   8   5         65.52         76.16        11.81 o                         
  -5   9   5         10.40         14.14         9.05 o                         
  -4   9   5         70.83         71.23         5.12 o                         
  -3   9   5        241.13        240.24         6.85 o                         
  -2   9   5         12.45          7.61         2.66 o                         
  -1   9   5         24.74         16.68         2.40 o                         
   0   9   5        103.72         84.97         2.94 o                         
   1   9   5         24.75         20.26         2.57 o                         
   2   9   5         12.46         10.53         2.83 o                         
   3   9   5        241.17        234.62         9.26 o                         
   4   9   5         70.83         62.89         8.48 o                         
   5   9   5         10.40         22.55         8.03 o                         
  -5  10   5          7.27          7.17         9.05 o                         
  -4  10   5         25.72         27.14         6.89 o                         
  -3  10   5         58.87         57.79         4.05 o                         
  -2  10   5        236.33        216.07         6.48 o                         
  -1  10   5          4.35          4.22         2.55 o                         
   0  10   5          7.53          9.86         2.26 o                         
   1  10   5          4.34          7.77         2.30 o                         
   2  10   5        236.33        226.13         7.57 o                         
   3  10   5         58.88         63.04         5.61 o                         
   4  10   5         25.72         26.59         7.69 o                         
   5  10   5          7.27         20.89        12.90 o                         
  -5  11   5         31.60         30.13        10.18 o                         
  -4  11   5         23.18         12.93         9.38 o                         
  -3  11   5        158.73        159.38         6.46 o                         
  -2  11   5        135.95        101.34         8.56 o                         
  -1  11   5        726.90        724.59        11.05 o                         
   0  11   5         25.68         26.10         2.05 o                         
   1  11   5        726.88        696.52        11.17 o                         
   2  11   5        135.92        136.80         6.29 o                         
   3  11   5        158.73        151.68         9.69 o                         
   4  11   5         23.18         21.97         8.58 o                         
   5  11   5         31.60         27.07         9.27 o                         
  -5  12   5         36.91         25.89        28.47 o                         
  -4  12   5         41.86         28.69        12.19 o                         
  -3  12   5         26.15         20.61         5.14 o                         
  -2  12   5        144.34        151.05         8.16 o                         
  -1  12   5         81.55         77.78         6.73 o                         
   0  12   5          9.01          6.85         2.86 o                         
   1  12   5         81.56         76.10         4.70 o                         
   2  12   5        144.37        136.02         6.41 o                         
   3  12   5         26.15         27.98         7.04 o                         
   4  12   5         41.86         44.11         9.27 o                         
   5  12   5         36.91         43.40        10.66 o                         
  -5  13   5         15.37         29.16        22.52 o                         
  -4  13   5         24.14         47.60        10.81 o                         
  -3  13   5         10.79         24.69         6.44 o                         
  -2  13   5        258.27        249.72        10.41 o                         
  -1  13   5        528.21        526.08        13.89 o                         
   0  13   5        699.43        741.11        16.12 o                         
   1  13   5        528.25        510.90        15.11 o                         
   2  13   5        258.28        240.80         8.45 o                         
   3  13   5         10.79         18.79         5.78 o                         
   4  13   5         24.15         15.15         6.73 o                         
   5  13   5         15.37         16.58        10.47 o                         
  -4  14   5          4.82          3.54        10.63 o                         
  -3  14   5          5.56         14.01         6.46 o                         
  -2  14   5        309.16        307.69        11.87 o                         
  -1  14   5         37.30         55.44         6.78 o                         
   0  14   5        751.57        714.30        21.71 o                         
   1  14   5         37.30         26.45         4.07 o                         
   2  14   5        309.18        285.31        12.78 o                         
   3  14   5          5.56          0.77         5.62 o                         
   4  14   5          4.82         25.93         7.78 o                         
   5  14   5          6.54         25.75        11.27 o                         
  -4  15   5         92.65        123.55        14.14 o                         
  -3  15   5         51.90         57.52         7.79 o                         
  -2  15   5         75.32         86.08         8.03 o                         
  -1  15   5          9.76          8.48         5.79 o                         
   0  15   5         63.70         65.26         7.13 o                         
   1  15   5          9.76         18.56         7.90 o                         
   2  15   5         75.32         59.54         6.57 o                         
   3  15   5         51.90         48.15         8.15 o                         
   4  15   5         92.65        107.70        11.01 o                         
  -4  16   5         42.20         63.98        17.68 o                         
  -3  16   5         75.97         74.06         8.41 o                         
  -2  16   5         91.39         93.13         7.92 o                         
  -1  16   5         39.34         30.89         6.89 o                         
   0  16   5         87.40         85.78         8.11 o                         
   1  16   5         39.33         31.78         8.82 o                         
   2  16   5         91.39         90.45         9.23 o                         
   3  16   5         75.97         73.71        10.87 o                         
   4  16   5         42.20         39.44        12.66 o                         
  -4  17   5        101.11        138.23        44.38 o                         
  -3  17   5          3.28         22.10        10.61 o                         
  -2  17   5         42.24         45.19         7.51 o                         
  -1  17   5         91.87        106.23         9.40 o                         
   0  17   5         28.71         46.13         7.99 o                         
   1  17   5         91.86        115.13         9.57 o                         
   2  17   5         42.24         59.93        10.72 o                         
   3  17   5          3.28         21.78        13.60 o                         
  -3  18   5         86.95         88.46        13.45 o                         
  -2  18   5         44.34         62.12         8.52 o                         
  -1  18   5         31.07         30.96         7.80 o                         
   0  18   5         56.66         65.57         8.85 o                         
   1  18   5         31.07         18.34         7.29 o                         
   2  18   5         44.34         44.38        11.38 o                         
   3  18   5         86.95        129.75        16.82 o                         
  -3  19   5          4.69         23.81        17.74 o                         
  -2  19   5        183.78        211.85        12.27 o                         
  -1  19   5         14.44         24.67         8.28 o                         
   0  19   5         15.13         13.16         7.66 o                         
   1  19   5         14.45         12.01         8.37 o                         
   2  19   5        183.79        207.74        16.47 o                         
  -2  20   5         31.28         46.86        12.36 o                         
  -1  20   5         31.70         60.46         9.33 o                         
   0  20   5         12.78         18.72        10.94 o                         
   1  20   5         31.70         54.14        10.02 o                         
  -2  21   5         49.36         22.66        27.29 o                         
  -1  21   5         62.68         70.58        12.15 o                         
   0  21   5          3.42         28.06        10.61 o                         
   1  21   5         62.68         61.42        22.70 o                         
   0   0   6        253.13        237.02         4.93 o                         
   1   0   6          2.70          3.20         1.33 o                         
   2   0   6       1696.73       1860.95        26.15 o                         
   3   0   6        160.75        163.62         9.52 o                         
   4   0   6          0.24         -0.57         3.33 o                         
   5   0   6          0.15          5.03         6.60 o                         
   6   0   6          0.37         12.41        11.34 o                         
  -6   1   6         69.48         61.06        11.70 o                         
  -5   1   6        153.78        168.91        15.76 o                         
  -4   1   6         35.88         32.02         5.17 o                         
  -3   1   6         83.92         81.29         3.29 o                         
  -2   1   6        376.10        393.40         6.14 o                         
  -1   1   6       6373.05       6454.35        33.49 o                         
   0   1   6       1462.95       1455.55         8.05 o                         
   1   1   6       6372.79       6453.21        23.42 o                         
   2   1   6        376.08        395.79         6.54 o                         
   3   1   6         83.96         87.42         7.38 o                         
   4   1   6         35.86         37.56         4.93 o                         
   5   1   6        153.77        143.87        11.59 o                         
   6   1   6         69.49         63.49        11.94 o                         
  -6   2   6         38.19         51.65        11.47 o                         
  -5   2   6          5.74          4.99        10.06 o                         
  -4   2   6        157.75        147.32         9.63 o                         
  -3   2   6         45.28         41.33         2.98 o                         
  -2   2   6       1040.13       1107.60        10.09 o                         
  -1   2   6       2287.84       2255.38        18.44 o                         
   0   2   6        789.75        800.31         5.43 o                         
   1   2   6       2287.65       2217.47        15.63 o                         
   2   2   6       1040.37       1087.67        13.80 o                         
   3   2   6         45.28         54.28         5.45 o                         
   4   2   6        157.71        151.29         7.07 o                         
   5   2   6          5.74          4.98         5.63 o                         
   6   2   6         38.19         52.29        11.35 o                         
  -6   3   6         16.71         11.80        10.20 o                         
  -5   3   6        342.86        354.89        15.15 o                         
  -4   3   6          2.88         10.56         3.81 o                         
  -3   3   6        249.28        245.37         6.52 o                         
  -2   3   6        147.21        167.52         4.27 o                         
  -1   3   6        745.54        762.59         7.24 o                         
   0   3   6         10.86          7.97         1.32 o                         
   1   3   6        745.62        745.92         7.79 o                         
   2   3   6        147.24        160.36         5.78 o                         
   3   3   6        249.26        251.80         7.92 o                         
   4   3   6          2.87          5.76         4.17 o                         
   5   3   6        342.86        290.46        17.45 o                         
   6   3   6         16.71         11.57        10.45 o                         
  -6   4   6         58.61         47.51        13.20 o                         
  -5   4   6        135.24        130.55        10.63 o                         
  -4   4   6         18.39         11.83         4.23 o                         
  -3   4   6        529.32        541.84        10.21 o                         
  -2   4   6         53.78         61.32         2.67 o                         
  -1   4   6        269.01        266.75         3.83 o                         
   0   4   6        529.52        518.99         4.68 o                         
   1   4   6        269.11        257.40         4.43 o                         
   2   4   6         53.79         65.92         4.44 o                         
   3   4   6        529.28        543.27        11.63 o                         
   4   4   6         18.39         19.00         4.40 o                         
   5   4   6        135.25        141.11        17.80 o                         
   6   4   6         58.61         87.73        15.17 o                         
  -6   5   6         11.49         18.50         9.60 o                         
  -5   5   6          5.75         13.19         7.49 o                         
  -4   5   6        343.29        358.85        10.30 o                         
  -3   5   6          5.50          8.94         3.32 o                         
  -2   5   6        188.41        183.57         4.23 o                         
  -1   5   6         16.15         20.62         1.85 o                         
   0   5   6          4.30          4.24         1.57 o                         
   1   5   6         16.15         23.09         2.23 o                         
   2   5   6        188.42        187.97         6.24 o                         
   3   5   6          5.50         14.48         4.44 o                         
   4   5   6        343.27        370.83        10.96 o                         
   5   5   6          5.75         -7.13         7.13 o                         
   6   5   6         11.49         17.51        12.45 o                         
  -6   6   6         13.84         20.49         8.45 o                         
  -5   6   6         13.18         23.83         8.12 o                         
  -4   6   6         81.15         81.33         5.35 o                         
  -3   6   6        248.63        235.39         6.38 o                         
  -2   6   6          1.81          3.58         1.61 o                         
  -1   6   6        417.67        442.47         5.20 o                         
   0   6   6        764.76        829.35        10.71 o                         
   1   6   6        417.67        433.12         7.65 o                         
   2   6   6          1.81          3.32         3.56 o                         
   3   6   6        248.70        247.29        10.91 o                         
   4   6   6         81.15         76.13         9.42 o                         
   5   6   6         13.17         12.88         9.11 o                         
   6   6   6         13.84          6.02        12.58 o                         
  -6   7   6         15.04          2.95        19.20 o                         
  -5   7   6         10.26          7.09         6.00 o                         
  -4   7   6        342.31        320.75        12.28 o                         
  -3   7   6        403.76        361.20        10.73 o                         
  -2   7   6        619.71        604.22        16.08 o                         
  -1   7   6         78.81         74.51         2.61 o                         
   0   7   6       1019.65       1043.89        15.35 o                         
   1   7   6         78.82         72.29         3.35 o                         
   2   7   6        619.69        613.61        10.20 o                         
   3   7   6        403.80        418.58        14.09 o                         
   4   7   6        342.28        332.72        14.57 o                         
   5   7   6         10.26         21.68         8.79 o                         
   6   7   6         15.04          8.16        16.11 o                         
  -5   8   6         33.47         33.97         7.18 o                         
  -4   8   6         13.93         10.02         3.67 o                         
  -3   8   6        939.98        891.06        16.80 o                         
  -2   8   6         99.89         90.33         4.19 o                         
  -1   8   6         86.45         99.04         3.10 o                         
   0   8   6         31.58         26.31         2.37 o                         
   1   8   6         86.44         92.69         3.80 o                         
   2   8   6         99.95         91.35         5.08 o                         
   3   8   6        939.94        948.68        22.39 o                         
   4   8   6         13.93         18.59         7.40 o                         
   5   8   6         33.47         33.29        10.76 o                         
  -5   9   6          7.54         11.96         9.04 o                         
  -4   9   6         53.83         48.30         5.02 o                         
  -3   9   6        125.08        125.65         5.02 o                         
  -2   9   6        241.98        241.87         7.68 o                         
  -1   9   6        170.55        178.57         4.20 o                         
   0   9   6          5.38          1.57         1.80 o                         
   1   9   6        170.55        158.39         4.81 o                         
   2   9   6        241.98        223.51         7.03 o                         
   3   9   6        125.07        124.32         8.33 o                         
   4   9   6         53.83         40.77         7.95 o                         
   5   9   6          7.54         17.37         7.93 o                         
  -5  10   6         10.39         -5.16         9.24 o                         
  -4  10   6        107.50        113.46         7.22 o                         
  -3  10   6          1.14          7.37         3.17 o                         
  -2  10   6        117.90         96.68         4.01 o                         
  -1  10   6         26.65         21.78         3.39 o                         
   0  10   6        364.92        344.45        10.33 o                         
   1  10   6         26.65         18.64         2.66 o                         
   2  10   6        117.90         99.14         4.72 o                         
   3  10   6          1.15          4.50         5.66 o                         
   4  10   6        107.51        118.00        10.79 o                         
   5  10   6         10.39         12.88         8.56 o                         
  -5  11   6          3.36          9.81        14.36 o                         
  -4  11   6        165.62        121.39        11.83 o                         
  -3  11   6        417.61        409.13        10.07 o                         
  -2  11   6        268.60        249.04         7.99 o                         
  -1  11   6        122.69        133.61         5.76 o                         
   0  11   6          0.94          4.94         1.89 o                         
   1  11   6        122.68        117.29         4.47 o                         
   2  11   6        268.60        235.46        11.21 o                         
   3  11   6        417.62        407.09        17.32 o                         
   4  11   6        165.63        127.81        11.36 o                         
   5  11   6          3.36          3.99         8.97 o                         
  -5  12   6          1.29          4.08        15.16 o                         
  -4  12   6         22.12          4.37        11.14 o                         
  -3  12   6         20.60         23.19         6.18 o                         
  -2  12   6        118.10         95.71         5.72 o                         
  -1  12   6         17.16         14.98         2.67 o                         
   0  12   6        178.95        157.74         7.96 o                         
   1  12   6         17.16         16.97         3.69 o                         
   2  12   6        118.08         91.18         5.62 o                         
   3  12   6         20.60         20.76         5.69 o                         
   4  12   6         22.13         12.37         6.69 o                         
   5  12   6          1.29         18.68         8.68 o                         
  -5  13   6         24.10         23.78        24.58 o                         
  -4  13   6          4.56          8.66         9.05 o                         
  -3  13   6          3.60          6.65         5.95 o                         
  -2  13   6         21.68         30.50         5.78 o                         
  -1  13   6         87.80         87.86         7.43 o                         
   0  13   6        144.37        130.39        11.00 o                         
   1  13   6         87.79         81.34         5.11 o                         
   2  13   6         21.69         18.04         4.05 o                         
   3  13   6          3.60          1.56         5.73 o                         
   4  13   6          4.56          6.02         7.27 o                         
   5  13   6         24.10         17.22        10.38 o                         
  -4  14   6         50.50         46.54        12.58 o                         
  -3  14   6        144.23        156.79        10.02 o                         
  -2  14   6         53.53         48.60        10.86 o                         
  -1  14   6         34.91         40.08         7.20 o                         
   0  14   6        174.35        183.70        14.44 o                         
   1  14   6         34.90         34.17         4.29 o                         
   2  14   6         53.54         46.03         5.20 o                         
   3  14   6        144.23        124.59         9.37 o                         
   4  14   6         50.50         35.39         8.33 o                         
   5  14   6         38.22         27.35        10.54 o                         
  -4  15   6          9.14         16.58        10.56 o                         
  -3  15   6        288.88        310.40        13.36 o                         
  -2  15   6        157.01        159.11         9.80 o                         
  -1  15   6         67.24         88.13         8.06 o                         
   0  15   6         13.51         12.12         5.77 o                         
   1  15   6         67.24         58.05         7.15 o                         
   2  15   6        157.01        138.34         8.51 o                         
   3  15   6        288.86        290.60        14.03 o                         
   4  15   6          9.14         12.56         7.88 o                         
  -4  16   6         37.72         35.47        11.77 o                         
  -3  16   6         55.51         56.73         8.38 o                         
  -2  16   6         28.88         53.75         8.97 o                         
  -1  16   6         23.30         19.55         7.76 o                         
   0  16   6         22.28         17.83         6.51 o                         
   1  16   6         23.30         23.45         6.52 o                         
   2  16   6         28.88         44.92         7.95 o                         
   3  16   6         55.51         68.77        14.33 o                         
   4  16   6         37.72         34.51        15.94 o                         
  -4  17   6         51.68         25.57        20.79 o                         
  -3  17   6         32.22         27.61        11.81 o                         
  -2  17   6         12.54          9.49         6.59 o                         
  -1  17   6          1.30         15.39         6.88 o                         
   0  17   6        112.66         95.80         8.58 o                         
   1  17   6          1.30          4.98         6.63 o                         
   2  17   6         12.54         21.17         8.95 o                         
   3  17   6         32.22          6.54        12.95 o                         
  -3  18   6        130.12        182.53        16.34 o                         
  -2  18   6         14.12         18.78         7.10 o                         
  -1  18   6         10.62         13.93         8.88 o                         
   0  18   6         30.94         32.29         7.74 o                         
   1  18   6         10.62         11.01         7.44 o                         
   2  18   6         14.12         19.63        12.59 o                         
   3  18   6        130.12        175.38        20.49 o                         
  -3  19   6         14.17         86.65        28.72 o                         
  -2  19   6         22.49         17.50         8.42 o                         
  -1  19   6         16.81         18.70        10.99 o                         
   0  19   6         42.85         81.52         9.47 o                         
   1  19   6         16.82         13.46         8.31 o                         
   2  19   6         22.50         26.60        12.92 o                         
  -2  20   6         79.97         90.92        14.92 o                         
  -1  20   6         44.83         50.61        11.02 o                         
   0  20   6          3.01         -6.30         8.49 o                         
   1  20   6         44.83         43.36        11.20 o                         
  -1  21   6          3.67         -4.45        11.21 o                         
   0  21   6          0.08         11.40        10.53 o                         
   1   0   7         89.94         85.82         2.16 o                         
   2   0   7        434.01        484.49         8.16 o                         
   3   0   7         20.59         21.09         2.51 o                         
   4   0   7         19.70          9.68         4.80 o                         
   5   0   7         20.67         20.43         6.94 o                         
   6   0   7          3.69         -0.42        10.30 o                         
  -6   1   7          5.78         13.71        11.06 o                         
  -5   1   7        159.92        158.17        11.30 o                         
  -4   1   7         42.05         47.79         6.16 o                         
  -3   1   7          8.10          8.39         2.13 o                         
  -2   1   7       1968.92       2108.27        11.31 o                         
  -1   1   7        723.33        762.11         7.38 o                         
   0   1   7       3424.60       3445.21        19.31 o                         
   1   1   7        723.26        749.07         5.34 o                         
   2   1   7       1969.08       2114.40        27.94 o                         
   3   1   7          8.09          7.39         3.09 o                         
   4   1   7         42.06         36.21         4.58 o                         
   5   1   7        159.91        146.88        10.74 o                         
   6   1   7          5.78         33.45        12.63 o                         
  -6   2   7         21.38         14.79        10.17 o                         
  -5   2   7          6.60         10.81         7.34 o                         
  -4   2   7         77.68         63.70         6.10 o                         
  -3   2   7        147.66        150.57         5.86 o                         
  -2   2   7        373.92        371.81         6.10 o                         
  -1   2   7        118.10        116.41         2.34 o                         
   0   2   7         60.52         50.85         1.73 o                         
   1   2   7        118.07        111.07         2.66 o                         
   2   2   7        373.93        362.09         7.18 o                         
   3   2   7        147.68        170.55         6.38 o                         
   4   2   7         77.67         71.40         5.56 o                         
   5   2   7          6.61          3.63         5.77 o                         
   6   2   7         21.38         37.62        13.47 o                         
  -6   3   7         90.29        106.01        11.40 o                         
  -5   3   7         69.53         67.76         8.88 o                         
  -4   3   7        244.12        235.87         9.42 o                         
  -3   3   7        316.41        314.76         7.32 o                         
  -2   3   7        166.91        168.09         4.65 o                         
  -1   3   7        194.35        229.91         3.60 o                         
   0   3   7         61.33         56.74         1.90 o                         
   1   3   7        194.42        217.71         3.80 o                         
   2   3   7        167.01        178.33         5.73 o                         
   3   3   7        316.40        315.86        12.30 o                         
   4   3   7        244.09        240.41         8.78 o                         
   5   3   7         69.53         78.95         7.86 o                         
   6   3   7         90.29         86.48        17.86 o                         
  -6   4   7          1.40         -4.07         8.46 o                         
  -5   4   7         34.64         32.18         8.12 o                         
  -4   4   7          8.32          2.50         3.95 o                         
  -3   4   7        148.82        145.09         7.42 o                         
  -2   4   7       1001.34        982.26        22.02 o                         
  -1   4   7       1176.85       1302.52        13.65 o                         
   0   4   7       1932.83       2006.34        14.35 o                         
   1   4   7       1176.98       1286.65        15.07 o                         
   2   4   7       1001.32       1064.83        13.26 o                         
   3   4   7        148.84        147.30         7.55 o                         
   4   4   7          8.32          3.59         4.86 o                         
   5   4   7         34.64         30.58         9.05 o                         
   6   4   7          1.40         28.51        12.71 o                         
  -6   5   7         39.86         42.48         9.63 o                         
  -5   5   7         38.42         35.44         6.63 o                         
  -4   5   7        264.04        255.96         8.29 o                         
  -3   5   7        596.89        595.19        10.19 o                         
  -2   5   7         81.24         77.44         3.59 o                         
  -1   5   7         26.03         27.78         2.41 o                         
   0   5   7        431.14        421.37         7.37 o                         
   1   5   7         26.11         27.38         2.28 o                         
   2   5   7         81.24         78.55         4.56 o                         
   3   5   7        596.85        576.26        17.19 o                         
   4   5   7        264.02        265.69        10.41 o                         
   5   5   7         38.42         31.53        10.12 o                         
   6   5   7         39.86         43.41        13.82 o                         
  -6   6   7         34.19         24.51        13.30 o                         
  -5   6   7        121.80        115.06         9.18 o                         
  -4   6   7        116.10        119.06         6.35 o                         
  -3   6   7        218.63        211.05         7.07 o                         
  -2   6   7        209.17        208.76         6.80 o                         
  -1   6   7        516.48        503.38         8.13 o                         
   0   6   7       1319.03       1495.60        12.57 o                         
   1   6   7        516.63        502.34        11.88 o                         
   2   6   7        209.12        215.06         5.46 o                         
   3   6   7        218.62        232.24        10.69 o                         
   4   6   7        116.10        100.92        10.04 o                         
   5   6   7        121.80        131.21        12.31 o                         
   6   6   7         34.19         66.14        19.39 o                         
  -6   7   7         57.88         30.54        21.67 o                         
  -5   7   7         89.17         76.99         8.12 o                         
  -4   7   7        233.33        240.91         8.82 o                         
  -3   7   7         53.04         50.20         5.86 o                         
  -2   7   7         40.64         49.18         2.78 o                         
  -1   7   7        362.35        374.24         5.92 o                         
   0   7   7        185.14        193.16         4.09 o                         
   1   7   7        362.30        360.41         6.90 o                         
   2   7   7         40.64         49.81         4.14 o                         
   3   7   7         53.05         65.02         8.67 o                         
   4   7   7        233.32        244.51        15.17 o                         
   5   7   7         89.17         82.15        10.70 o                         
   6   7   7         57.88         88.58        27.77 o                         
  -5   8   7         22.34         29.80         6.76 o                         
  -4   8   7        125.74        121.15         7.29 o                         
  -3   8   7        930.91        871.88        18.62 o                         
  -2   8   7        286.46        266.36         9.66 o                         
  -1   8   7          6.49          7.44         2.06 o                         
   0   8   7         45.98         48.07         2.59 o                         
   1   8   7          6.48          6.99         2.33 o                         
   2   8   7        286.39        281.66         7.18 o                         
   3   8   7        930.90        899.18        21.03 o                         
   4   8   7        125.71        115.06        10.02 o                         
   5   8   7         22.34         35.71         9.84 o                         
  -5   9   7         15.11         18.05        11.19 o                         
  -4   9   7         37.74         47.21         4.82 o                         
  -3   9   7        390.23        374.34         9.05 o                         
  -2   9   7        169.79        147.90         6.28 o                         
  -1   9   7         14.13         15.89         2.30 o                         
   0   9   7          1.81          0.52         1.91 o                         
   1   9   7         14.13         11.21         2.61 o                         
   2   9   7        169.75        152.04         5.96 o                         
   3   9   7        390.26        362.61        16.61 o                         
   4   9   7         37.74         43.91        10.12 o                         
   5   9   7         15.11          4.40         8.84 o                         
  -5  10   7         45.82         61.02        17.08 o                         
  -4  10   7         84.73         75.97         6.14 o                         
  -3  10   7        319.07        301.41         8.98 o                         
  -2  10   7         33.61         29.27         2.89 o                         
  -1  10   7         99.15         90.08         3.39 o                         
   0  10   7         51.52         50.17         2.86 o                         
   1  10   7         99.14         88.15         4.18 o                         
   2  10   7         33.64         25.36         4.22 o                         
   3  10   7        319.07        304.36        16.49 o                         
   4  10   7         84.75         84.07         8.67 o                         
   5  10   7         45.82         42.22         9.23 o                         
  -5  11   7          4.02          4.76        14.88 o                         
  -4  11   7          3.29         20.00         7.74 o                         
  -3  11   7         93.51         98.35         6.63 o                         
  -2  11   7         83.95         77.03         6.52 o                         
  -1  11   7        651.64        656.40        11.93 o                         
   0  11   7         49.50         57.84         3.30 o                         
   1  11   7        651.65        600.94        17.25 o                         
   2  11   7         83.94         92.47         5.50 o                         
   3  11   7         93.52        104.81        14.44 o                         
   4  11   7          3.29          7.92         6.39 o                         
   5  11   7          4.02         13.60         8.26 o                         
  -5  12   7         10.70         48.69        18.27 o                         
  -4  12   7          1.89          8.36         8.98 o                         
  -3  12   7          6.47         20.07         8.11 o                         
  -2  12   7         41.65         35.80         4.51 o                         
  -1  12   7        444.61        465.76        11.75 o                         
   0  12   7        361.95        346.47        11.23 o                         
   1  12   7        444.59        434.30         9.61 o                         
   2  12   7         41.66         41.47         4.54 o                         
   3  12   7          6.47          7.46         5.35 o                         
   4  12   7          1.88          5.16         7.18 o                         
   5  12   7         10.70         12.07         8.69 o                         
  -5  13   7         12.55         14.95        24.16 o                         
  -4  13   7         38.63         45.55        10.64 o                         
  -3  13   7         66.35         65.52         7.58 o                         
  -2  13   7         12.08          7.78         5.18 o                         
  -1  13   7        455.43        460.15        13.43 o                         
   0  13   7        407.48        371.22        14.91 o                         
   1  13   7        455.43        412.10        11.01 o                         
   2  13   7         12.08         13.80         4.31 o                         
   3  13   7         66.35         65.81         8.70 o                         
   4  13   7         38.64         41.45         8.26 o                         
   5  13   7         12.54         27.16        10.70 o                         
  -4  14   7         18.85         33.56        10.59 o                         
  -3  14   7         18.04          5.51         6.41 o                         
  -2  14   7        198.62        200.90        10.11 o                         
  -1  14   7        489.40        459.49        16.42 o                         
   0  14   7          0.06          2.35         5.16 o                         
   1  14   7        489.40        407.55        15.14 o                         
   2  14   7        198.63        190.15         9.06 o                         
   3  14   7         18.04         19.30         6.19 o                         
   4  14   7         18.85          7.14         7.40 o                         
   5  14   7         34.83         38.18        11.29 o                         
  -4  15   7         35.54         33.24        11.12 o                         
  -3  15   7         40.04         48.36         8.30 o                         
  -2  15   7         23.36         33.40         9.03 o                         
  -1  15   7         22.64         18.58         6.40 o                         
   0  15   7         30.69         33.31         6.39 o                         
   1  15   7         22.64         10.14         5.61 o                         
   2  15   7         23.36         32.25         5.84 o                         
   3  15   7         40.05         47.43         7.37 o                         
   4  15   7         35.54         31.96         8.58 o                         
  -4  16   7         43.28         46.15        12.52 o                         
  -3  16   7         36.75         37.59         8.36 o                         
  -2  16   7          6.65         -2.30         8.92 o                         
  -1  16   7          3.56         16.29         6.74 o                         
   0  16   7         10.12         -1.43         6.40 o                         
   1  16   7          3.56          4.01         6.13 o                         
   2  16   7          6.65         18.95         8.24 o                         
   3  16   7         36.75         57.56        12.58 o                         
   4  16   7         43.28         46.00        15.91 o                         
  -4  17   7         22.98         18.04        21.47 o                         
  -3  17   7         54.70         44.57         9.82 o                         
  -2  17   7          8.30         10.49         6.97 o                         
  -1  17   7         16.75         29.03         7.23 o                         
   0  17   7          3.74         -6.76         6.76 o                         
   1  17   7         16.75         26.25         7.19 o                         
   2  17   7          8.30          3.17        10.52 o                         
   3  17   7         54.71         57.62        15.94 o                         
  -3  18   7         49.61         88.10        18.99 o                         
  -2  18   7         83.98        100.88         9.36 o                         
  -1  18   7         60.12         90.20         9.47 o                         
   0  18   7         87.92         80.77         9.28 o                         
   1  18   7         60.12         68.68         9.93 o                         
   2  18   7         83.98         89.45        17.54 o                         
   3  18   7         49.60         31.83        15.14 o                         
  -3  19   7         20.87         48.56        25.53 o                         
  -2  19   7         25.84         41.38         9.08 o                         
  -1  19   7         15.39         27.53         8.65 o                         
   0  19   7          6.21         -4.24         7.91 o                         
   1  19   7         15.39         13.20         8.14 o                         
   2  19   7         25.83         42.82        13.72 o                         
  -2  20   7         18.65          3.14        11.52 o                         
  -1  20   7          7.51         28.84         9.11 o                         
   0  20   7         16.57         25.65        10.09 o                         
   1  20   7          7.51         18.48        10.92 o                         
  -1  21   7         52.04         58.98        14.64 o                         
   0  21   7          1.59         -1.26        13.93 o                         
   0   0   8        424.08        426.54         5.76 o                         
   1   0   8       1300.74       1350.94        14.17 o                         
   2   0   8       1507.42       1618.68        16.38 o                         
   3   0   8          4.59          5.79         2.53 o                         
   4   0   8        161.28        139.12         7.86 o                         
   5   0   8         70.47         47.76         6.74 o                         
   6   0   8          0.96         -1.20         9.30 o                         
  -6   1   8         24.29         14.87         9.55 o                         
  -5   1   8         51.71         61.04         8.51 o                         
  -4   1   8         14.08         19.48         5.15 o                         
  -3   1   8         69.46         70.83         4.29 o                         
  -2   1   8       1163.10       1177.64        11.87 o                         
  -1   1   8       1524.58       1593.29        14.04 o                         
   0   1   8          0.43         -0.25         1.38 o                         
   1   1   8       1524.38       1595.94        13.50 o                         
   2   1   8       1163.00       1206.01        10.28 o                         
   3   1   8         69.47         81.79         5.18 o                         
   4   1   8         14.09         17.14         4.59 o                         
   5   1   8         51.71         51.39         7.59 o                         
   6   1   8         24.29         36.81        10.76 o                         
  -6   2   8         22.27         14.82        10.45 o                         
  -5   2   8         34.39         33.67         7.84 o                         
  -4   2   8         59.74         65.45         8.25 o                         
  -3   2   8         39.22         41.83         3.23 o                         
  -2   2   8       2332.52       2304.00        29.18 o                         
  -1   2   8        834.43        877.75         7.94 o                         
   0   2   8         18.22         13.02         1.48 o                         
   1   2   8        834.25        871.46        10.04 o                         
   2   2   8       2332.50       2373.40        31.94 o                         
   3   2   8         39.22         44.49         4.45 o                         
   4   2   8         59.77         52.62         6.82 o                         
   5   2   8         34.39         41.14         7.55 o                         
   6   2   8         22.27         22.96        13.22 o                         
  -6   3   8         39.43         29.38        11.59 o                         
  -5   3   8          6.65         -0.93         5.99 o                         
  -4   3   8         59.00         54.57         4.71 o                         
  -3   3   8         50.29         56.63         3.79 o                         
  -2   3   8        489.75        460.34         7.46 o                         
  -1   3   8        214.09        217.51         3.42 o                         
   0   3   8        296.97        281.64         4.83 o                         
   1   3   8        214.10        215.85         4.02 o                         
   2   3   8        489.73        496.26         9.03 o                         
   3   3   8         50.31         53.75         5.11 o                         
   4   3   8         58.99         60.45         6.07 o                         
   5   3   8          6.65         12.79         6.66 o                         
   6   3   8         39.42         38.63        13.61 o                         
  -6   4   8         71.14         78.15        13.47 o                         
  -5   4   8         15.65         20.35         7.19 o                         
  -4   4   8        226.12        232.19        10.01 o                         
  -3   4   8        222.34        222.93         7.76 o                         
  -2   4   8        639.93        617.52         6.91 o                         
  -1   4   8        811.19        931.75        11.92 o                         
   0   4   8       1597.72       1701.99        18.21 o                         
   1   4   8        811.31        906.59        16.38 o                         
   2   4   8        640.06        645.94        10.67 o                         
   3   4   8        222.30        207.69        11.67 o                         
   4   4   8        226.10        239.40         9.76 o                         
   5   4   8         15.65         -4.12         8.01 o                         
   6   4   8         71.14         94.11        13.02 o                         
  -6   5   8         19.92         17.69        12.25 o                         
  -5   5   8         98.28         93.69         9.61 o                         
  -4   5   8        418.50        409.83        10.23 o                         
  -3   5   8        654.04        639.18        12.43 o                         
  -2   5   8        144.53        146.04         4.37 o                         
  -1   5   8        202.73        194.68         5.72 o                         
   0   5   8       1376.05       1496.07        13.97 o                         
   1   5   8        202.67        192.08         3.96 o                         
   2   5   8        144.46        165.48         6.12 o                         
   3   5   8        654.09        650.02        14.80 o                         
   4   5   8        418.49        410.64        12.74 o                         
   5   5   8         98.28        107.92        11.43 o                         
   6   5   8         19.92         10.87         9.78 o                         
  -6   6   8         21.63         15.75        11.55 o                         
  -5   6   8         13.15         12.07         8.39 o                         
  -4   6   8         23.90         16.22         4.19 o                         
  -3   6   8         27.97         26.07         4.18 o                         
  -2   6   8        144.86        141.13         6.84 o                         
  -1   6   8        559.68        528.22         7.00 o                         
   0   6   8        658.22        755.80         9.02 o                         
   1   6   8        559.51        553.20         8.66 o                         
   2   6   8        144.93        153.29         4.84 o                         
   3   6   8         27.96         30.42         4.67 o                         
   4   6   8         23.91         19.67         6.39 o                         
   5   6   8         13.15         28.65        11.95 o                         
   6   6   8         21.62         31.20        22.45 o                         
  -6   7   8         20.90        -11.76        19.83 o                         
  -5   7   8          4.80         10.88         6.97 o                         
  -4   7   8         11.95         18.86         4.12 o                         
  -3   7   8        159.25        163.86         6.57 o                         
  -2   7   8        121.30        115.38         3.67 o                         
  -1   7   8        121.36        130.25         4.15 o                         
   0   7   8       1185.67       1292.31        16.39 o                         
   1   7   8        121.38        134.78         4.09 o                         
   2   7   8        121.25        127.82         4.95 o                         
   3   7   8        159.26        152.24         8.31 o                         
   4   7   8         11.95          9.30         7.48 o                         
   5   7   8          4.80         15.14         8.42 o                         
   6   7   8         20.90         65.64        26.03 o                         
  -5   8   8         12.15         18.01         6.91 o                         
  -4   8   8        151.48        139.81         6.70 o                         
  -3   8   8        394.62        385.58        17.12 o                         
  -2   8   8        147.72        135.78         6.72 o                         
  -1   8   8         11.54         12.87         2.39 o                         
   0   8   8        255.15        274.78         5.28 o                         
   1   8   8         11.53         13.16         2.59 o                         
   2   8   8        147.70        144.36         5.51 o                         
   3   8   8        394.62        375.47        14.24 o                         
   4   8   8        151.49        149.02         9.90 o                         
   5   8   8         12.15         27.99         9.10 o                         
  -5   9   8         16.14         16.59        17.31 o                         
  -4   9   8         92.66         82.77         5.71 o                         
  -3   9   8         25.46         26.93         3.61 o                         
  -2   9   8        350.95        336.58         9.35 o                         
  -1   9   8        479.59        474.07         7.47 o                         
   0   9   8        705.90        700.36        19.98 o                         
   1   9   8        479.63        460.72         9.71 o                         
   2   9   8        350.92        343.93         8.35 o                         
   3   9   8         25.46         34.83         5.33 o                         
   4   9   8         92.66         84.21         8.37 o                         
   5   9   8         16.14         29.01        13.14 o                         
  -5  10   8         16.20         14.06        14.80 o                         
  -4  10   8         10.74          8.06         4.76 o                         
  -3  10   8        111.02         96.24         6.08 o                         
  -2  10   8        338.77        307.37         6.86 o                         
  -1  10   8        391.19        397.33         9.44 o                         
   0  10   8          0.95         -0.23         2.19 o                         
   1  10   8        391.22        380.66         8.14 o                         
   2  10   8        338.76        304.20        11.45 o                         
   3  10   8        111.02        107.29         7.55 o                         
   4  10   8         10.74         16.18         7.00 o                         
   5  10   8         16.20          9.55         8.08 o                         
  -5  11   8         11.97         14.12        22.46 o                         
  -4  11   8        169.60        196.88        12.21 o                         
  -3  11   8         74.02         67.93         6.65 o                         
  -2  11   8        118.10        123.90         6.27 o                         
  -1  11   8         96.28         95.00         3.72 o                         
   0  11   8        609.67        586.24        13.24 o                         
   1  11   8         96.29         87.65         4.41 o                         
   2  11   8        118.08        125.45         6.15 o                         
   3  11   8         74.02         75.17         7.92 o                         
   4  11   8        169.60        172.57        12.08 o                         
   5  11   8         11.98          7.52         8.76 o                         
  -5  12   8         17.65         31.96        16.01 o                         
  -4  12   8         10.11         11.84         8.75 o                         
  -3  12   8         34.92         33.72         8.02 o                         
  -2  12   8         68.38         59.34         5.28 o                         
  -1  12   8         94.82         96.46         5.88 o                         
   0  12   8       1363.55       1257.77        31.79 o                         
   1  12   8         94.85         86.06         6.07 o                         
   2  12   8         68.36         70.23         7.23 o                         
   3  12   8         34.91         32.75         6.13 o                         
   4  12   8         10.11          5.94         6.93 o                         
   5  12   8         17.65         12.77         9.46 o                         
  -5  13   8          7.68          5.32        22.23 o                         
  -4  13   8         14.69         18.48        11.78 o                         
  -3  13   8         48.49         66.35         7.68 o                         
  -2  13   8        221.10        192.09         9.73 o                         
  -1  13   8         27.35         37.62         6.06 o                         
   0  13   8        301.22        281.66        11.25 o                         
   1  13   8         27.36         29.76         4.06 o                         
   2  13   8        221.09        198.66         9.80 o                         
   3  13   8         48.49         56.74         6.99 o                         
   4  13   8         14.69         15.05         7.33 o                         
   5  13   8          7.68          1.86        11.48 o                         
  -4  14   8         29.77         41.02        12.21 o                         
  -3  14   8         18.43         25.10         7.10 o                         
  -2  14   8         16.16         28.98         7.01 o                         
  -1  14   8         70.67         71.94         9.17 o                         
   0  14   8        452.41        426.01        19.45 o                         
   1  14   8         70.68         63.93         5.37 o                         
   2  14   8         16.16         15.41         4.51 o                         
   3  14   8         18.43         13.48         6.40 o                         
   4  14   8         29.77         17.66         8.00 o                         
   5  14   8         13.56         35.90        22.27 o                         
  -4  15   8         44.81         76.62        15.84 o                         
  -3  15   8          6.08          7.36         6.92 o                         
  -2  15   8         61.27         78.91         8.04 o                         
  -1  15   8         37.73         34.59         6.71 o                         
   0  15   8         15.03          4.51         6.30 o                         
   1  15   8         37.72         48.96         8.20 o                         
   2  15   8         61.27         62.91         7.44 o                         
   3  15   8          6.08         -1.43         6.79 o                         
   4  15   8         44.81         46.97         8.98 o                         
  -4  16   8          1.05          8.06        12.37 o                         
  -3  16   8         14.00         20.07         8.42 o                         
  -2  16   8         84.55         98.64         8.87 o                         
  -1  16   8         55.62         63.34         8.01 o                         
   0  16   8          0.27          9.54         6.56 o                         
   1  16   8         55.61         67.91         8.18 o                         
   2  16   8         84.55        102.98        10.57 o                         
   3  16   8         13.99         13.22        10.58 o                         
   4  16   8          1.05         30.87        16.19 o                         
  -4  17   8         30.65         54.08        23.18 o                         
  -3  17   8         71.56        117.25        14.01 o                         
  -2  17   8          0.66         10.75         7.52 o                         
  -1  17   8        108.48        124.06         9.71 o                         
   0  17   8        183.02        173.25        11.03 o                         
   1  17   8        108.48         89.72         9.03 o                         
   2  17   8          0.66         10.67         9.64 o                         
   3  17   8         71.56         96.33        23.83 o                         
  -3  18   8         71.09         76.19        13.07 o                         
  -2  18   8         15.91         25.39         8.29 o                         
  -1  18   8        139.36        197.08        12.28 o                         
   0  18   8         66.79         74.10        11.64 o                         
   1  18   8        139.35        169.15        11.67 o                         
   2  18   8         15.91         27.44        13.92 o                         
   3  18   8         71.10         70.85        18.24 o                         
  -3  19   8         31.73         -5.82        23.42 o                         
  -2  19   8         33.83         54.92        13.58 o                         
  -1  19   8          7.41          1.47         8.09 o                         
   0  19   8          0.03          2.34         7.98 o                         
   1  19   8          7.41         17.04         8.73 o                         
   2  19   8         33.83         25.83        12.57 o                         
  -2  20   8          1.44          7.41        11.75 o                         
  -1  20   8         12.26         18.25        10.30 o                         
   0  20   8          2.38          6.93         9.12 o                         
   1  20   8         12.26          8.98        11.24 o                         
  -1  21   8          3.28         40.05        24.94 o                         
   0  21   8         66.77         80.67        18.98 o                         
   1   0   9       1013.87       1065.63         9.70 o                         
   2   0   9        396.23        411.70         5.51 o                         
   3   0   9         45.44         47.21         3.21 o                         
   4   0   9         26.72         30.30         5.32 o                         
   5   0   9         37.02         41.66         6.70 o                         
   6   0   9         36.53         38.66        10.31 o                         
  -6   1   9          5.02         14.23         9.85 o                         
  -5   1   9        130.54        118.99         8.80 o                         
  -4   1   9         64.78         64.26         6.27 o                         
  -3   1   9        155.03        162.11         6.14 o                         
  -2   1   9        369.61        358.92         5.15 o                         
  -1   1   9        280.05        307.21         4.25 o                         
   0   1   9          9.46          7.81         1.50 o                         
   1   1   9        280.11        316.70         5.91 o                         
   2   1   9        369.67        363.30         6.13 o                         
   3   1   9        155.07        172.05         6.33 o                         
   4   1   9         64.78         76.38         9.01 o                         
   5   1   9        130.54        112.87         8.72 o                         
   6   1   9          5.02         30.53        10.92 o                         
  -6   2   9         14.11         10.33         9.53 o                         
  -5   2   9         43.69         44.72         8.11 o                         
  -4   2   9         93.24        111.45         7.41 o                         
  -3   2   9        505.48        530.10        11.63 o                         
  -2   2   9       5033.72       5095.97        40.12 o                         
  -1   2   9        745.07        815.62         9.30 o                         
   0   2   9        139.27        140.80         2.69 o                         
   1   2   9        745.10        805.58         9.99 o                         
   2   2   9       5033.65       5196.91        33.44 o                         
   3   2   9        505.56        540.94        10.85 o                         
   4   2   9         93.27         98.39         6.51 o                         
   5   2   9         43.69         43.59         8.08 o                         
   6   2   9         14.11         28.15        10.63 o                         
  -6   3   9         19.21         17.14        11.41 o                         
  -5   3   9         39.33         33.63         7.58 o                         
  -4   3   9         29.97         27.54         5.16 o                         
  -3   3   9        253.46        255.43         7.99 o                         
  -2   3   9        935.65        892.54        11.13 o                         
  -1   3   9        423.61        413.90         7.03 o                         
   0   3   9        291.99        319.08         4.28 o                         
   1   3   9        423.82        417.52         5.86 o                         
   2   3   9        935.69        889.12         9.80 o                         
   3   3   9        253.50        247.33         8.74 o                         
   4   3   9         29.97         36.34         5.66 o                         
   5   3   9         39.33         45.91         7.98 o                         
   6   3   9         19.20         49.18        11.63 o                         
  -6   4   9         28.46         30.04        12.63 o                         
  -5   4   9         23.35         27.32         7.59 o                         
  -4   4   9        475.97        478.96        11.45 o                         
  -3   4   9        598.97        625.95        12.40 o                         
  -2   4   9         50.94         49.75         2.69 o                         
  -1   4   9        252.79        272.20         5.28 o                         
   0   4   9        944.25       1015.24        10.31 o                         
   1   4   9        252.86        279.60         5.49 o                         
   2   4   9         50.92         60.81         4.33 o                         
   3   4   9        598.91        593.33        11.54 o                         
   4   4   9        475.97        480.70        14.62 o                         
   5   4   9         23.34         18.13         6.37 o                         
   6   4   9         28.46         51.18        12.09 o                         
  -6   5   9         33.94         10.52        13.01 o                         
  -5   5   9         26.61         25.72         8.70 o                         
  -4   5   9         42.79         33.45         4.89 o                         
  -3   5   9        643.20        650.67        12.67 o                         
  -2   5   9         65.48         55.81         3.59 o                         
  -1   5   9        675.62        700.21        11.97 o                         
   0   5   9       1144.91       1337.21        14.19 o                         
   1   5   9        675.64        701.47         7.79 o                         
   2   5   9         65.45         61.45         4.13 o                         
   3   5   9        643.22        603.78        12.96 o                         
   4   5   9         42.81         38.73         5.61 o                         
   5   5   9         26.61         37.70         8.22 o                         
   6   5   9         33.94         59.19        18.86 o                         
  -6   6   9         23.11         42.55        14.98 o                         
  -5   6   9          6.91         13.51         6.78 o                         
  -4   6   9          5.95         -1.29         4.34 o                         
  -3   6   9        208.23        219.59         7.98 o                         
  -2   6   9         21.69         30.45         2.31 o                         
  -1   6   9          4.93          7.26         2.16 o                         
   0   6   9        530.23        620.68         7.39 o                         
   1   6   9          4.92          5.64         2.15 o                         
   2   6   9         21.69         28.99         3.08 o                         
   3   6   9        208.19        211.41         8.12 o                         
   4   6   9          5.95          3.66         5.03 o                         
   5   6   9          6.91         11.33         8.03 o                         
   6   6   9         23.11         47.22        25.04 o                         
  -6   7   9          3.23        -19.00        21.43 o                         
  -5   7   9         62.23         75.07         9.11 o                         
  -4   7   9         14.51         13.26         3.90 o                         
  -3   7   9        343.11        348.09         9.11 o                         
  -2   7   9         65.37         56.40         3.52 o                         
  -1   7   9       1054.71       1075.25        16.06 o                         
   0   7   9        488.73        578.18         7.70 o                         
   1   7   9       1054.62       1101.47        11.37 o                         
   2   7   9         65.36         60.12         3.95 o                         
   3   7   9        343.09        324.19        14.42 o                         
   4   7   9         14.50          6.22         5.77 o                         
   5   7   9         62.23         74.38         9.56 o                         
   6   7   9          3.23        -11.22        20.17 o                         
  -5   8   9          9.97         14.36         7.86 o                         
  -4   8   9         85.03         79.56         5.52 o                         
  -3   8   9        303.69        290.04        11.89 o                         
  -2   8   9         91.92         88.60         4.10 o                         
  -1   8   9         59.45         62.22         3.46 o                         
   0   8   9         99.36        114.68         3.92 o                         
   1   8   9         59.46         60.69         3.48 o                         
   2   8   9         91.91         98.25         4.88 o                         
   3   8   9        303.71        311.66        10.96 o                         
   4   8   9         85.04         90.63         8.69 o                         
   5   8   9          9.97          0.54         7.59 o                         
  -5   9   9          0.57          7.90        13.56 o                         
  -4   9   9         42.26         37.31         4.93 o                         
  -3   9   9          4.34          6.24         3.96 o                         
  -2   9   9        476.55        477.13         9.42 o                         
  -1   9   9         39.40         33.76         3.06 o                         
   0   9   9        135.01        142.51         4.64 o                         
   1   9   9         39.39         33.84         3.51 o                         
   2   9   9        476.61        498.28         9.92 o                         
   3   9   9          4.34          1.83         4.81 o                         
   4   9   9         42.26         42.59         7.12 o                         
   5   9   9          0.57         -4.37         8.36 o                         
  -5  10   9         76.87         69.45        18.52 o                         
  -4  10   9          0.23          3.15         4.83 o                         
  -3  10   9        167.80        158.10         7.37 o                         
  -2  10   9       1108.85       1106.91        16.56 o                         
  -1  10   9        284.51        278.72         6.19 o                         
   0  10   9        278.10        268.56         7.95 o                         
   1  10   9        284.52        284.56         7.53 o                         
   2  10   9       1108.87       1089.26        17.96 o                         
   3  10   9        167.77        172.23         9.38 o                         
   4  10   9          0.23          9.13         7.37 o                         
   5  10   9         76.86         78.28        10.37 o                         
  -5  11   9         50.77         23.26        15.35 o                         
  -4  11   9         12.29         22.10        10.22 o                         
  -3  11   9        106.34        108.44         8.38 o                         
  -2  11   9        189.75        172.63        10.83 o                         
  -1  11   9        283.45        279.66         6.20 o                         
   0  11   9        128.38        121.86         4.65 o                         
   1  11   9        283.45        290.83         8.30 o                         
   2  11   9        189.73        167.09         6.87 o                         
   3  11   9        106.33        112.84         8.68 o                         
   4  11   9         12.29         11.62         7.65 o                         
   5  11   9         50.77         48.30        12.33 o                         
  -5  12   9         78.94        100.81        20.07 o                         
  -4  12   9         31.99         34.68         9.89 o                         
  -3  12   9         75.46         71.94         9.52 o                         
  -2  12   9        148.43        129.37         6.93 o                         
  -1  12   9        100.79         97.82         5.44 o                         
   0  12   9        100.26         76.03         4.55 o                         
   1  12   9        100.82         99.29         5.50 o                         
   2  12   9        148.45        127.22         8.74 o                         
   3  12   9         75.46         66.27         6.68 o                         
   4  12   9         31.99         30.27         7.48 o                         
   5  12   9         78.94         89.89        12.18 o                         
  -4  13   9         17.86         27.68        13.25 o                         
  -3  13   9         41.33         31.18        12.99 o                         
  -2  13   9         41.78         50.77         6.60 o                         
  -1  13   9        164.70        153.70         7.31 o                         
   0  13   9          3.21          2.03         4.68 o                         
   1  13   9        164.71        155.97         6.75 o                         
   2  13   9         41.77         43.06         5.18 o                         
   3  13   9         41.33         36.36         8.91 o                         
   4  13   9         17.86         15.17         7.53 o                         
   5  13   9         37.50         19.64        18.07 o                         
  -4  14   9         39.70         30.97        20.11 o                         
  -3  14   9          8.46         13.79         6.78 o                         
  -2  14   9         81.81         83.78         8.43 o                         
  -1  14   9         31.85         44.65         7.30 o                         
   0  14   9        102.18        118.58         8.29 o                         
   1  14   9         31.85         29.13         5.26 o                         
   2  14   9         81.82         75.80         6.92 o                         
   3  14   9          8.46          8.59         7.59 o                         
   4  14   9         39.70         39.80        11.34 o                         
  -4  15   9         51.35         54.91        12.13 o                         
  -3  15   9        103.89        135.85        13.14 o                         
  -2  15   9         76.07         59.96         7.78 o                         
  -1  15   9         79.65         89.82         8.32 o                         
   0  15   9        134.68        120.74         8.87 o                         
   1  15   9         79.63         80.32         7.87 o                         
   2  15   9         76.07         85.32        10.97 o                         
   3  15   9        103.90         97.07        14.49 o                         
   4  15   9         51.35         48.00         9.64 o                         
  -4  16   9          3.41         22.29        15.13 o                         
  -3  16   9         23.27         24.29         7.68 o                         
  -2  16   9          2.59         -6.57         6.57 o                         
  -1  16   9         45.04         47.09         7.46 o                         
   0  16   9         73.02         83.30         8.88 o                         
   1  16   9         45.05         29.12         7.01 o                         
   2  16   9          2.59          0.24         8.89 o                         
   3  16   9         23.27          5.38        12.70 o                         
   4  16   9          3.41         25.44        22.11 o                         
  -4  17   9         80.16         72.44        24.56 o                         
  -3  17   9         78.40         97.33        10.31 o                         
  -2  17   9         29.71         19.77         7.84 o                         
  -1  17   9         45.53         46.66         8.34 o                         
   0  17   9         24.45         24.92         7.52 o                         
   1  17   9         45.54         40.28        11.44 o                         
   2  17   9         29.71          9.94        11.91 o                         
   3  17   9         78.40         83.80        14.96 o                         
  -3  18   9         10.37          2.99        11.81 o                         
  -2  18   9         37.56         36.66         9.38 o                         
  -1  18   9         20.79         20.65         8.39 o                         
   0  18   9         83.62         80.11        11.13 o                         
   1  18   9         20.79         12.68         8.22 o                         
   2  18   9         37.56         47.75        11.28 o                         
   3  18   9         10.37         10.70        20.07 o                         
  -2  19   9         99.61        138.09        13.18 o                         
  -1  19   9        163.27        200.81        25.14 o                         
   0  19   9         35.51         51.22        11.54 o                         
   1  19   9        163.27        181.31        21.00 o                         
   2  19   9         99.61        115.81        16.55 o                         
  -2  20   9         45.56         64.53        17.06 o                         
  -1  20   9         28.58         34.78        12.08 o                         
   0  20   9          4.16         -9.68         9.68 o                         
   1  20   9         28.58         27.84        12.17 o                         
  -1  21   9         26.96         40.39        24.52 o                         
   0  21   9         27.44         23.26        20.59 o                         
   0   0  10        194.64        181.16         4.83 o                         
   1   0  10         49.77         59.29         2.57 o                         
   2   0  10       2317.86       2426.15        20.32 o                         
   3   0  10        109.70         93.96         3.63 o                         
   4   0  10         79.96         85.18         7.00 o                         
   5   0  10         34.34         38.69         6.87 o                         
   6   0  10          4.46         24.49        13.88 o                         
  -6   1  10         18.23         23.48        10.43 o                         
  -5   1  10          7.17         15.85         8.15 o                         
  -4   1  10        122.82        135.54         8.06 o                         
  -3   1  10        199.51        200.44         6.45 o                         
  -2   1  10         23.23         17.33         1.91 o                         
  -1   1  10       1007.11       1060.36         9.77 o                         
   0   1  10        276.11        270.61         3.86 o                         
   1   1  10       1007.27       1068.27        11.96 o                         
   2   1  10         23.23         17.60         2.23 o                         
   3   1  10        199.52        210.96         8.13 o                         
   4   1  10        122.83        128.25         8.33 o                         
   5   1  10          7.17         12.08         6.22 o                         
   6   1  10         18.23         35.57        13.71 o                         
  -6   2  10         47.19         57.67        13.86 o                         
  -5   2  10         49.45         46.44        11.29 o                         
  -4   2  10         38.60         51.25         6.28 o                         
  -3   2  10        578.39        547.73        11.48 o                         
  -2   2  10       1303.54       1315.42         8.76 o                         
  -1   2  10        974.57       1076.05        12.80 o                         
   0   2  10        419.56        403.46         4.83 o                         
   1   2  10        974.37       1083.92        10.08 o                         
   2   2  10       1303.75       1332.84        16.31 o                         
   3   2  10        578.39        582.65        12.04 o                         
   4   2  10         38.60         31.08         4.76 o                         
   5   2  10         49.45         34.81         8.66 o                         
   6   2  10         47.19         47.83        14.75 o                         
  -6   3  10         27.21         48.53        13.04 o                         
  -5   3  10         37.60         32.90         7.79 o                         
  -4   3  10         88.36         89.69         9.79 o                         
  -3   3  10        181.11        185.45         6.86 o                         
  -2   3  10       1163.11       1143.10         8.85 o                         
  -1   3  10        902.08        993.30        17.12 o                         
   0   3  10        119.71        140.18         3.27 o                         
   1   3  10        901.99        999.06        14.33 o                         
   2   3  10       1162.88       1176.35        11.94 o                         
   3   3  10        181.12        197.56         6.92 o                         
   4   3  10         88.37         87.90         6.23 o                         
   5   3  10         37.60         50.99         7.57 o                         
   6   3  10         27.21         58.64        12.54 o                         
  -6   4  10         43.26         16.22        12.99 o                         
  -5   4  10         21.23         19.31         7.38 o                         
  -4   4  10        109.60        131.09         8.82 o                         
  -3   4  10         40.26         43.41         6.26 o                         
  -2   4  10          4.04          5.80         1.83 o                         
  -1   4  10        394.34        376.84         7.45 o                         
   0   4  10         17.11         15.56         2.17 o                         
   1   4  10        394.31        389.21         9.66 o                         
   2   4  10          4.04          5.10         3.17 o                         
   3   4  10         40.28         36.97         4.32 o                         
   4   4  10        109.63         88.97         6.56 o                         
   5   4  10         21.23         15.46         6.22 o                         
   6   4  10         43.26         49.33        21.12 o                         
  -6   5  10         44.81         44.16        14.86 o                         
  -5   5  10          8.89         14.58         7.23 o                         
  -4   5  10        225.12        234.54        10.54 o                         
  -3   5  10        423.72        429.90        10.70 o                         
  -2   5  10        133.89        124.31         4.32 o                         
  -1   5  10       1040.24       1066.92        13.27 o                         
   0   5  10         41.45         40.47         2.53 o                         
   1   5  10       1040.48       1061.42        11.08 o                         
   2   5  10        133.85        112.77         4.27 o                         
   3   5  10        423.67        406.79        10.98 o                         
   4   5  10        225.10        217.87        10.65 o                         
   5   5  10          8.89         23.25         7.79 o                         
   6   5  10         44.81         91.75        25.77 o                         
  -6   6  10          5.66         21.80        12.98 o                         
  -5   6  10         16.55          8.18         7.88 o                         
  -4   6  10        140.72        131.02         7.13 o                         
  -3   6  10        208.34        213.99         8.17 o                         
  -2   6  10        244.51        219.90         4.40 o                         
  -1   6  10         87.91         92.31         3.40 o                         
   0   6  10          4.65          7.36         2.16 o                         
   1   6  10         87.99         91.96         3.74 o                         
   2   6  10        244.57        223.53         6.46 o                         
   3   6  10        208.34        203.38         8.04 o                         
   4   6  10        140.71        136.20         8.42 o                         
   5   6  10         16.55         24.92         7.59 o                         
   6   6  10          5.66         15.79        21.39 o                         
  -6   7  10         30.04          0.92        22.56 o                         
  -5   7  10         36.84         28.10         8.78 o                         
  -4   7  10         39.58         37.18         4.65 o                         
  -3   7  10        161.34        168.44         7.00 o                         
  -2   7  10         27.24         24.95         2.46 o                         
  -1   7  10        130.41        129.12         4.27 o                         
   0   7  10        724.39        835.05        10.82 o                         
   1   7  10        130.38        121.91         4.30 o                         
   2   7  10         27.24         30.52         3.58 o                         
   3   7  10        161.40        145.21         7.77 o                         
   4   7  10         39.58         44.05         6.83 o                         
   5   7  10         36.83         31.68         8.75 o                         
   6   7  10         30.04         46.49        23.60 o                         
  -5   8  10         15.91         20.08         8.43 o                         
  -4   8  10          9.36         10.62         4.03 o                         
  -3   8  10        159.50        164.29         6.97 o                         
  -2   8  10          8.80         10.29         3.58 o                         
  -1   8  10         88.36         97.76         4.08 o                         
   0   8  10         14.03         16.94         2.48 o                         
   1   8  10         88.37        103.70         4.28 o                         
   2   8  10          8.79          7.67         3.10 o                         
   3   8  10        159.50        160.82         9.47 o                         
   4   8  10          9.36          9.96         6.27 o                         
   5   8  10         15.91         30.50         8.39 o                         
  -5   9  10         35.49         45.71        17.09 o                         
  -4   9  10        175.84        180.85        13.75 o                         
  -3   9  10        120.37        111.55         6.31 o                         
  -2   9  10         89.09         87.73         5.21 o                         
  -1   9  10        457.57        456.05        12.97 o                         
   0   9  10         62.63         66.29         4.15 o                         
   1   9  10        457.56        457.51         8.18 o                         
   2   9  10         89.05         88.30         5.16 o                         
   3   9  10        120.38        105.44         7.65 o                         
   4   9  10        175.83        154.77        10.88 o                         
   5   9  10         35.50         37.93         9.33 o                         
  -5  10  10          6.91         31.92        15.65 o                         
  -4  10  10          5.69         12.84         5.29 o                         
  -3  10  10        150.31        149.92         7.44 o                         
  -2  10  10        202.08        188.25         6.56 o                         
  -1  10  10         26.64         30.51         3.54 o                         
   0  10  10         13.02         16.39         2.92 o                         
   1  10  10         26.65         29.35         3.64 o                         
   2  10  10        202.11        186.43         7.02 o                         
   3  10  10        150.29        140.29         8.73 o                         
   4  10  10          5.69          7.42         9.39 o                         
   5  10  10          6.91          0.00         8.48 o                         
  -5  11  10         31.81         23.88        15.71 o                         
  -4  11  10         52.17         63.49         7.82 o                         
  -3  11  10         58.77         65.58         6.99 o                         
  -2  11  10        372.96        343.19         8.56 o                         
  -1  11  10         80.88         87.97         4.86 o                         
   0  11  10        146.04        134.98         5.03 o                         
   1  11  10         80.86         79.86         5.04 o                         
   2  11  10        372.94        353.43         9.39 o                         
   3  11  10         58.78         61.25         6.36 o                         
   4  11  10         52.17         46.55         8.20 o                         
   5  11  10         31.81         37.60        13.16 o                         
  -5  12  10         12.67         22.06        17.40 o                         
  -4  12  10          0.82          3.49         6.51 o                         
  -3  12  10         69.26         62.97         8.21 o                         
  -2  12  10        143.11        154.22         7.62 o                         
  -1  12  10        118.79        118.38         5.37 o                         
   0  12  10        142.41        148.55         6.37 o                         
   1  12  10        118.78        109.62         8.29 o                         
   2  12  10        143.13        157.14         7.22 o                         
   3  12  10         69.25         63.06         7.37 o                         
   4  12  10          0.82         13.46         7.38 o                         
   5  12  10         12.68         17.46        10.12 o                         
  -4  13  10         35.73         28.03         9.71 o                         
  -3  13  10         22.24         25.61         7.54 o                         
  -2  13  10         22.87         22.30         5.59 o                         
  -1  13  10        489.21        486.66        14.34 o                         
   0  13  10          2.46         -0.53         3.45 o                         
   1  13  10        489.22        415.02        10.92 o                         
   2  13  10         22.88         31.63         4.96 o                         
   3  13  10         22.24         20.53         9.46 o                         
   4  13  10         35.73         22.74         8.01 o                         
   5  13  10          7.80         45.39        21.78 o                         
  -4  14  10         26.48         32.56        14.41 o                         
  -3  14  10          8.89          2.19         7.29 o                         
  -2  14  10         90.49         98.69         8.21 o                         
  -1  14  10         20.47         20.72         5.93 o                         
   0  14  10         46.10         29.18         6.54 o                         
   1  14  10         20.46         21.17         4.85 o                         
   2  14  10         90.48         97.13         8.77 o                         
   3  14  10          8.89          8.25         6.60 o                         
   4  14  10         26.48         18.93         7.99 o                         
  -4  15  10          0.33         -1.76        11.14 o                         
  -3  15  10         48.82         63.08         9.22 o                         
  -2  15  10        176.77        191.89        16.25 o                         
  -1  15  10         90.22        101.34         8.52 o                         
   0  15  10          1.72          7.66         7.05 o                         
   1  15  10         90.22         84.92         8.97 o                         
   2  15  10        176.76        215.25        15.07 o                         
   3  15  10         48.82         44.97        13.65 o                         
   4  15  10          0.33         -1.30         9.58 o                         
  -4  16  10         35.10         43.93        16.71 o                         
  -3  16  10         55.20         66.12         9.12 o                         
  -2  16  10          8.17         -6.24         8.23 o                         
  -1  16  10         64.15         68.49         8.76 o                         
   0  16  10         94.29        114.45         9.08 o                         
   1  16  10         64.15         75.06         9.05 o                         
   2  16  10          8.17         27.01         9.97 o                         
   3  16  10         55.20         73.13        24.94 o                         
   4  16  10         35.10         -8.99        22.29 o                         
  -3  17  10         24.48         15.36         8.41 o                         
  -2  17  10          7.03          3.17         8.48 o                         
  -1  17  10         43.24         46.69         8.17 o                         
   0  17  10        242.16        263.63        13.91 o                         
   1  17  10         43.24         47.38         8.83 o                         
   2  17  10          7.03          9.57        10.07 o                         
   3  17  10         24.48         33.85        14.12 o                         
  -3  18  10         33.30         57.62        14.22 o                         
  -2  18  10          4.31          9.13         8.75 o                         
  -1  18  10         23.99         44.62         8.75 o                         
   0  18  10          2.34         12.18         8.93 o                         
   1  18  10         24.00         20.89         8.22 o                         
   2  18  10          4.30         30.65        11.38 o                         
  -2  19  10         11.32          5.88         9.34 o                         
  -1  19  10          0.84          4.97         8.53 o                         
   0  19  10          7.09         18.39        11.17 o                         
   1  19  10          0.85          3.71         9.23 o                         
   2  19  10         11.32        -12.09        15.53 o                         
  -2  20  10         31.63         19.58        15.12 o                         
  -1  20  10         35.55         41.85        11.21 o                         
   0  20  10          1.65          8.23        11.24 o                         
   1  20  10         35.55         71.66        28.19 o                         
  -1  21  10         16.67         24.24        23.40 o                         
   0  21  10         56.13         43.79        23.36 o                         
   1   0  11        737.80        767.16         9.31 o                         
   2   0  11       1249.15       1353.34        12.47 o                         
   3   0  11         52.39         53.92         3.73 o                         
   4   0  11         98.35        100.09         7.35 o                         
   5   0  11         26.46         19.56         6.12 o                         
   6   0  11          0.75          6.58        11.56 o                         
  -6   1  11         17.65         25.12        17.68 o                         
  -5   1  11          6.90         12.22        10.46 o                         
  -4   1  11         75.68         84.70         7.06 o                         
  -3   1  11        105.24        117.33         6.79 o                         
  -2   1  11          8.64          6.92         1.82 o                         
  -1   1  11        685.21        712.72         6.58 o                         
   0   1  11         11.12         13.33         2.09 o                         
   1   1  11        685.29        692.41        14.67 o                         
   2   1  11          8.62          7.82         2.33 o                         
   3   1  11        105.27        108.98         4.35 o                         
   4   1  11         75.68         78.59         7.08 o                         
   5   1  11          6.90         15.45         6.35 o                         
   6   1  11         17.65         26.59        10.73 o                         
  -6   2  11         29.01         28.86        12.67 o                         
  -5   2  11         22.92         21.78         8.58 o                         
  -4   2  11        373.08        374.28        12.24 o                         
  -3   2  11          9.06         14.55         3.63 o                         
  -2   2  11       1434.31       1457.71        13.80 o                         
  -1   2  11         92.14         96.57         4.31 o                         
   0   2  11          0.91          3.91         2.05 o                         
   1   2  11         92.07         98.29         3.61 o                         
   2   2  11       1434.13       1464.24        12.62 o                         
   3   2  11          9.08         11.78         3.02 o                         
   4   2  11        373.08        352.36        12.14 o                         
   5   2  11         22.91         21.31         6.52 o                         
   6   2  11         29.01         23.82        11.95 o                         
  -6   3  11         25.90         49.23        15.74 o                         
  -5   3  11         10.47          1.41         7.18 o                         
  -4   3  11        267.95        298.55        11.05 o                         
  -3   3  11        300.06        300.21         9.55 o                         
  -2   3  11        212.28        214.33         4.13 o                         
  -1   3  11         15.97         11.00         2.31 o                         
   0   3  11          7.91          9.73         2.04 o                         
   1   3  11         15.95         12.68         2.44 o                         
   2   3  11        212.25        221.94         7.31 o                         
   3   3  11        300.05        302.38         8.63 o                         
   4   3  11        267.95        275.81         9.58 o                         
   5   3  11         10.47          5.58         6.63 o                         
   6   3  11         25.90         40.92        22.54 o                         
  -6   4  11        117.51        118.36        18.47 o                         
  -5   4  11         99.10        102.23         9.93 o                         
  -4   4  11        157.01        166.34        14.44 o                         
  -3   4  11        218.63        218.12         8.05 o                         
  -2   4  11        221.45        217.34         4.53 o                         
  -1   4  11         54.14         53.68         3.43 o                         
   0   4  11       1331.87       1477.22        19.26 o                         
   1   4  11         54.12         52.88         3.30 o                         
   2   4  11        221.48        200.28         8.42 o                         
   3   4  11        218.65        218.59         9.16 o                         
   4   4  11        157.00        148.90         7.92 o                         
   5   4  11         99.10        114.38        13.23 o                         
   6   4  11        117.50        161.56        29.92 o                         
  -6   5  11          3.25          4.17        12.66 o                         
  -5   5  11          8.08          2.90         7.94 o                         
  -4   5  11         22.40         28.40         5.97 o                         
  -3   5  11        225.64        226.26         8.18 o                         
  -2   5  11        269.21        237.56         4.56 o                         
  -1   5  11        129.18        120.93         4.57 o                         
   0   5  11        222.29        276.26         5.21 o                         
   1   5  11        129.18        115.60         4.63 o                         
   2   5  11        269.23        233.90         8.34 o                         
   3   5  11        225.60        228.83         8.85 o                         
   4   5  11         22.40         18.52         5.26 o                         
   5   5  11          8.09         10.09         6.75 o                         
   6   5  11          3.25         47.38        22.07 o                         
  -6   6  11         10.88          9.39        13.30 o                         
  -5   6  11          8.14          1.30         8.72 o                         
  -4   6  11        124.87        111.54         6.92 o                         
  -3   6  11       1232.85       1251.14        17.80 o                         
  -2   6  11        456.35        421.59         6.89 o                         
  -1   6  11        281.47        292.04         5.22 o                         
   0   6  11         45.12         48.61         3.25 o                         
   1   6  11        281.51        287.73         7.26 o                         
   2   6  11        456.35        420.28        18.82 o                         
   3   6  11       1232.69       1261.68        18.30 o                         
   4   6  11        124.87        139.17         8.59 o                         
   5   6  11          8.14         15.26         7.64 o                         
   6   6  11         10.88         21.95        20.95 o                         
  -6   7  11          0.75         33.34        18.07 o                         
  -5   7  11         28.20         38.76         9.15 o                         
  -4   7  11          6.13         11.73         4.94 o                         
  -3   7  11         91.79         86.95         5.57 o                         
  -2   7  11       1433.40       1288.04        31.33 o                         
  -1   7  11        216.00        198.78         5.13 o                         
   0   7  11         43.18         48.35         3.20 o                         
   1   7  11        215.99        206.05         5.78 o                         
   2   7  11       1433.46       1365.47        19.31 o                         
   3   7  11         91.80         95.36         7.39 o                         
   4   7  11          6.12          5.69         6.00 o                         
   5   7  11         28.20         34.62        11.96 o                         
   6   7  11          0.75         14.31        21.59 o                         
  -5   8  11         23.22         40.14        12.63 o                         
  -4   8  11         34.55         23.20         4.68 o                         
  -3   8  11         22.26         20.93         4.26 o                         
  -2   8  11        568.90        504.60        13.73 o                         
  -1   8  11        156.70        177.59         5.46 o                         
   0   8  11         16.34         20.18         3.10 o                         
   1   8  11        156.73        173.93         5.74 o                         
   2   8  11        568.95        514.64        12.07 o                         
   3   8  11         22.26         14.58         5.11 o                         
   4   8  11         34.55         42.20         8.29 o                         
   5   8  11         23.22          9.88         9.81 o                         
  -5   9  11         60.89         60.94        20.53 o                         
  -4   9  11         37.79         38.16         6.77 o                         
  -3   9  11         19.04         17.27         3.98 o                         
  -2   9  11         42.92         51.13         4.36 o                         
  -1   9  11        108.96        107.83         4.52 o                         
   0   9  11        453.13        450.02         9.22 o                         
   1   9  11        108.96        111.73         5.19 o                         
   2   9  11         42.92         55.58         5.52 o                         
   3   9  11         19.04         13.14         5.02 o                         
   4   9  11         37.79         39.47         7.25 o                         
   5   9  11         60.89         83.75        10.69 o                         
  -5  10  11         18.28         16.94        15.54 o                         
  -4  10  11        261.72        262.82        18.83 o                         
  -3  10  11        312.99        298.00         9.06 o                         
  -2  10  11         73.84         70.39         4.76 o                         
  -1  10  11        278.73        249.02         6.56 o                         
   0  10  11          7.13          8.41         3.13 o                         
   1  10  11        278.73        273.13         6.86 o                         
   2  10  11         73.85         67.37         4.92 o                         
   3  10  11        312.96        284.50        14.65 o                         
   4  10  11        261.72        249.86        14.73 o                         
   5  10  11         18.27         13.36         8.39 o                         
  -5  11  11         32.99          0.53        16.36 o                         
  -4  11  11          0.50         11.83         6.50 o                         
  -3  11  11        117.01        104.22         8.16 o                         
  -2  11  11         84.67         84.73         5.79 o                         
  -1  11  11         44.26         39.70         4.05 o                         
   0  11  11          4.65          2.53         3.19 o                         
   1  11  11         44.24         44.56         5.33 o                         
   2  11  11         84.68         93.56         5.82 o                         
   3  11  11        117.00        116.31         8.49 o                         
   4  11  11          0.50         -2.71         6.98 o                         
   5  11  11         32.99         22.37        10.19 o                         
  -5  12  11         11.58        -14.53        23.80 o                         
  -4  12  11         22.29         20.93         6.97 o                         
  -3  12  11         27.41         24.56         7.84 o                         
  -2  12  11         52.53         61.52         6.73 o                         
  -1  12  11          1.21          1.59         3.53 o                         
   0  12  11        298.16        270.05        12.86 o                         
   1  12  11          1.21          5.73         3.82 o                         
   2  12  11         52.53         49.82         5.25 o                         
   3  12  11         27.42         20.11         6.21 o                         
   4  12  11         22.30         13.91         7.63 o                         
   5  12  11         11.58         16.66         9.89 o                         
  -4  13  11          6.93         11.93         9.99 o                         
  -3  13  11         17.08         40.73         8.59 o                         
  -2  13  11         35.34         44.05         6.82 o                         
  -1  13  11        218.88        218.17         9.96 o                         
   0  13  11         37.66         42.96         4.38 o                         
   1  13  11        218.87        205.29         7.76 o                         
   2  13  11         35.34         30.27         4.75 o                         
   3  13  11         17.08         19.48         6.31 o                         
   4  13  11          6.93         17.91         9.15 o                         
  -4  14  11         41.68         35.04        15.22 o                         
  -3  14  11        131.43        158.71        11.81 o                         
  -2  14  11         15.86         12.15         6.13 o                         
  -1  14  11        165.86        161.83         9.51 o                         
   0  14  11          0.82          2.94         4.33 o                         
   1  14  11        165.86        143.89         8.76 o                         
   2  14  11         15.86         13.12         6.26 o                         
   3  14  11        131.44        124.92        11.16 o                         
   4  14  11         41.69         37.60         8.75 o                         
  -4  15  11         10.58         19.57        11.73 o                         
  -3  15  11         91.10        113.84        11.15 o                         
  -2  15  11         13.22          2.14         6.34 o                         
  -1  15  11        186.34        195.01        10.73 o                         
   0  15  11          5.20          9.16         6.25 o                         
   1  15  11        186.36        191.24        10.39 o                         
   2  15  11         13.22          6.49         7.88 o                         
   3  15  11         91.11         76.51        10.39 o                         
   4  15  11         10.58         13.71        10.41 o                         
  -4  16  11         92.70        115.40        19.72 o                         
  -3  16  11          4.73          6.27        10.87 o                         
  -2  16  11         18.45         31.15         9.00 o                         
  -1  16  11         70.89         66.21         8.24 o                         
   0  16  11          3.91         14.95         6.89 o                         
   1  16  11         70.88         76.90        10.91 o                         
   2  16  11         18.45         13.81        15.44 o                         
   3  16  11          4.73          8.40        13.61 o                         
   4  16  11         92.70        103.32        26.95 o                         
  -3  17  11         65.72         75.42        10.24 o                         
  -2  17  11          2.77          3.53         8.37 o                         
  -1  17  11         23.28         24.22         9.25 o                         
   0  17  11         50.29         67.63         8.50 o                         
   1  17  11         23.28         28.50         9.94 o                         
   2  17  11          2.77         -2.80        16.81 o                         
   3  17  11         65.72         64.29        13.61 o                         
  -3  18  11        103.58        111.89        13.10 o                         
  -2  18  11          8.52         14.06        11.27 o                         
  -1  18  11         25.63         31.87         8.75 o                         
   0  18  11         41.52         74.21        10.45 o                         
   1  18  11         25.64         24.77         9.03 o                         
   2  18  11          8.52         10.59        10.63 o                         
  -2  19  11         92.86        151.48        17.08 o                         
  -1  19  11         98.59         98.81        11.90 o                         
   0  19  11          6.06         17.53         9.23 o                         
   1  19  11         98.59        130.13        15.06 o                         
  -1  20  11         36.59         25.41        13.50 o                         
   0  20  11          9.41         27.88        11.74 o                         
   0  21  11          0.33        -23.92        23.92 o                         
   0   0  12        395.51        393.66        14.67 o                         
   1   0  12        129.63        154.42         3.67 o                         
   2   0  12          0.00          1.55         2.02 o                         
   3   0  12        866.78        883.91        12.93 o                         
   4   0  12        136.59        116.43         7.93 o                         
   5   0  12          0.26          1.87         6.14 o                         
   6   0  12          0.01         -5.56        13.39 o                         
  -6   1  12          3.66          1.89        23.86 o                         
  -5   1  12         10.13         11.85         6.32 o                         
  -4   1  12        142.70        150.36         8.60 o                         
  -3   1  12        227.10        205.17         6.95 o                         
  -2   1  12         93.99         93.49         3.73 o                         
  -1   1  12        370.49        416.81         5.53 o                         
   0   1  12        867.75        931.50        15.05 o                         
   1   1  12        370.50        403.94         5.55 o                         
   2   1  12         94.03         96.14         3.58 o                         
   3   1  12        227.06        220.05         5.94 o                         
   4   1  12        142.71        150.28         8.74 o                         
   5   1  12         10.13          3.12         6.36 o                         
   6   1  12          3.66         -0.50        13.34 o                         
  -6   2  12          0.55         -1.25        14.31 o                         
  -5   2  12         64.13         56.75         7.58 o                         
  -4   2  12          0.64          9.83         5.29 o                         
  -3   2  12        172.33        176.16         6.61 o                         
  -2   2  12        145.79        129.22         3.58 o                         
  -1   2  12        514.77        505.32        13.05 o                         
   0   2  12         99.79        130.53         3.60 o                         
   1   2  12        514.77        526.74         7.81 o                         
   2   2  12        145.82        123.02         4.57 o                         
   3   2  12        172.34        169.18         6.70 o                         
   4   2  12          0.64          2.18         5.99 o                         
   5   2  12         64.12         63.92         9.61 o                         
  -6   3  12         11.43         12.31        13.36 o                         
  -5   3  12         12.51         12.95         6.81 o                         
  -4   3  12        105.64        104.31         8.12 o                         
  -3   3  12       1471.59       1415.89        19.83 o                         
  -2   3  12         76.97         78.18         2.94 o                         
  -1   3  12         65.94         73.68         4.73 o                         
   0   3  12        348.23        386.60         9.15 o                         
   1   3  12         65.88         73.42         3.66 o                         
   2   3  12         76.96         75.52         4.01 o                         
   3   3  12       1471.46       1432.23        24.94 o                         
   4   3  12        105.64        103.57         7.78 o                         
   5   3  12         12.52          9.82         9.25 o                         
   6   3  12         11.44         18.56        20.19 o                         
  -6   4  12         14.51         29.80        15.13 o                         
  -5   4  12          2.08         -7.60         8.65 o                         
  -4   4  12          1.35          7.89         7.75 o                         
  -3   4  12        222.80        222.88         8.18 o                         
  -2   4  12        187.25        191.20         4.30 o                         
  -1   4  12        147.85        140.59         4.63 o                         
   0   4  12         69.54         62.80         3.18 o                         
   1   4  12        147.82        146.81         5.30 o                         
   2   4  12        187.25        183.20         5.55 o                         
   3   4  12        222.75        229.43         8.02 o                         
   4   4  12          1.35          9.47         7.11 o                         
   5   4  12          2.08          7.68         8.67 o                         
   6   4  12         14.50         20.13        21.37 o                         
  -6   5  12         53.14         14.78        13.03 o                         
  -5   5  12          9.28          3.60         9.65 o                         
  -4   5  12          4.05          2.46         5.14 o                         
  -3   5  12        752.83        749.47        13.88 o                         
  -2   5  12        114.22        126.71         3.81 o                         
  -1   5  12        412.01        410.27         7.80 o                         
   0   5  12        926.72        970.77        14.96 o                         
   1   5  12        411.97        417.28         8.12 o                         
   2   5  12        114.24        112.02         4.36 o                         
   3   5  12        752.89        741.74        13.95 o                         
   4   5  12          4.05          3.34         4.87 o                         
   5   5  12          9.28         -0.41         6.71 o                         
   6   5  12         53.14         74.71        24.18 o                         
  -6   6  12         19.81         -0.59        13.38 o                         
  -5   6  12         58.00         54.92        10.29 o                         
  -4   6  12          0.38          6.20         5.04 o                         
  -3   6  12         24.46         23.45         4.40 o                         
  -2   6  12         38.20         34.58         2.58 o                         
  -1   6  12         79.06         84.68         4.36 o                         
   0   6  12        175.27        179.12         5.38 o                         
   1   6  12         79.06         83.10         4.75 o                         
   2   6  12         38.22         32.64         3.85 o                         
   3   6  12         24.45         17.32         4.26 o                         
   4   6  12          0.38          7.67         5.34 o                         
   5   6  12         58.01         81.48         9.91 o                         
   6   6  12         19.81        -10.03        20.31 o                         
  -5   7  12          6.15          5.50         8.19 o                         
  -4   7  12         54.70         55.10         6.75 o                         
  -3   7  12         74.12         74.73         5.51 o                         
  -2   7  12        752.22        699.08        18.05 o                         
  -1   7  12        181.88        199.05         5.05 o                         
   0   7  12         56.18         46.88         3.25 o                         
   1   7  12        181.85        194.53         5.56 o                         
   2   7  12        752.23        668.03        13.93 o                         
   3   7  12         74.12         81.32         6.49 o                         
   4   7  12         54.71         56.09         7.44 o                         
   5   7  12          6.15         12.32         8.22 o                         
  -5   8  12         51.56         46.49        15.50 o                         
  -4   8  12         19.58         27.30         4.99 o                         
  -3   8  12        172.44        172.58         7.28 o                         
  -2   8  12        711.59        696.47        24.89 o                         
  -1   8  12        291.96        299.76         8.13 o                         
   0   8  12        127.42        132.40         6.66 o                         
   1   8  12        291.90        292.63         7.18 o                         
   2   8  12        711.66        686.04        13.49 o                         
   3   8  12        172.45        173.23         8.91 o                         
   4   8  12         19.58         14.89         6.55 o                         
   5   8  12         51.57         72.80        10.33 o                         
  -5   9  12         42.35         53.96        16.92 o                         
  -4   9  12         71.46         90.35         6.61 o                         
  -3   9  12         53.40         55.97         5.88 o                         
  -2   9  12        371.46        369.10         9.30 o                         
  -1   9  12        485.48        495.68         8.58 o                         
   0   9  12        109.17        105.64         4.64 o                         
   1   9  12        485.39        497.33         9.81 o                         
   2   9  12        371.42        352.79        11.25 o                         
   3   9  12         53.40         45.95         7.51 o                         
   4   9  12         71.46         64.66         7.94 o                         
   5   9  12         42.35         48.10         9.54 o                         
  -5  10  12        105.13         87.35        33.67 o                         
  -4  10  12         14.40         20.52         5.86 o                         
  -3  10  12         16.48         19.35         4.63 o                         
  -2  10  12        197.29        190.61        10.73 o                         
  -1  10  12         88.10         78.60         4.42 o                         
   0  10  12         28.24         26.03         3.63 o                         
   1  10  12         88.12         67.62         4.76 o                         
   2  10  12        197.26        185.81         8.94 o                         
   3  10  12         16.48         15.23         5.62 o                         
   4  10  12         14.40         21.74         7.15 o                         
   5  10  12        105.14        115.59        11.73 o                         
  -5  11  12         26.42          8.32        18.00 o                         
  -4  11  12         29.41         40.61        10.65 o                         
  -3  11  12         11.95         19.38         5.78 o                         
  -2  11  12        215.85        207.28        11.93 o                         
  -1  11  12        282.73        259.96         8.30 o                         
   0  11  12        230.20        223.25         7.21 o                         
   1  11  12        282.77        265.68         8.06 o                         
   2  11  12        215.87        203.67         9.80 o                         
   3  11  12         11.95         18.17         5.99 o                         
   4  11  12         29.41         23.72         8.19 o                         
   5  11  12         26.42         34.56        10.56 o                         
  -4  12  12         98.24        109.90         9.81 o                         
  -3  12  12          7.54         15.62         7.87 o                         
  -2  12  12        105.37         99.07         6.98 o                         
  -1  12  12        511.08        529.51        10.73 o                         
   0  12  12        317.91        273.41         8.57 o                         
   1  12  12        511.11        508.96        17.79 o                         
   2  12  12        105.37        106.61         6.88 o                         
   3  12  12          7.54          2.05         5.86 o                         
   4  12  12         98.24        107.51        10.88 o                         
   5  12  12         12.50          2.72        13.84 o                         
  -4  13  12          5.43          5.24        10.20 o                         
  -3  13  12          6.15          5.53         7.45 o                         
  -2  13  12        100.12        110.99         9.46 o                         
  -1  13  12        101.57        118.39        10.57 o                         
   0  13  12         16.85         27.63         4.07 o                         
   1  13  12        101.57         91.18         5.93 o                         
   2  13  12        100.11         89.05         7.70 o                         
   3  13  12          6.15          1.83         6.13 o                         
   4  13  12          5.43         11.43         7.99 o                         
  -4  14  12         29.21         36.28        14.27 o                         
  -3  14  12          8.60         -3.86         7.58 o                         
  -2  14  12         81.35         85.85         8.18 o                         
  -1  14  12        153.89        143.82         9.30 o                         
   0  14  12        219.28        199.97         8.74 o                         
   1  14  12        153.89        143.76        11.13 o                         
   2  14  12         81.35         88.06         7.97 o                         
   3  14  12          8.60         13.57         7.56 o                         
   4  14  12         29.21         21.81         8.44 o                         
  -4  15  12         43.57         55.92        28.69 o                         
  -3  15  12         74.15         64.57         9.63 o                         
  -2  15  12         44.30         67.56        10.40 o                         
  -1  15  12         23.62         29.84         6.95 o                         
   0  15  12        193.93        186.78        11.63 o                         
   1  15  12         23.62         39.30         8.65 o                         
   2  15  12         44.30         43.72         7.95 o                         
   3  15  12         74.14         90.08        10.32 o                         
   4  15  12         43.57         37.75        12.57 o                         
  -4  16  12         14.52         39.97        21.03 o                         
  -3  16  12         32.04         37.14        11.97 o                         
  -2  16  12        115.31        132.35        11.91 o                         
  -1  16  12         18.25          9.42         7.06 o                         
   0  16  12          0.99          0.80         6.59 o                         
   1  16  12         18.25         17.20         7.55 o                         
   2  16  12        115.31        114.84        13.08 o                         
   3  16  12         32.04         15.86        10.94 o                         
  -3  17  12          8.57         25.25         9.94 o                         
  -2  17  12         48.57         67.69        10.42 o                         
  -1  17  12          2.62          5.80         7.51 o                         
   0  17  12        106.24        114.31        15.62 o                         
   1  17  12          2.62          2.25         7.63 o                         
   2  17  12         48.57         80.81        12.78 o                         
   3  17  12          8.57         12.36        11.34 o                         
  -3  18  12          4.89         18.91        12.63 o                         
  -2  18  12          4.11         13.54        10.88 o                         
  -1  18  12          6.92          6.66         8.43 o                         
   0  18  12         64.19         67.04        10.49 o                         
   1  18  12          6.92         12.69         8.53 o                         
   2  18  12          4.11          5.85        16.93 o                         
  -2  19  12         87.86         86.19        19.47 o                         
  -1  19  12         18.03          5.76        12.85 o                         
   0  19  12          0.28          4.68        10.44 o                         
   1  19  12         18.03         18.88        11.81 o                         
  -1  20  12         39.50         28.15        23.29 o                         
   0  20  12        143.28         99.24        41.33 o                         
   1   0  13          3.56          5.95         2.23 o                         
   2   0  13        119.90        106.46         3.70 o                         
   3   0  13        354.53        380.01         8.17 o                         
   4   0  13         23.41         24.06         7.30 o                         
   5   0  13          0.00         -0.83         6.35 o                         
   6   0  13         26.52         57.43        21.97 o                         
  -6   1  13          1.19        -19.38        19.38 o                         
  -5   1  13         20.27         33.60         7.20 o                         
  -4   1  13         37.89         48.24         6.37 o                         
  -3   1  13          5.46          6.21         1.92 o                         
  -2   1  13         10.17          9.86         2.15 o                         
  -1   1  13        187.80        187.60         4.05 o                         
   0   1  13        173.10        154.02         4.04 o                         
   1   1  13        187.76        184.89         4.42 o                         
   2   1  13         10.18         12.27         2.53 o                         
   3   1  13          5.46          9.07         2.48 o                         
   4   1  13         37.89         37.62         6.06 o                         
   5   1  13         20.27         22.78         6.95 o                         
  -6   2  13         41.83         61.61        16.68 o                         
  -5   2  13         24.53         33.65         7.71 o                         
  -4   2  13         30.82         47.20         6.63 o                         
  -3   2  13         23.83         20.49         4.67 o                         
  -2   2  13         37.43         37.27         2.51 o                         
  -1   2  13        262.25        273.90         5.99 o                         
   0   2  13         46.99         51.28         3.28 o                         
   1   2  13        262.19        281.01         6.49 o                         
   2   2  13         37.46         45.48         3.99 o                         
   3   2  13         23.82         21.59         3.57 o                         
   4   2  13         30.82         21.66         6.35 o                         
   5   2  13         24.53         25.06         6.91 o                         
  -6   3  13         20.87         27.90        15.75 o                         
  -5   3  13         15.73         19.02         7.75 o                         
  -4   3  13        519.37        505.81        14.19 o                         
  -3   3  13        613.43        572.65        12.91 o                         
  -2   3  13        438.84        454.96         9.00 o                         
  -1   3  13         63.69         78.53         3.91 o                         
   0   3  13        266.60        267.78         7.45 o                         
   1   3  13         63.65         78.65         4.14 o                         
   2   3  13        438.83        462.88         9.26 o                         
   3   3  13        613.58        613.70        11.95 o                         
   4   3  13        519.37        494.23        14.51 o                         
   5   3  13         15.73         28.65         7.24 o                         
  -6   4  13         30.65         34.36        17.25 o                         
  -5   4  13         43.20         45.59        13.08 o                         
  -4   4  13          0.43          3.04         8.10 o                         
  -3   4  13        383.52        364.18         9.99 o                         
  -2   4  13          5.15         10.36         2.11 o                         
  -1   4  13        181.11        174.92         5.21 o                         
   0   4  13         23.38         24.72         2.36 o                         
   1   4  13        181.12        177.65         5.79 o                         
   2   4  13          5.15         12.90         2.72 o                         
   3   4  13        383.52        365.98         9.83 o                         
   4   4  13          0.43         -1.49         5.40 o                         
   5   4  13         43.20         27.34         7.40 o                         
  -6   5  13         52.33         30.73        13.49 o                         
  -5   5  13         44.55         31.95        13.98 o                         
  -4   5  13         39.02         33.56         5.98 o                         
  -3   5  13         23.48         25.65         4.52 o                         
  -2   5  13        351.42        354.73         9.01 o                         
  -1   5  13        298.87        299.99         8.00 o                         
   0   5  13        230.64        265.54         5.57 o                         
   1   5  13        298.88        307.49         7.44 o                         
   2   5  13        351.46        339.55         8.25 o                         
   3   5  13         23.49         27.37         4.53 o                         
   4   5  13         39.03         44.96         6.51 o                         
   5   5  13         44.55         28.70         7.60 o                         
   6   5  13         52.33         55.77        23.52 o                         
  -6   6  13          3.89         33.11        24.46 o                         
  -5   6  13         35.37         30.27         9.25 o                         
  -4   6  13         18.58         16.73         6.33 o                         
  -3   6  13         14.19         21.00         4.62 o                         
  -2   6  13        213.14        203.87         6.39 o                         
  -1   6  13        131.74        131.85         5.13 o                         
   0   6  13          0.00          3.71         2.38 o                         
   1   6  13        131.78        133.56         5.76 o                         
   2   6  13        213.07        198.36         6.50 o                         
   3   6  13         14.19         23.32         6.10 o                         
   4   6  13         18.58         25.33         5.94 o                         
   5   6  13         35.38         43.69         8.95 o                         
   6   6  13          3.89          1.44        20.41 o                         
  -5   7  13         22.76          8.79         8.60 o                         
  -4   7  13         30.64         26.79         5.59 o                         
  -3   7  13         41.04         38.95         4.92 o                         
  -2   7  13        728.08        698.94        17.41 o                         
  -1   7  13        109.76        121.26         5.77 o                         
   0   7  13        597.35        617.19        11.69 o                         
   1   7  13        109.74        112.08         5.68 o                         
   2   7  13        728.07        696.76        17.27 o                         
   3   7  13         41.05         53.31         6.05 o                         
   4   7  13         30.63         47.52         7.59 o                         
   5   7  13         22.76         26.25         9.57 o                         
  -5   8  13         21.73         29.66        20.59 o                         
  -4   8  13         70.72         67.61         6.94 o                         
  -3   8  13          6.84          7.17         4.46 o                         
  -2   8  13        175.59        163.18         5.96 o                         
  -1   8  13         85.64         92.84         4.14 o                         
   0   8  13         14.12         21.01         3.03 o                         
   1   8  13         85.62         87.14         6.39 o                         
   2   8  13        175.56        152.81         6.62 o                         
   3   8  13          6.84         -0.88         5.08 o                         
   4   8  13         70.71         42.85        10.96 o                         
   5   8  13         21.73         22.03        10.40 o                         
  -5   9  13         10.87         20.27        15.59 o                         
  -4   9  13          8.98          8.37         4.68 o                         
  -3   9  13        105.43        104.31         7.02 o                         
  -2   9  13        216.42        228.17         7.52 o                         
  -1   9  13         24.60         17.56         3.16 o                         
   0   9  13        148.87        162.84         6.00 o                         
   1   9  13         24.62         21.38         3.91 o                         
   2   9  13        216.47        208.24         8.13 o                         
   3   9  13        105.40         96.85         9.05 o                         
   4   9  13          8.98         10.04         6.64 o                         
   5   9  13         10.87         20.19         8.96 o                         
  -5  10  13          9.75         29.63        18.49 o                         
  -4  10  13         76.63         68.57         7.49 o                         
  -3  10  13         44.53         53.94         9.52 o                         
  -2  10  13        186.42        184.89         7.04 o                         
  -1  10  13       1157.78       1154.61        23.30 o                         
   0  10  13          0.37          0.01         3.64 o                         
   1  10  13       1157.79       1140.59        20.88 o                         
   2  10  13        186.44        182.35         7.84 o                         
   3  10  13         44.53         52.05         6.99 o                         
   4  10  13         76.62         77.11         9.09 o                         
   5  10  13          9.75         12.71         9.25 o                         
  -5  11  13          7.63         -3.01        16.20 o                         
  -4  11  13         77.75         80.83        10.38 o                         
  -3  11  13         29.12         45.45         8.15 o                         
  -2  11  13        214.09        211.41         7.69 o                         
  -1  11  13        127.76        125.57         6.04 o                         
   0  11  13        110.71        128.44         7.27 o                         
   1  11  13        127.77        122.16         5.98 o                         
   2  11  13        214.11        216.15        15.49 o                         
   3  11  13         29.12         32.73         8.20 o                         
   4  11  13         77.75         65.75         8.70 o                         
   5  11  13          7.63          8.49         9.94 o                         
  -4  12  13          0.90         10.51         7.11 o                         
  -3  12  13         48.43         54.86         8.30 o                         
  -2  12  13         37.96         46.37         5.82 o                         
  -1  12  13        105.09        103.67         5.78 o                         
   0  12  13         70.23         71.38         5.10 o                         
   1  12  13        105.09        103.67         6.01 o                         
   2  12  13         37.96         36.13         6.08 o                         
   3  12  13         48.43         50.07         7.24 o                         
   4  12  13          0.90          5.16         7.54 o                         
   5  12  13         22.84         56.53        22.60 o                         
  -4  13  13         26.71         45.72         9.00 o                         
  -3  13  13         17.21         31.48         9.76 o                         
  -2  13  13        121.70        105.77         9.99 o                         
  -1  13  13         36.84         42.82         5.63 o                         
   0  13  13         22.26         17.94         4.76 o                         
   1  13  13         36.84         35.04         4.89 o                         
   2  13  13        121.69        112.94         8.27 o                         
   3  13  13         17.21         33.69         6.97 o                         
   4  13  13         26.71         18.76         8.54 o                         
  -4  14  13         13.43         11.48        10.58 o                         
  -3  14  13          3.67         16.42         7.92 o                         
  -2  14  13         27.22         24.37         6.77 o                         
  -1  14  13         36.95         32.38         6.57 o                         
   0  14  13          7.21          9.55         4.73 o                         
   1  14  13         36.95         26.40         5.94 o                         
   2  14  13         27.22         20.82         5.99 o                         
   3  14  13          3.67          9.10         7.54 o                         
   4  14  13         13.43         19.19         9.44 o                         
  -4  15  13         17.88         64.56        17.17 o                         
  -3  15  13         15.89         11.66         8.29 o                         
  -2  15  13         82.95         75.65         8.58 o                         
  -1  15  13         16.15         20.08         6.90 o                         
   0  15  13          8.16          1.13         6.43 o                         
   1  15  13         16.15          9.95         7.08 o                         
   2  15  13         82.95         73.30         8.89 o                         
   3  15  13         15.88         29.32         9.16 o                         
   4  15  13         17.89         35.62        14.06 o                         
  -3  16  13         43.79         48.13        10.09 o                         
  -2  16  13         82.12         97.61        12.59 o                         
  -1  16  13        128.20        123.23        10.16 o                         
   0  16  13          9.02         -2.74         7.26 o                         
   1  16  13        128.19        134.33        11.60 o                         
   2  16  13         82.12        107.77        13.15 o                         
   3  16  13         43.80         55.35        12.54 o                         
  -3  17  13          4.42        -12.43        12.43 o                         
  -2  17  13        107.59        131.57        12.53 o                         
  -1  17  13         20.01         48.28         9.56 o                         
   0  17  13         62.36         65.03        10.90 o                         
   1  17  13         20.01         36.35         8.70 o                         
   2  17  13        107.59        135.21        19.91 o                         
   3  17  13          4.42         21.79        21.51 o                         
  -3  18  13         22.91         51.52        13.79 o                         
  -2  18  13         36.13         60.68        12.51 o                         
  -1  18  13         30.77         60.24        10.34 o                         
   0  18  13         17.67         19.68         8.77 o                         
   1  18  13         30.77         48.86        14.77 o                         
   2  18  13         36.13         61.72        13.13 o                         
  -2  19  13          1.01         -2.49        14.94 o                         
  -1  19  13         90.17         60.25        11.09 o                         
   0  19  13         46.21         45.61        10.14 o                         
   1  19  13         90.17         61.93        16.23 o                         
  -1  20  13          0.92         13.38        22.47 o                         
   0  20  13         11.24         43.13        18.59 o                         
   0   0  14       2233.86       2254.54        59.67 o                         
   1   0  14          8.84         11.46         2.48 o                         
   2   0  14         21.99         16.14         2.39 o                         
   3   0  14         25.97         37.48         3.71 o                         
   4   0  14          1.55          9.59         5.39 o                         
   5   0  14          0.33         -1.58         6.53 o                         
  -5   1  14          3.59          2.18         8.27 o                         
  -4   1  14        191.61        204.48        10.93 o                         
  -3   1  14        344.64        352.95         9.86 o                         
  -2   1  14         92.01        101.25         3.91 o                         
  -1   1  14          3.87          3.56         2.21 o                         
   0   1  14       1640.57       1657.43        28.45 o                         
   1   1  14          3.87          4.27         2.34 o                         
   2   1  14         92.05         97.67         4.09 o                         
   3   1  14        344.62        334.79         9.68 o                         
   4   1  14        191.63        191.06         9.72 o                         
   5   1  14          3.59          1.78         6.72 o                         
  -5   2  14          3.80         11.22         8.20 o                         
  -4   2  14         65.43         75.17         7.06 o                         
  -3   2  14        529.75        502.11        12.34 o                         
  -2   2  14         11.71         12.08         2.20 o                         
  -1   2  14        158.80        150.10         4.95 o                         
   0   2  14        409.90        377.78         7.91 o                         
   1   2  14        158.81        163.03         6.22 o                         
   2   2  14         11.70         12.34         2.83 o                         
   3   2  14        529.71        493.18        12.44 o                         
   4   2  14         65.44         82.56         7.39 o                         
   5   2  14          3.80          5.87         6.82 o                         
  -6   3  14         16.03         25.32        19.16 o                         
  -5   3  14         11.23         15.27         7.44 o                         
  -4   3  14         25.95         22.96         6.88 o                         
  -3   3  14       1798.51       1704.98        21.54 o                         
  -2   3  14        194.99        175.64         4.41 o                         
  -1   3  14        287.26        289.73         7.03 o                         
   0   3  14        870.28        949.99        13.42 o                         
   1   3  14        287.35        282.46         7.00 o                         
   2   3  14        195.01        174.32         5.80 o                         
   3   3  14       1798.45       1760.66        20.14 o                         
   4   3  14         25.95         30.47         5.99 o                         
   5   3  14         11.23         10.57         6.93 o                         
  -6   4  14          1.47         11.24        16.39 o                         
  -5   4  14          2.36          9.84         7.45 o                         
  -4   4  14          4.14          0.85         6.05 o                         
  -3   4  14        128.49        104.98         6.21 o                         
  -2   4  14       1423.85       1303.99        26.32 o                         
  -1   4  14        143.15        169.04         5.66 o                         
   0   4  14         15.31         12.53         2.27 o                         
   1   4  14        143.20        156.73         6.60 o                         
   2   4  14       1423.92       1354.20        18.66 o                         
   3   4  14        128.47         96.17         6.08 o                         
   4   4  14          4.14         -0.11         6.60 o                         
   5   4  14          2.36          2.49         6.81 o                         
  -5   5  14         26.42         19.48         8.97 o                         
  -4   5  14         81.49         87.58         8.52 o                         
  -3   5  14        530.91        519.21        11.64 o                         
  -2   5  14         81.58         80.59         4.53 o                         
  -1   5  14          8.52         10.26         3.15 o                         
   0   5  14        747.77        784.47        13.78 o                         
   1   5  14          8.51          5.88         3.12 o                         
   2   5  14         81.59         77.29         4.20 o                         
   3   5  14        530.93        502.13        14.00 o                         
   4   5  14         81.47         80.48         7.96 o                         
   5   5  14         26.42         27.56         7.82 o                         
  -5   6  14         14.53         12.52         9.23 o                         
  -4   6  14         60.37         48.33         7.98 o                         
  -3   6  14        233.04        225.15        10.31 o                         
  -2   6  14        889.12        858.54        18.78 o                         
  -1   6  14         69.48         62.05         4.16 o                         
   0   6  14         75.62         84.89         4.48 o                         
   1   6  14         69.47         65.81         4.74 o                         
   2   6  14        889.12        849.44        25.42 o                         
   3   6  14        233.03        229.91         8.99 o                         
   4   6  14         60.37         51.51         7.28 o                         
   5   6  14         14.54         28.95        10.51 o                         
  -5   7  14          3.87         15.38         8.94 o                         
  -4   7  14         16.43         21.74         6.73 o                         
  -3   7  14         62.60         64.92         6.27 o                         
  -2   7  14        361.45        324.60        11.27 o                         
  -1   7  14        136.56        130.93         5.69 o                         
   0   7  14         30.21         32.87         3.05 o                         
   1   7  14        136.53        115.73         5.82 o                         
   2   7  14        361.46        361.32         9.60 o                         
   3   7  14         62.59         54.54         5.93 o                         
   4   7  14         16.43         27.38         6.63 o                         
   5   7  14          3.87         16.10         9.91 o                         
  -5   8  14         10.16         21.71        12.12 o                         
  -4   8  14        113.98        132.20         8.53 o                         
  -3   8  14          5.25         -1.03         5.24 o                         
  -2   8  14         83.58         80.56         6.33 o                         
  -1   8  14        384.95        369.15        10.31 o                         
   0   8  14         71.99         62.09         3.83 o                         
   1   8  14        385.03        379.92        10.74 o                         
   2   8  14         83.57         79.68         5.49 o                         
   3   8  14          5.25         -2.33         5.13 o                         
   4   8  14        113.98        124.66         9.78 o                         
   5   8  14         10.16          9.78         8.95 o                         
  -5   9  14         54.59         44.49        16.83 o                         
  -4   9  14        157.54        178.42        10.27 o                         
  -3   9  14        136.29        140.11         7.95 o                         
  -2   9  14        267.11        245.16         7.97 o                         
  -1   9  14        698.88        692.93        15.61 o                         
   0   9  14        162.59        170.52         7.52 o                         
   1   9  14        698.89        694.65        10.98 o                         
   2   9  14        267.10        241.38         9.15 o                         
   3   9  14        136.30        130.17         8.64 o                         
   4   9  14        157.54        144.33        10.73 o                         
   5   9  14         54.59         66.57        14.61 o                         
  -5  10  14         23.22         10.59        16.10 o                         
  -4  10  14        137.99        132.07        10.18 o                         
  -3  10  14        139.56        162.63         8.36 o                         
  -2  10  14        105.15        102.79         6.01 o                         
  -1  10  14        182.45        174.45         6.75 o                         
   0  10  14          0.58          0.61         3.34 o                         
   1  10  14        182.47        165.81         8.21 o                         
   2  10  14        105.15        116.96         6.82 o                         
   3  10  14        139.54        134.49         9.13 o                         
   4  10  14        137.99        140.76        10.85 o                         
   5  10  14         23.22         14.80        10.15 o                         
  -5  11  14        122.29        194.37        35.26 o                         
  -4  11  14          5.78         10.57         9.16 o                         
  -3  11  14        107.15        126.93         9.15 o                         
  -2  11  14        115.54        106.93         6.06 o                         
  -1  11  14         31.40         32.08         4.39 o                         
   0  11  14        261.09        237.66         9.06 o                         
   1  11  14         31.39         25.82         4.17 o                         
   2  11  14        115.55        101.82         7.96 o                         
   3  11  14        107.15         83.77         7.88 o                         
   4  11  14          5.78          7.74         8.71 o                         
   5  11  14        122.29        132.83        16.67 o                         
  -4  12  14         14.95         17.82        19.22 o                         
  -3  12  14         19.27         30.03         8.28 o                         
  -2  12  14         79.16         78.19         6.62 o                         
  -1  12  14         39.66         41.22         4.60 o                         
   0  12  14        238.34        235.48         7.91 o                         
   1  12  14         39.64         43.25         5.44 o                         
   2  12  14         79.17         85.83         9.16 o                         
   3  12  14         19.27         29.41         6.92 o                         
   4  12  14         14.95          4.63         7.70 o                         
  -4  13  14         82.47        113.57        16.74 o                         
  -3  13  14         36.57         60.88        10.72 o                         
  -2  13  14          4.35         -5.11         5.81 o                         
  -1  13  14        149.29        145.47         8.66 o                         
   0  13  14          8.34         10.83         4.87 o                         
   1  13  14        149.29        135.72         7.73 o                         
   2  13  14          4.35         -5.90         5.90 o                         
   3  13  14         36.57         50.34         7.54 o                         
   4  13  14         82.47         69.75        14.13 o                         
  -4  14  14         58.01         60.70        24.96 o                         
  -3  14  14         40.02         48.26        11.66 o                         
  -2  14  14         68.04         77.01         8.30 o                         
  -1  14  14          7.13         17.45         6.33 o                         
   0  14  14          5.53         16.01         5.53 o                         
   1  14  14          7.12         13.14         6.35 o                         
   2  14  14         68.04         71.21        10.93 o                         
   3  14  14         40.02         53.28         8.21 o                         
   4  14  14         58.01         57.19        10.12 o                         
  -4  15  14         20.01         47.92        23.90 o                         
  -3  15  14         18.89         13.41         8.87 o                         
  -2  15  14         80.00        104.14        10.98 o                         
  -1  15  14         55.47         81.26         9.31 o                         
   0  15  14        109.56        101.76        12.89 o                         
   1  15  14         55.47         63.96         8.69 o                         
   2  15  14         79.99         83.19        13.57 o                         
   3  15  14         18.89          0.55         9.04 o                         
   4  15  14         20.01         23.22        13.55 o                         
  -3  16  14         43.64         45.49        10.12 o                         
  -2  16  14        106.25        141.56        12.58 o                         
  -1  16  14         47.26         39.32         8.99 o                         
   0  16  14        104.55         94.33        11.17 o                         
   1  16  14         47.25         38.72         8.57 o                         
   2  16  14        106.25         73.27        14.01 o                         
   3  16  14         43.64         41.69        15.62 o                         
  -3  17  14         97.08        127.40        18.86 o                         
  -2  17  14         12.89         17.42        11.11 o                         
  -1  17  14          1.68         -1.96         8.19 o                         
   0  17  14        117.66        118.54        11.44 o                         
   1  17  14          1.68         16.79         9.84 o                         
   2  17  14         12.89         27.27        11.12 o                         
   3  17  14         97.09         72.50        31.89 o                         
  -2  18  14         31.76         43.28        13.04 o                         
  -1  18  14         70.86         68.89        12.13 o                         
   0  18  14         55.81         40.20         9.19 o                         
   1  18  14         70.87         72.84        12.97 o                         
   2  18  14         31.76          2.57        12.10 o                         
  -1  19  14         62.14         65.19        12.41 o                         
   0  19  14         82.30        111.44        12.44 o                         
   1  19  14         62.13         64.07        24.56 o                         
  -1  20  14         15.14         13.65        21.77 o                         
   0  20  14         99.50        118.74        24.30 o                         
   1   0  15        221.32        226.82         5.26 o                         
   2   0  15         46.84         44.37         3.91 o                         
   3   0  15         12.34          6.97         3.19 o                         
   4   0  15         10.93         23.37         5.91 o                         
   5   0  15         33.09         19.69         8.10 o                         
  -5   1  15         35.46         61.21        11.01 o                         
  -4   1  15        158.26        147.95        10.65 o                         
  -3   1  15        297.28        309.83         7.12 o                         
  -2   1  15          3.47          5.11         2.38 o                         
  -1   1  15        514.51        540.03         9.94 o                         
   0   1  15          7.37          2.48         2.26 o                         
   1   1  15        514.41        543.85        10.10 o                         
   2   1  15          3.47          2.98         2.81 o                         
   3   1  15        297.30        314.79         8.12 o                         
   4   1  15        158.27        155.19        12.22 o                         
   5   1  15         35.45         37.18         8.31 o                         
  -5   2  15        174.87        179.08        16.37 o                         
  -4   2  15          0.32          3.43         5.38 o                         
  -3   2  15         19.76         26.86         3.91 o                         
  -2   2  15         38.41         37.82         2.67 o                         
  -1   2  15         35.17         42.32         3.75 o                         
   0   2  15          0.18          0.59         2.20 o                         
   1   2  15         35.20         37.57         3.47 o                         
   2   2  15         38.41         37.37         4.38 o                         
   3   2  15         19.74         22.22         4.03 o                         
   4   2  15          0.32          6.91         5.52 o                         
   5   2  15        174.87        181.81        16.77 o                         
  -5   3  15          4.54         16.92         7.82 o                         
  -4   3  15         26.99         17.54         6.19 o                         
  -3   3  15        575.09        553.36        12.67 o                         
  -2   3  15        287.27        266.75         7.40 o                         
  -1   3  15        297.88        318.77         7.55 o                         
   0   3  15        312.69        326.48         8.61 o                         
   1   3  15        297.92        314.64         7.83 o                         
   2   3  15        287.29        270.83         7.26 o                         
   3   3  15        575.09        545.68        14.78 o                         
   4   3  15         26.99         22.16         5.75 o                         
   5   3  15          4.54          6.91         7.24 o                         
  -5   4  15        142.40        141.41        11.77 o                         
  -4   4  15         68.59         70.43         8.33 o                         
  -3   4  15        196.76        220.25         8.26 o                         
  -2   4  15       1160.15       1061.59        29.54 o                         
  -1   4  15         67.12         61.92         4.19 o                         
   0   4  15        154.96        164.16         4.13 o                         
   1   4  15         67.11         64.80         4.32 o                         
   2   4  15       1160.04       1063.71        22.36 o                         
   3   4  15        196.76        210.21         8.27 o                         
   4   4  15         68.61         59.36         7.34 o                         
   5   4  15        142.40        165.15        11.42 o                         
  -5   5  15         36.91         31.68        10.73 o                         
  -4   5  15         21.81         28.19         7.12 o                         
  -3   5  15         89.23         86.02         9.24 o                         
  -2   5  15        269.34        242.85         9.53 o                         
  -1   5  15        280.46        291.30         9.99 o                         
   0   5  15         12.37         14.05         2.36 o                         
   1   5  15        280.50        306.78         8.01 o                         
   2   5  15        269.34        259.02         7.45 o                         
   3   5  15         89.25         84.71         6.25 o                         
   4   5  15         21.81         11.98         6.12 o                         
   5   5  15         36.90         38.53         8.22 o                         
  -5   6  15         34.07         53.82        12.97 o                         
  -4   6  15         55.70         48.85         7.77 o                         
  -3   6  15         31.44         21.80         5.54 o                         
  -2   6  15        119.02        121.78         5.51 o                         
  -1   6  15        457.25        454.98        13.52 o                         
   0   6  15         37.79         41.71         3.03 o                         
   1   6  15        457.22        484.91        10.63 o                         
   2   6  15        119.00        130.67         5.98 o                         
   3   6  15         31.43         40.00         5.81 o                         
   4   6  15         55.70         63.58        11.52 o                         
   5   6  15         34.07         44.29         9.14 o                         
  -5   7  15         33.76         21.11         9.32 o                         
  -4   7  15         64.32         48.90         6.85 o                         
  -3   7  15         22.93         15.31         4.81 o                         
  -2   7  15        320.40        308.51         8.93 o                         
  -1   7  15         26.47         28.02         3.75 o                         
   0   7  15          4.15          5.89         2.82 o                         
   1   7  15         26.48         21.82         3.97 o                         
   2   7  15        320.37        290.13        11.67 o                         
   3   7  15         22.93         16.98         4.98 o                         
   4   7  15         64.32         55.14         7.49 o                         
   5   7  15         33.75         29.94         9.17 o                         
  -5   8  15         44.10         37.77        13.51 o                         
  -4   8  15          6.10          6.29         5.42 o                         
  -3   8  15        183.48        191.79         8.94 o                         
  -2   8  15        305.52        277.37         8.41 o                         
  -1   8  15        111.85        117.64         6.04 o                         
   0   8  15        106.18        102.19         4.52 o                         
   1   8  15        111.84        129.55         7.14 o                         
   2   8  15        305.53        291.15        10.01 o                         
   3   8  15        183.47        205.30        10.14 o                         
   4   8  15          6.09         19.11         7.07 o                         
   5   8  15         44.10         68.73        10.73 o                         
  -5   9  15         28.88         43.60        17.15 o                         
  -4   9  15         14.97         13.23         6.20 o                         
  -3   9  15         39.61         47.94         5.96 o                         
  -2   9  15         29.40         39.27         4.44 o                         
  -1   9  15        105.84        101.18         5.51 o                         
   0   9  15         61.99         62.93         4.62 o                         
   1   9  15        105.85         89.77         4.61 o                         
   2   9  15         29.39         32.53         4.75 o                         
   3   9  15         39.62         37.35         6.18 o                         
   4   9  15         14.97         18.66        10.34 o                         
   5   9  15         28.88         34.64         9.90 o                         
  -5  10  15         11.56         37.88        29.96 o                         
  -4  10  15         43.26         57.30         8.42 o                         
  -3  10  15         51.49         64.47         6.36 o                         
  -2  10  15         41.78         38.96         4.63 o                         
  -1  10  15        675.74        647.13        12.13 o                         
   0  10  15        129.83        121.22         5.85 o                         
   1  10  15        675.74        656.96        13.85 o                         
   2  10  15         41.77         48.98         5.51 o                         
   3  10  15         51.50         57.40         7.19 o                         
   4  10  15         43.27         50.24         8.63 o                         
   5  10  15         11.56         24.32        12.21 o                         
  -4  11  15         16.13         15.47         8.63 o                         
  -3  11  15         59.61         77.79         8.82 o                         
  -2  11  15         39.03         29.67         4.52 o                         
  -1  11  15         51.26         48.65         4.92 o                         
   0  11  15         33.85         31.60         4.26 o                         
   1  11  15         51.26         46.87         5.53 o                         
   2  11  15         39.03         28.55         6.44 o                         
   3  11  15         59.62         73.16         8.04 o                         
   4  11  15         16.12         24.98         8.25 o                         
   5  11  15         15.22         12.40        19.59 o                         
  -4  12  15         29.92         26.29         8.60 o                         
  -3  12  15         75.60        101.74        14.45 o                         
  -2  12  15         11.35         15.15         5.36 o                         
  -1  12  15         70.34         59.81         5.27 o                         
   0  12  15        103.94        101.82         6.03 o                         
   1  12  15         70.32         58.85         6.42 o                         
   2  12  15         11.35         12.41         5.80 o                         
   3  12  15         75.61         71.62         8.08 o                         
   4  12  15         29.92         27.05         8.70 o                         
  -4  13  15         35.22         50.91        11.22 o                         
  -3  13  15         47.60         54.85         9.50 o                         
  -2  13  15          7.63         17.39         6.37 o                         
  -1  13  15         50.87         39.07         7.18 o                         
   0  13  15         15.88         22.08         5.74 o                         
   1  13  15         50.88         45.98         5.94 o                         
   2  13  15          7.63          3.59         8.26 o                         
   3  13  15         47.60         47.41         7.81 o                         
   4  13  15         35.22         47.72         8.96 o                         
  -4  14  15          0.07        -21.51        21.51 o                         
  -3  14  15         24.53         34.78        10.17 o                         
  -2  14  15          3.91         15.23         7.78 o                         
  -1  14  15          6.57         19.15         6.62 o                         
   0  14  15        151.17        136.53        11.05 o                         
   1  14  15          6.57         -6.24         6.24 o                         
   2  14  15          3.91          0.87         7.31 o                         
   3  14  15         24.53         24.95         7.58 o                         
   4  14  15          0.07         -5.53         9.10 o                         
  -4  15  15          0.63         -3.75        22.07 o                         
  -3  15  15          3.43         -7.86         9.93 o                         
  -2  15  15         44.69         66.03        10.70 o                         
  -1  15  15         29.35         17.96        10.92 o                         
   0  15  15         56.40         51.97        11.41 o                         
   1  15  15         29.35         52.68         8.23 o                         
   2  15  15         44.70         30.77         8.38 o                         
   3  15  15          3.43         15.04         8.79 o                         
   4  15  15          0.63          3.51        22.42 o                         
  -3  16  15        109.83        132.25        12.85 o                         
  -2  16  15         47.05         31.64        10.95 o                         
  -1  16  15        168.19        187.91        13.14 o                         
   0  16  15        209.17        212.00        19.49 o                         
   1  16  15        168.19        165.89        12.43 o                         
   2  16  15         47.05         49.65        15.82 o                         
   3  16  15        109.83        112.55        14.31 o                         
  -3  17  15         10.18         17.90        14.76 o                         
  -2  17  15          7.33          1.91        12.57 o                         
  -1  17  15          3.14         -2.92         8.69 o                         
   0  17  15          0.05          0.10         8.26 o                         
   1  17  15          3.14          5.47         9.76 o                         
   2  17  15          7.34         28.20        14.91 o                         
   3  17  15         10.18         34.25        27.65 o                         
  -2  18  15          3.55         17.93        14.67 o                         
  -1  18  15         11.47         26.24         9.69 o                         
   0  18  15          1.01         35.98        10.36 o                         
   1  18  15         11.47          1.50        10.64 o                         
   2  18  15          3.55         22.68        26.97 o                         
  -1  19  15          0.62          2.54        14.22 o                         
   0  19  15         33.94         31.10        15.61 o                         
   0  20  15         14.98         -5.12        19.79 o                         
   0   0  16          0.60         -3.34         3.36 o                         
   1   0  16        191.61        179.13         4.99 o                         
   2   0  16         34.70         27.38         3.13 o                         
   3   0  16         13.67         13.94         3.47 o                         
   4   0  16        232.54        229.94        10.55 o                         
   5   0  16         15.99         17.60         8.20 o                         
  -5   1  16         19.37         23.13         8.48 o                         
  -4   1  16        250.67        257.47        17.56 o                         
  -3   1  16        218.57        193.07         6.16 o                         
  -2   1  16         84.25         91.55         4.22 o                         
  -1   1  16        356.99        349.92         8.42 o                         
   0   1  16         21.62         27.49         2.77 o                         
   1   1  16        356.98        357.52         6.60 o                         
   2   1  16         84.25         84.65         4.85 o                         
   3   1  16        218.61        200.06         8.09 o                         
   4   1  16        250.64        249.99        11.12 o                         
   5   1  16         19.37         34.79         8.87 o                         
  -5   2  16         53.74         64.49         9.64 o                         
  -4   2  16         32.67         24.53         6.67 o                         
  -3   2  16        242.13        235.42         8.89 o                         
  -2   2  16        166.72        184.65         6.15 o                         
  -1   2  16          0.39         -0.48         2.90 o                         
   0   2  16        592.68        602.51         8.67 o                         
   1   2  16          0.39          0.01         3.02 o                         
   2   2  16        166.76        168.53         6.64 o                         
   3   2  16        242.08        240.39         7.78 o                         
   4   2  16         32.67         38.32         6.68 o                         
   5   2  16         53.74         61.67         9.87 o                         
  -5   3  16          6.83          7.37         7.61 o                         
  -4   3  16         27.65         11.68         6.14 o                         
  -3   3  16         18.61         20.25         4.65 o                         
  -2   3  16        443.35        404.67         9.99 o                         
  -1   3  16         71.24         72.32         4.84 o                         
   0   3  16         50.80         56.24         3.15 o                         
   1   3  16         71.22         73.21         4.49 o                         
   2   3  16        443.34        418.32         9.99 o                         
   3   3  16         18.62         20.05         4.19 o                         
   4   3  16         27.65         36.47         6.54 o                         
   5   3  16          6.83         27.64         8.74 o                         
  -5   4  16         22.50         45.54         9.36 o                         
  -4   4  16         85.02         78.36         8.63 o                         
  -3   4  16        366.92        342.85        12.14 o                         
  -2   4  16          9.04         17.25         3.51 o                         
  -1   4  16         63.13         65.07         4.59 o                         
   0   4  16        117.87        128.55         4.61 o                         
   1   4  16         63.11         59.61         4.35 o                         
   2   4  16          9.04          8.95         3.42 o                         
   3   4  16        366.92        363.73        13.64 o                         
   4   4  16         85.02         79.42         9.31 o                         
   5   4  16         22.50         57.05         8.43 o                         
  -5   5  16         10.36         20.64         9.77 o                         
  -4   5  16        171.66        199.10        12.02 o                         
  -3   5  16         45.92         56.01         6.47 o                         
  -2   5  16        415.25        357.22         8.69 o                         
  -1   5  16        600.85        600.49        11.29 o                         
   0   5  16         72.82         82.47         3.21 o                         
   1   5  16        600.90        623.60        11.83 o                         
   2   5  16        415.19        367.22         9.01 o                         
   3   5  16         45.93         44.75         5.24 o                         
   4   5  16        171.67        181.18        10.67 o                         
   5   5  16         10.36         24.91         8.39 o                         
  -5   6  16         24.95          9.41         9.07 o                         
  -4   6  16        102.22         91.35         9.03 o                         
  -3   6  16        154.14        156.53         8.84 o                         
  -2   6  16        206.41        202.82         7.68 o                         
  -1   6  16        619.92        604.46        10.88 o                         
   0   6  16        356.22        349.47         7.49 o                         
   1   6  16        619.91        614.93        12.15 o                         
   2   6  16        206.40        194.97         7.12 o                         
   3   6  16        154.14        154.05         7.93 o                         
   4   6  16        102.22         93.11         9.10 o                         
   5   6  16         24.95         47.59         8.78 o                         
  -5   7  16         23.00         24.95         8.34 o                         
  -4   7  16         39.20         33.86         6.73 o                         
  -3   7  16         48.46         50.81         6.59 o                         
  -2   7  16          6.92          6.11         3.75 o                         
  -1   7  16        209.26        196.64         6.74 o                         
   0   7  16          8.79         10.03         2.69 o                         
   1   7  16        209.30        199.10         7.70 o                         
   2   7  16          6.92         15.24         4.09 o                         
   3   7  16         48.45         56.85         6.38 o                         
   4   7  16         39.20         27.13         8.09 o                         
   5   7  16         23.00         48.19         9.91 o                         
  -5   8  16         39.57         52.18        14.56 o                         
  -4   8  16         18.50         32.65         6.59 o                         
  -3   8  16         49.48         54.61         6.12 o                         
  -2   8  16         78.50         80.69         5.43 o                         
  -1   8  16        141.65        148.95         6.28 o                         
   0   8  16          1.00          4.56         3.27 o                         
   1   8  16        141.64        130.99         6.82 o                         
   2   8  16         78.48         67.31         6.16 o                         
   3   8  16         49.48         59.58         6.71 o                         
   4   8  16         18.50         32.74         8.93 o                         
   5   8  16         39.57         42.62         9.97 o                         
  -5   9  16         46.47         55.54        18.10 o                         
  -4   9  16        189.97        223.60        12.36 o                         
  -3   9  16         26.49         29.80         5.42 o                         
  -2   9  16        160.14        144.04         6.70 o                         
  -1   9  16        127.87        136.92         6.42 o                         
   0   9  16          9.52          4.81         3.37 o                         
   1   9  16        127.91        123.02         6.82 o                         
   2   9  16        160.12        143.68         7.85 o                         
   3   9  16         26.49         17.87         5.90 o                         
   4   9  16        189.96        196.72        11.92 o                         
   5   9  16         46.47         31.77        12.55 o                         
  -5  10  16          2.14        -12.78        26.09 o                         
  -4  10  16         25.63         34.65         8.46 o                         
  -3  10  16         74.52         86.19         6.92 o                         
  -2  10  16        121.31        131.99         6.74 o                         
  -1  10  16         95.20         95.46         5.84 o                         
   0  10  16         34.73         32.00         4.15 o                         
   1  10  16         95.18         82.80         6.02 o                         
   2  10  16        121.31        128.22         8.53 o                         
   3  10  16         74.52         82.19         8.01 o                         
   4  10  16         25.63         20.74         7.84 o                         
   5  10  16          2.15          1.46        14.16 o                         
  -4  11  16         27.41         10.70         8.83 o                         
  -3  11  16         58.75         54.05         8.36 o                         
  -2  11  16         76.52         69.77         6.13 o                         
  -1  11  16        151.82        149.60         6.92 o                         
   0  11  16         49.47         50.32         4.88 o                         
   1  11  16        151.83        145.07         8.97 o                         
   2  11  16         76.53         81.17         7.64 o                         
   3  11  16         58.75         54.38         7.38 o                         
   4  11  16         27.41         37.23        13.06 o                         
  -4  12  16         20.56         24.14         9.98 o                         
  -3  12  16          3.43         -1.95         9.15 o                         
  -2  12  16         61.47         64.63         7.29 o                         
  -1  12  16         78.66         80.25         6.66 o                         
   0  12  16       1357.11       1341.44        29.01 o                         
   1  12  16         78.65         83.78         7.70 o                         
   2  12  16         61.47         42.13         6.70 o                         
   3  12  16          3.43         -6.58         6.58 o                         
   4  12  16         20.56         21.90         8.62 o                         
  -4  13  16          8.23         -9.24         9.24 o                         
  -3  13  16         17.85         39.51        10.97 o                         
  -2  13  16         63.89         75.48        13.08 o                         
  -1  13  16         84.90        104.29         7.51 o                         
   0  13  16         44.79         44.34         6.39 o                         
   1  13  16         84.91         84.81         8.34 o                         
   2  13  16         63.89         50.27         8.85 o                         
   3  13  16         17.84         18.25        10.85 o                         
   4  13  16          8.23          6.74         9.37 o                         
  -4  14  16         20.57         44.93        25.02 o                         
  -3  14  16          7.00          5.52         9.95 o                         
  -2  14  16        100.76         98.02        10.30 o                         
  -1  14  16          3.50         -4.35         7.19 o                         
   0  14  16         12.77         20.13         6.15 o                         
   1  14  16          3.50          3.08         6.73 o                         
   2  14  16        100.77         95.33        12.91 o                         
   3  14  16          7.00          9.97         7.32 o                         
   4  14  16         20.57         22.79        11.00 o                         
  -3  15  16          2.39          1.29         9.33 o                         
  -2  15  16        183.35        234.61        16.77 o                         
  -1  15  16         34.45         12.12         8.48 o                         
   0  15  16          0.00          3.05         7.33 o                         
   1  15  16         34.45         31.16         8.30 o                         
   2  15  16        183.35        206.63        22.32 o                         
   3  15  16          2.39         -2.06         8.54 o                         
   4  15  16         15.36         33.65        22.56 o                         
  -3  16  16         28.54         48.33        14.43 o                         
  -2  16  16         17.55         16.00        10.44 o                         
  -1  16  16         30.64         42.29         9.13 o                         
   0  16  16          0.95          2.13         7.83 o                         
   1  16  16         30.64         29.69        10.56 o                         
   2  16  16         17.55         49.12        11.49 o                         
   3  16  16         28.54         42.95        17.35 o                         
  -3  17  16          0.03         -4.98        14.44 o                         
  -2  17  16         17.38         51.65        13.61 o                         
  -1  17  16          6.41         25.07         9.25 o                         
   0  17  16         16.22         20.08         8.46 o                         
   1  17  16          6.41         24.92        10.61 o                         
   2  17  16         17.39         13.65        11.55 o                         
  -2  18  16         76.14         98.67        27.13 o                         
  -1  18  16         65.35         73.06        13.43 o                         
   0  18  16          2.86         -3.62         9.43 o                         
   1  18  16         65.35         89.89        14.34 o                         
  -1  19  16          2.53          2.61        22.00 o                         
   0  19  16        125.46        149.74        21.49 o                         
   1   0  17         56.54         58.37         4.32 o                         
   2   0  17         15.76         13.54         3.00 o                         
   3   0  17          9.77          9.03         3.43 o                         
   4   0  17         86.14         78.70         9.45 o                         
   5   0  17         40.03         49.57         9.38 o                         
  -5   1  17         48.51         50.18         9.47 o                         
  -4   1  17         22.14         31.29         7.31 o                         
  -3   1  17        221.61        201.36         7.50 o                         
  -2   1  17        249.55        253.74         6.56 o                         
  -1   1  17         59.22         63.24         5.19 o                         
   0   1  17         90.44         75.50         4.27 o                         
   1   1  17         59.20         57.23         3.55 o                         
   2   1  17        249.53        245.81         7.61 o                         
   3   1  17        221.57        205.61         7.20 o                         
   4   1  17         22.14         30.19         6.13 o                         
   5   1  17         48.52         49.15        10.24 o                         
  -5   2  17         14.66          4.56         7.93 o                         
  -4   2  17         15.75         18.92         6.76 o                         
  -3   2  17         50.73         37.05         5.21 o                         
  -2   2  17        446.22        414.75         7.36 o                         
  -1   2  17        282.16        277.76         7.87 o                         
   0   2  17        366.47        360.03         7.72 o                         
   1   2  17        282.15        272.64         7.45 o                         
   2   2  17        446.17        420.36         9.98 o                         
   3   2  17         50.73         38.23         4.59 o                         
   4   2  17         15.75         22.97         6.25 o                         
   5   2  17         14.66          9.67         8.53 o                         
  -5   3  17         11.67         15.03         8.53 o                         
  -4   3  17        122.12        108.90        10.23 o                         
  -3   3  17         55.07         44.49         6.90 o                         
  -2   3  17        322.05        317.25         9.39 o                         
  -1   3  17         56.50         44.55         4.22 o                         
   0   3  17         32.65         27.24         2.85 o                         
   1   3  17         56.53         45.13         3.97 o                         
   2   3  17        322.05        308.50         8.95 o                         
   3   3  17         55.07         48.84         5.00 o                         
   4   3  17        122.12        112.66         8.85 o                         
   5   3  17         11.67         12.22         9.08 o                         
  -5   4  17          2.52         -2.05         8.24 o                         
  -4   4  17        267.14        245.25        12.97 o                         
  -3   4  17          4.61          5.50         5.53 o                         
  -2   4  17         71.52         75.55         5.56 o                         
  -1   4  17         42.78         30.62         4.16 o                         
   0   4  17         98.12        111.10         3.56 o                         
   1   4  17         42.78         38.63         3.95 o                         
   2   4  17         71.54         71.65         4.89 o                         
   3   4  17          4.61         -3.32         4.32 o                         
   4   4  17        267.14        204.91        10.93 o                         
   5   4  17          2.52         -3.43         8.61 o                         
  -5   5  17         26.53         18.81         8.19 o                         
  -4   5  17          8.22         12.94         6.83 o                         
  -3   5  17        167.26        168.99        19.15 o                         
  -2   5  17        422.69        395.83        10.49 o                         
  -1   5  17        109.70        103.54         5.64 o                         
   0   5  17         20.89         24.43         2.30 o                         
   1   5  17        109.67        107.58         6.11 o                         
   2   5  17        422.66        410.76        11.03 o                         
   3   5  17        167.27        153.14         9.19 o                         
   4   5  17          8.22          5.65         6.86 o                         
   5   5  17         26.53         55.85        14.88 o                         
  -5   6  17          5.04         23.13        11.51 o                         
  -4   6  17          9.17         10.28         7.22 o                         
  -3   6  17         10.63         16.60         5.83 o                         
  -2   6  17        221.58        213.77         8.06 o                         
  -1   6  17        529.99        518.13        17.01 o                         
   0   6  17        243.13        261.66         8.68 o                         
   1   6  17        529.98        520.89        11.61 o                         
   2   6  17        221.55        206.87         7.43 o                         
   3   6  17         10.63          6.11         5.93 o                         
   4   6  17          9.17         17.11         7.17 o                         
   5   6  17          5.04          5.40         7.62 o                         
  -5   7  17         67.11         62.53        11.58 o                         
  -4   7  17         26.98         28.53         6.94 o                         
  -3   7  17        108.55        117.65         8.53 o                         
  -2   7  17        222.24        207.91         7.72 o                         
  -1   7  17       1104.56       1097.89        20.82 o                         
   0   7  17          0.00          4.64         2.84 o                         
   1   7  17       1104.56       1119.68        17.01 o                         
   2   7  17        222.21        219.20         9.94 o                         
   3   7  17        108.56        103.97         7.98 o                         
   4   7  17         26.98         36.74         8.97 o                         
   5   7  17         67.11         82.39        11.13 o                         
  -5   8  17         57.34         77.66        15.73 o                         
  -4   8  17        122.35        134.75         9.15 o                         
  -3   8  17        204.45        230.04        10.08 o                         
  -2   8  17         70.96         64.44         5.28 o                         
  -1   8  17        222.71        223.20         7.52 o                         
   0   8  17         84.64         92.09         4.80 o                         
   1   8  17        222.73        229.21         8.58 o                         
   2   8  17         70.96         68.33         5.74 o                         
   3   8  17        204.44        212.33        12.18 o                         
   4   8  17        122.34         97.86        11.21 o                         
   5   8  17         57.34         48.76        12.90 o                         
  -5   9  17         14.15        -10.05        23.36 o                         
  -4   9  17        123.28        159.64        11.60 o                         
  -3   9  17         37.54         40.18         8.45 o                         
  -2   9  17        268.58        242.34        10.15 o                         
  -1   9  17        124.04        128.79         7.35 o                         
   0   9  17        891.20        868.60        12.79 o                         
   1   9  17        124.07        120.53         6.97 o                         
   2   9  17        268.59        266.93        11.03 o                         
   3   9  17         37.54         25.03         6.50 o                         
   4   9  17        123.28        138.93        12.61 o                         
   5   9  17         14.15         23.78        14.82 o                         
  -4  10  17         60.18         71.55        13.20 o                         
  -3  10  17         50.59         52.98         6.42 o                         
  -2  10  17        383.83        368.33        13.98 o                         
  -1  10  17          1.62          4.28         4.08 o                         
   0  10  17          1.86         10.68         4.56 o                         
   1  10  17          1.62          4.48         4.61 o                         
   2  10  17        383.84        376.24        15.39 o                         
   3  10  17         50.60         53.45         7.29 o                         
   4  10  17         60.18         65.67        10.91 o                         
   5  10  17         12.70         33.13        21.81 o                         
  -4  11  17         25.77         33.31         9.92 o                         
  -3  11  17         32.47         49.61         9.72 o                         
  -2  11  17         34.29         38.76         5.20 o                         
  -1  11  17         86.60         86.05         6.06 o                         
   0  11  17         32.06         18.11         5.04 o                         
   1  11  17         86.60         77.15        10.24 o                         
   2  11  17         34.29         21.35         5.90 o                         
   3  11  17         32.47         39.38         7.67 o                         
   4  11  17         25.77         16.31         8.13 o                         
  -4  12  17         16.46         25.84         9.35 o                         
  -3  12  17         60.93         74.71         9.47 o                         
  -2  12  17        106.52        117.80         9.22 o                         
  -1  12  17         11.90          4.65         5.63 o                         
   0  12  17          1.66          3.03         4.99 o                         
   1  12  17         11.91          2.94         5.04 o                         
   2  12  17        106.51        112.68        12.62 o                         
   3  12  17         60.93         87.08         9.09 o                         
   4  12  17         16.46          3.86         7.87 o                         
  -4  13  17          6.25         11.71        11.06 o                         
  -3  13  17         23.07         14.39         8.67 o                         
  -2  13  17         56.22         50.29        14.37 o                         
  -1  13  17         15.51         13.51         7.55 o                         
   0  13  17         86.27         87.55         8.03 o                         
   1  13  17         15.51         17.90         5.50 o                         
   2  13  17         56.22         45.24         9.29 o                         
   3  13  17         23.07         35.62         7.71 o                         
   4  13  17          6.25         11.44         9.95 o                         
  -4  14  17         19.27         15.95        11.59 o                         
  -3  14  17         51.18         48.54         9.52 o                         
  -2  14  17         17.02         27.53         9.66 o                         
  -1  14  17         18.08         17.38         8.13 o                         
   0  14  17          0.03          1.61         7.11 o                         
   1  14  17         18.08         24.45         6.36 o                         
   2  14  17         17.02         26.42         8.44 o                         
   3  14  17         51.18         45.00         8.28 o                         
   4  14  17         19.26         16.99        11.21 o                         
  -3  15  17         52.44         66.54        12.51 o                         
  -2  15  17         23.64         32.94        10.53 o                         
  -1  15  17         80.79        102.39        11.12 o                         
   0  15  17         71.41         69.42         9.92 o                         
   1  15  17         80.79         71.80        12.44 o                         
   2  15  17         23.63         32.80         8.80 o                         
   3  15  17         52.44         57.00        10.37 o                         
  -3  16  17         45.70         81.72        18.17 o                         
  -2  16  17         53.39         64.12        12.33 o                         
  -1  16  17         53.80         56.79        10.78 o                         
   0  16  17         44.93         42.08         9.08 o                         
   1  16  17         53.80         84.51        12.81 o                         
   2  16  17         53.39         66.46        12.80 o                         
   3  16  17         45.70         41.73        28.59 o                         
  -2  17  17         26.46         81.43        14.80 o                         
  -1  17  17         87.85         84.98        11.14 o                         
   0  17  17         67.22         32.18        11.68 o                         
   1  17  17         87.85         99.01        15.47 o                         
   2  17  17         26.46         35.56        12.42 o                         
  -1  18  17         95.01        106.85        19.90 o                         
   0  18  17        161.38        209.15        30.12 o                         
   1  18  17         95.01        115.71        29.86 o                         
   0  19  17         50.69         29.31        14.84 o                         
   0   0  18        782.31        748.10        35.51 o                         
   1   0  18        338.78        348.39        10.62 o                         
   2   0  18        215.68        182.18         6.32 o                         
   3   0  18          0.11          4.50         4.25 o                         
   4   0  18          7.23         16.09         6.96 o                         
   5   0  18          1.18          7.86         8.63 o                         
  -5   1  18         63.25         53.56         9.92 o                         
  -4   1  18         70.27         86.30         9.92 o                         
  -3   1  18         16.66         19.31         5.71 o                         
  -2   1  18         98.59         95.90         4.72 o                         
  -1   1  18          7.66          6.02         2.79 o                         
   0   1  18         14.23         18.12         2.92 o                         
   1   1  18          7.66          6.52         2.76 o                         
   2   1  18         98.58        102.98         5.61 o                         
   3   1  18         16.66         17.79         3.96 o                         
   4   1  18         70.27         82.93        10.73 o                         
   5   1  18         63.25         42.34        16.57 o                         
  -5   2  18         98.44         91.55        11.21 o                         
  -4   2  18          5.91          4.79         6.51 o                         
  -3   2  18          6.68         10.57         5.73 o                         
  -2   2  18        219.91        207.96         8.80 o                         
  -1   2  18        260.86        250.97         8.17 o                         
   0   2  18        105.02         98.49         5.11 o                         
   1   2  18        260.91        262.61         7.47 o                         
   2   2  18        219.88        211.03         7.56 o                         
   3   2  18          6.68          4.18         3.85 o                         
   4   2  18          5.91         -0.61         6.70 o                         
   5   2  18         98.44        104.44        11.30 o                         
  -5   3  18         42.16         50.79        13.71 o                         
  -4   3  18         18.96         18.32         7.08 o                         
  -3   3  18         20.40         18.74         6.04 o                         
  -2   3  18        232.23        196.70         7.98 o                         
  -1   3  18        201.21        188.03         7.16 o                         
   0   3  18        100.38        118.24         4.06 o                         
   1   3  18        201.20        196.71         6.80 o                         
   2   3  18        232.27        190.50         7.51 o                         
   3   3  18         20.41         16.33         4.58 o                         
   4   3  18         18.96         26.95         6.75 o                         
   5   3  18         42.16         27.59         8.91 o                         
  -5   4  18        132.06        121.84        19.74 o                         
  -4   4  18        380.47        364.63        18.04 o                         
  -3   4  18        151.64        131.50         9.05 o                         
  -2   4  18         27.03         37.61         4.84 o                         
  -1   4  18        327.16        302.55         8.76 o                         
   0   4  18          5.84          5.64         2.04 o                         
   1   4  18        327.14        305.32         8.41 o                         
   2   4  18         27.03         32.35         5.34 o                         
   3   4  18        151.64        136.05         7.41 o                         
   4   4  18        380.48        336.54        19.91 o                         
   5   4  18        132.05        126.29        12.59 o                         
  -5   5  18         24.13         44.63         9.51 o                         
  -4   5  18        361.98        327.81        17.55 o                         
  -3   5  18         38.89         49.23         6.83 o                         
  -2   5  18         30.26         31.35         4.55 o                         
  -1   5  18         64.36         56.99         4.87 o                         
   0   5  18         18.78         25.21         4.31 o                         
   1   5  18         64.38         58.25         5.15 o                         
   2   5  18         30.25         24.73         4.30 o                         
   3   5  18         38.88         37.73         5.57 o                         
   4   5  18        361.97        350.05        14.15 o                         
   5   5  18         24.13         40.83        10.24 o                         
  -5   6  18         45.66         51.99        12.69 o                         
  -4   6  18         91.94         92.68         9.62 o                         
  -3   6  18          7.34         15.82         5.56 o                         
  -2   6  18         63.22         61.78         5.60 o                         
  -1   6  18        349.17        330.97         8.74 o                         
   0   6  18        159.20        160.97         7.13 o                         
   1   6  18        349.21        315.83         9.87 o                         
   2   6  18         63.23         55.04         4.92 o                         
   3   6  18          7.34         12.29         5.28 o                         
   4   6  18         91.95         88.54         9.47 o                         
   5   6  18         45.66         54.97        10.96 o                         
  -5   7  18          4.26          1.52         7.79 o                         
  -4   7  18         81.99         72.81         8.87 o                         
  -3   7  18        139.12        128.74         9.01 o                         
  -2   7  18         25.59         29.64         4.56 o                         
  -1   7  18         47.38         48.08         4.58 o                         
   0   7  18        165.33        165.17         5.45 o                         
   1   7  18         47.37         40.33         4.90 o                         
   2   7  18         25.59         20.03         4.49 o                         
   3   7  18        139.15        147.47         8.94 o                         
   4   7  18         81.99         85.99        10.88 o                         
   5   7  18          4.26         19.58        14.65 o                         
  -5   8  18         36.39         18.41        13.58 o                         
  -4   8  18         33.71         40.08         7.97 o                         
  -3   8  18        120.66        131.29         9.69 o                         
  -2   8  18         15.74         19.54         4.44 o                         
  -1   8  18         32.04         41.51         4.55 o                         
   0   8  18          2.53          3.71         4.38 o                         
   1   8  18         32.03         40.17         6.85 o                         
   2   8  18         15.75         12.92         4.49 o                         
   3   8  18        120.65        123.62         8.76 o                         
   4   8  18         33.71         39.27         9.20 o                         
   5   8  18         36.39         54.48        23.24 o                         
  -5   9  18         24.88         32.11        24.36 o                         
  -4   9  18         35.77         40.75         8.28 o                         
  -3   9  18         69.87         86.88         7.66 o                         
  -2   9  18        113.16        113.80         6.58 o                         
  -1   9  18        202.02        211.28         7.84 o                         
   0   9  18        234.79        216.62        10.57 o                         
   1   9  18        202.02        195.37         8.56 o                         
   2   9  18        113.16        118.55         8.35 o                         
   3   9  18         69.88         79.33        10.30 o                         
   4   9  18         35.77         33.89         9.42 o                         
   5   9  18         24.88         29.66        21.25 o                         
  -4  10  18         16.22         32.13        10.11 o                         
  -3  10  18         64.69         52.93         7.44 o                         
  -2  10  18         30.57         44.06         5.17 o                         
  -1  10  18         37.64         34.63         5.98 o                         
   0  10  18          0.15          3.00         4.29 o                         
   1  10  18         37.63         27.99         5.16 o                         
   2  10  18         30.57         31.57         6.93 o                         
   3  10  18         64.70         53.88         7.61 o                         
   4  10  18         16.21         25.85         9.52 o                         
  -4  11  18         19.91         21.95         9.27 o                         
  -3  11  18         11.81         10.38         6.94 o                         
  -2  11  18         29.06         41.63         6.14 o                         
  -1  11  18        138.77        132.39         7.79 o                         
   0  11  18        175.88        186.22         8.72 o                         
   1  11  18        138.78        130.53         8.52 o                         
   2  11  18         29.07         26.27         6.54 o                         
   3  11  18         11.81         11.63         7.53 o                         
   4  11  18         19.91         26.50         9.73 o                         
  -4  12  18         18.30         25.76        13.65 o                         
  -3  12  18         75.05        105.57        19.13 o                         
  -2  12  18         21.77         29.23         9.92 o                         
  -1  12  18         14.45         28.93         7.07 o                         
   0  12  18        509.52        485.31        13.27 o                         
   1  12  18         14.45         16.21         5.46 o                         
   2  12  18         21.77         32.45         7.01 o                         
   3  12  18         75.04         97.34         9.39 o                         
   4  12  18         18.30         23.35         9.62 o                         
  -4  13  18          5.90          8.00        11.01 o                         
  -3  13  18         55.01         62.91         9.97 o                         
  -2  13  18         11.44         -8.63         8.63 o                         
  -1  13  18         45.94         30.75         7.44 o                         
   0  13  18        229.32        232.56        11.25 o                         
   1  13  18         45.95         35.02         6.06 o                         
   2  13  18         11.44          8.48         6.28 o                         
   3  13  18         55.01         48.85         8.46 o                         
   4  13  18          5.90         -1.29        10.80 o                         
  -3  14  18        151.80        178.26        16.83 o                         
  -2  14  18         25.78         22.26        11.28 o                         
  -1  14  18        143.39        124.44        12.83 o                         
   0  14  18          0.04         -3.00         9.16 o                         
   1  14  18        143.39        141.15         9.90 o                         
   2  14  18         25.78         49.30         9.10 o                         
   3  14  18        151.80        165.81        17.81 o                         
  -3  15  18          8.90          3.11        14.56 o                         
  -2  15  18         23.40         27.26        10.72 o                         
  -1  15  18         88.31         83.20        13.93 o                         
   0  15  18         48.17         29.04         9.23 o                         
   1  15  18         88.31        111.63        13.24 o                         
   2  15  18         23.40         32.40        11.23 o                         
   3  15  18          8.90         15.78         9.90 o                         
  -3  16  18          9.81         22.80        15.36 o                         
  -2  16  18         24.41         18.21        12.01 o                         
  -1  16  18          4.04         29.39         9.40 o                         
   0  16  18          2.50         15.51        15.65 o                         
   1  16  18          4.04          0.64        13.06 o                         
   2  16  18         24.41         20.01        11.46 o                         
   3  16  18          9.81         10.11        26.03 o                         
  -2  17  18         39.78         61.46        23.63 o                         
  -1  17  18          1.05          0.26         9.34 o                         
   0  17  18          3.17          6.41         8.85 o                         
   1  17  18          1.05         -6.64        13.00 o                         
   2  17  18         39.78         81.31        29.04 o                         
  -1  18  18         87.66         91.08        25.77 o                         
   0  18  18         95.36         78.74        17.68 o                         
   1   0  19        111.36        121.90         5.00 o                         
   2   0  19         48.65         47.93         4.25 o                         
   3   0  19        109.16        102.30         8.88 o                         
   4   0  19         16.62         24.99         7.51 o                         
   5   0  19         42.34         49.87        10.23 o                         
  -5   1  19         16.66          4.32         8.28 o                         
  -4   1  19         49.61         37.00         7.84 o                         
  -3   1  19         45.51         47.79         7.23 o                         
  -2   1  19        337.14        308.75         7.54 o                         
  -1   1  19        245.73        220.35         5.65 o                         
   0   1  19          6.32          3.80         3.11 o                         
   1   1  19        245.77        213.09         7.75 o                         
   2   1  19        337.12        302.17         8.77 o                         
   3   1  19         45.49         38.00         4.74 o                         
   4   1  19         49.61         37.48         8.37 o                         
   5   1  19         16.66          7.29         8.84 o                         
  -5   2  19         33.38         34.39         8.98 o                         
  -4   2  19        144.64        155.65        11.52 o                         
  -3   2  19         33.11         33.80         6.94 o                         
  -2   2  19        278.56        282.48         8.53 o                         
  -1   2  19        214.71        211.87         7.92 o                         
   0   2  19          0.04          2.11         2.78 o                         
   1   2  19        214.75        209.34         7.06 o                         
   2   2  19        278.64        274.07         9.98 o                         
   3   2  19         33.11         25.21         4.38 o                         
   4   2  19        144.65        135.26        11.11 o                         
   5   2  19         33.38         40.88         9.85 o                         
  -5   3  19         76.44         90.98        11.01 o                         
  -4   3  19          8.11          5.03         6.97 o                         
  -3   3  19         36.39         41.31         7.11 o                         
  -2   3  19        126.02        105.68         6.58 o                         
  -1   3  19        416.89        397.05        10.14 o                         
   0   3  19         77.11         72.15         3.55 o                         
   1   3  19        416.89        397.14         9.47 o                         
   2   3  19        126.02         95.80         6.00 o                         
   3   3  19         36.39         36.08         5.06 o                         
   4   3  19          8.12         -3.30         7.35 o                         
   5   3  19         76.44         78.52        11.30 o                         
  -5   4  19         23.00         30.86         8.96 o                         
  -4   4  19        218.28        191.22        12.38 o                         
  -3   4  19         53.95         41.83         8.14 o                         
  -2   4  19        363.84        334.23        10.27 o                         
  -1   4  19        317.61        307.78         9.12 o                         
   0   4  19        195.62        204.94         6.86 o                         
   1   4  19        317.56        315.81         9.68 o                         
   2   4  19        363.86        352.38         9.43 o                         
   3   4  19         53.96         44.27         5.61 o                         
   4   4  19        218.28        175.96        12.56 o                         
   5   4  19         23.00         24.01        10.31 o                         
  -5   5  19         11.08          7.49         8.53 o                         
  -4   5  19        212.71        211.71        13.11 o                         
  -3   5  19        114.86        128.78         8.82 o                         
  -2   5  19         91.20         86.52         6.11 o                         
  -1   5  19        693.11        676.76        17.55 o                         
   0   5  19        115.41         94.92         6.08 o                         
   1   5  19        693.09        682.51        12.85 o                         
   2   5  19         91.21         94.62         6.05 o                         
   3   5  19        114.84        120.37         7.41 o                         
   4   5  19        212.70        195.04        11.69 o                         
   5   5  19         11.08         32.46         9.87 o                         
  -5   6  19         56.03         90.97        12.78 o                         
  -4   6  19          2.82          9.08         8.34 o                         
  -3   6  19          3.34         11.53         5.94 o                         
  -2   6  19        123.58        114.57         6.92 o                         
  -1   6  19         96.82         89.71         5.56 o                         
   0   6  19         95.44         89.34         6.02 o                         
   1   6  19         96.84         92.97         6.23 o                         
   2   6  19        123.61        102.43         6.81 o                         
   3   6  19          3.35         15.64         5.25 o                         
   4   6  19          2.82          4.71         8.73 o                         
   5   6  19         56.03        108.15        17.68 o                         
  -5   7  19         63.22         43.47        11.88 o                         
  -4   7  19         17.86         29.49         7.71 o                         
  -3   7  19         41.65         27.02         6.08 o                         
  -2   7  19         48.54         50.00         5.36 o                         
  -1   7  19        533.40        518.39        11.07 o                         
   0   7  19         53.96         52.43         6.11 o                         
   1   7  19        533.33        533.19        12.64 o                         
   2   7  19         48.53         43.20         5.30 o                         
   3   7  19         41.65         35.98         7.29 o                         
   4   7  19         17.86          9.06         8.18 o                         
   5   7  19         63.22         52.03        23.20 o                         
  -5   8  19         58.98         69.26        20.40 o                         
  -4   8  19         16.75         19.86         6.48 o                         
  -3   8  19         12.61         19.97         5.71 o                         
  -2   8  19         79.79         82.84         5.95 o                         
  -1   8  19         31.21         42.21         4.89 o                         
   0   8  19       1302.15       1292.13        25.20 o                         
   1   8  19         31.20         37.06         5.16 o                         
   2   8  19         79.79         86.86         9.06 o                         
   3   8  19         12.61         17.45         8.31 o                         
   4   8  19         16.75         20.76        14.49 o                         
   5   8  19         58.98        107.58        28.03 o                         
  -4   9  19         37.96         42.71         9.18 o                         
  -3   9  19        100.87        119.36        11.24 o                         
  -2   9  19         27.05         16.46         4.72 o                         
  -1   9  19         35.19         35.29         5.17 o                         
   0   9  19        152.23        154.93         8.11 o                         
   1   9  19         35.19         21.65         4.91 o                         
   2   9  19         27.05         13.01         5.74 o                         
   3   9  19        100.88        126.57         9.36 o                         
   4   9  19         37.96         34.19         9.33 o                         
  -4  10  19         92.41        102.76        11.76 o                         
  -3  10  19        162.19        164.53        11.02 o                         
  -2  10  19         14.05         29.39         5.22 o                         
  -1  10  19        121.73        131.16         7.77 o                         
   0  10  19          2.65          6.39         4.92 o                         
   1  10  19        121.72        108.13        11.09 o                         
   2  10  19         14.05         27.85         6.41 o                         
   3  10  19        162.19        163.91        10.35 o                         
   4  10  19         92.41         87.83        11.98 o                         
  -4  11  19         26.11         50.73        11.80 o                         
  -3  11  19         65.66         70.92         8.82 o                         
  -2  11  19          0.24          1.98         6.17 o                         
  -1  11  19        173.06        168.53        10.98 o                         
   0  11  19         14.98         13.90         5.12 o                         
   1  11  19        173.06        161.88         8.53 o                         
   2  11  19          0.24         -2.62         7.79 o                         
   3  11  19         65.66         76.11         8.82 o                         
   4  11  19         26.11         50.04        12.13 o                         
  -4  12  19          8.97         21.92        16.28 o                         
  -3  12  19        121.38        140.48        13.54 o                         
  -2  12  19         13.65         24.55         7.79 o                         
  -1  12  19         35.59         30.70         6.59 o                         
   0  12  19         85.76         76.11         6.68 o                         
   1  12  19         35.59         34.68         5.78 o                         
   2  12  19         13.66         21.23         9.62 o                         
   3  12  19        121.37        103.11         9.92 o                         
   4  12  19          8.97          6.96        11.41 o                         
  -4  13  19          2.53         -8.15        13.49 o                         
  -3  13  19         62.23         60.31        11.61 o                         
  -2  13  19         19.83         17.77         9.29 o                         
  -1  13  19         58.30         62.31         7.68 o                         
   0  13  19          3.84          9.16         5.93 o                         
   1  13  19         58.30         67.85         7.91 o                         
   2  13  19         19.83         19.82         7.42 o                         
   3  13  19         62.23         54.09        10.78 o                         
   4  13  19          2.53          8.96        14.78 o                         
  -3  14  19         16.05         20.29        12.28 o                         
  -2  14  19         70.10         97.81        12.33 o                         
  -1  14  19         40.40         38.84         8.33 o                         
   0  14  19          2.46          8.02         7.61 o                         
   1  14  19         40.41         49.56         9.86 o                         
   2  14  19         70.10         70.53        10.38 o                         
   3  14  19         16.05         36.34         9.97 o                         
  -3  15  19         87.86        105.17        27.88 o                         
  -2  15  19          5.42          6.87        13.63 o                         
  -1  15  19         30.67         33.08         8.75 o                         
   0  15  19         42.01         46.49         9.22 o                         
   1  15  19         30.67         33.31        19.26 o                         
   2  15  19          5.42         29.12        11.10 o                         
   3  15  19         87.86         96.80        13.17 o                         
  -2  16  19         38.17         37.20        11.38 o                         
  -1  16  19         89.49        123.42        12.46 o                         
   0  16  19         29.08         27.20         8.84 o                         
   1  16  19         89.49        125.06        14.70 o                         
   2  16  19         38.17         39.14        15.75 o                         
  -1  17  19         58.51         72.27        15.46 o                         
   0  17  19          5.13         11.90         9.47 o                         
   1  17  19         58.51         60.07        12.55 o                         
  -1  18  19          7.84         36.98        21.51 o                         
   0  18  19         35.07         45.70        15.42 o                         
   0   0  20        247.86        248.39        10.52 o                         
   1   0  20         54.12         59.24         4.19 o                         
   2   0  20          3.79          5.90         3.62 o                         
   3   0  20         58.02         82.22         8.36 o                         
   4   0  20         82.57        106.97        10.05 o                         
   5   0  20         40.92         69.74        11.88 o                         
  -5   1  20         16.42          0.51         9.31 o                         
  -4   1  20          1.73         12.09         7.46 o                         
  -3   1  20          1.89          2.81         6.00 o                         
  -2   1  20         61.16         60.47         5.38 o                         
  -1   1  20         62.84         43.91         4.33 o                         
   0   1  20          0.02          3.75         3.22 o                         
   1   1  20         62.81         53.71         4.33 o                         
   2   1  20         61.15         64.08         5.10 o                         
   3   1  20          1.89          6.71         6.66 o                         
   4   1  20          1.73         10.46         7.86 o                         
   5   1  20         16.42         15.59         8.72 o                         
  -5   2  20        109.57        141.05        12.89 o                         
  -4   2  20        177.13        168.68        12.06 o                         
  -3   2  20         11.93         14.60         6.39 o                         
  -2   2  20          2.97          6.59         3.89 o                         
  -1   2  20        657.45        648.10        13.33 o                         
   0   2  20         48.56         56.06         5.09 o                         
   1   2  20        657.49        641.08        11.94 o                         
   2   2  20          2.97         -3.85         4.39 o                         
   3   2  20         11.93         10.68         4.93 o                         
   4   2  20        177.12        198.85        13.00 o                         
   5   2  20        109.57        113.15        12.38 o                         
  -5   3  20        117.51        130.98        12.43 o                         
  -4   3  20         20.12         20.05         7.46 o                         
  -3   3  20         57.03         48.95         7.42 o                         
  -2   3  20         29.13         27.89         4.75 o                         
  -1   3  20        456.37        409.62        11.69 o                         
   0   3  20         53.96         58.21         3.89 o                         
   1   3  20        456.36        436.70        11.54 o                         
   2   3  20         29.13         33.34         4.82 o                         
   3   3  20         57.03         51.85         5.42 o                         
   4   3  20         20.12         20.92         9.32 o                         
   5   3  20        117.52        150.58        13.87 o                         
  -5   4  20         59.61         83.38        11.19 o                         
  -4   4  20        170.22        171.80        12.02 o                         
  -3   4  20         50.02         52.25        10.47 o                         
  -2   4  20        237.20        203.91         9.56 o                         
  -1   4  20        449.28        427.64        10.76 o                         
   0   4  20        224.16        219.15        10.76 o                         
   1   4  20        449.30        437.30        10.44 o                         
   2   4  20        237.22        222.88         7.98 o                         
   3   4  20         50.02         46.11         6.40 o                         
   4   4  20        170.21        154.29        12.48 o                         
   5   4  20         59.61         51.31        15.95 o                         
  -5   5  20         21.12          0.77         9.07 o                         
  -4   5  20          4.25         13.68         7.61 o                         
  -3   5  20         46.75         44.89         9.11 o                         
  -2   5  20         34.12         48.04         5.57 o                         
  -1   5  20         84.54         83.37         5.83 o                         
   0   5  20         96.23        103.47         6.56 o                         
   1   5  20         84.54         69.96         5.32 o                         
   2   5  20         34.12         45.37         5.14 o                         
   3   5  20         46.74         49.71         6.41 o                         
   4   5  20          4.25          6.85         8.01 o                         
   5   5  20         21.13         33.82        16.05 o                         
  -5   6  20         14.22          8.82        11.07 o                         
  -4   6  20        164.93        217.97        13.28 o                         
  -3   6  20          9.36          8.11         6.45 o                         
  -2   6  20          6.27         -1.97         4.51 o                         
  -1   6  20         14.94         16.81         4.10 o                         
   0   6  20        187.94        204.35         8.46 o                         
   1   6  20         14.94         15.15         4.32 o                         
   2   6  20          6.27          8.91         4.17 o                         
   3   6  20          9.36         13.70         5.41 o                         
   4   6  20        164.92        189.25        17.86 o                         
   5   6  20         14.22         25.23        25.09 o                         
  -5   7  20          4.34          6.59        13.52 o                         
  -4   7  20          7.68         15.11         6.85 o                         
  -3   7  20        281.00        306.28        14.39 o                         
  -2   7  20        140.39        124.41         6.83 o                         
  -1   7  20         13.76          5.69         4.09 o                         
   0   7  20        179.12        186.60         8.39 o                         
   1   7  20         13.76          5.59         4.31 o                         
   2   7  20        140.39        128.58         9.84 o                         
   3   7  20        280.99        305.44        12.35 o                         
   4   7  20          7.68         -1.56         8.36 o                         
   5   7  20          4.34         -3.21        19.95 o                         
  -5   8  20         60.99         80.31        29.18 o                         
  -4   8  20         81.30         77.01         8.53 o                         
  -3   8  20         75.21         90.99         7.89 o                         
  -2   8  20         10.47         15.66         4.52 o                         
  -1   8  20        163.22        161.74         7.10 o                         
   0   8  20        182.10        185.31         8.55 o                         
   1   8  20        163.19        166.21         8.18 o                         
   2   8  20         10.47          2.48         6.35 o                         
   3   8  20         75.20         80.40         8.08 o                         
   4   8  20         81.30         87.71        11.61 o                         
  -4   9  20         14.88          5.33        12.07 o                         
  -3   9  20        112.85        114.09         8.33 o                         
  -2   9  20         35.22         25.93         4.80 o                         
  -1   9  20        104.59        122.35         7.56 o                         
   0   9  20        320.26        323.24        10.99 o                         
   1   9  20        104.58        105.55         7.11 o                         
   2   9  20         35.23         42.01         6.95 o                         
   3   9  20        112.86        126.88         9.70 o                         
   4   9  20         14.88         40.90        11.66 o                         
  -4  10  20          6.65         16.74        10.20 o                         
  -3  10  20         19.58         22.57         7.61 o                         
  -2  10  20         30.76         44.48         6.00 o                         
  -1  10  20         18.93         21.12         5.13 o                         
   0  10  20        264.82        254.90        13.49 o                         
   1  10  20         18.92         17.86         5.02 o                         
   2  10  20         30.77         41.81         7.07 o                         
   3  10  20         19.58         12.42         6.96 o                         
   4  10  20          6.65         17.01         9.88 o                         
  -4  11  20          3.35        -10.42        10.90 o                         
  -3  11  20         33.53         46.42         9.70 o                         
  -2  11  20         35.92         47.77         8.53 o                         
  -1  11  20        105.44        120.39         7.97 o                         
   0  11  20        505.33        449.50        13.20 o                         
   1  11  20        105.46        115.04         7.90 o                         
   2  11  20         35.92         41.65         7.19 o                         
   3  11  20         33.53         35.31         7.80 o                         
   4  11  20          3.35          8.21         9.73 o                         
  -4  12  20          0.47          5.42        13.14 o                         
  -3  12  20         17.62         19.32        10.22 o                         
  -2  12  20         33.65         30.86         8.02 o                         
  -1  12  20        120.93        128.14         9.54 o                         
   0  12  20         62.81         68.33         6.84 o                         
   1  12  20        120.93        123.36         8.97 o                         
   2  12  20         33.64         36.40         7.65 o                         
   3  12  20         17.62         15.07         9.13 o                         
   4  12  20          0.47        -13.00        16.80 o                         
  -3  13  20         21.27          5.23        10.03 o                         
  -2  13  20          8.75         23.51        11.73 o                         
  -1  13  20         23.51         18.66         6.98 o                         
   0  13  20          0.70          5.71         6.73 o                         
   1  13  20         23.51         21.59         8.68 o                         
   2  13  20          8.75         -0.05         9.06 o                         
   3  13  20         21.27         17.59         7.90 o                         
  -3  14  20         30.88         51.72        16.96 o                         
  -2  14  20         42.66         22.29        10.68 o                         
  -1  14  20         16.73         14.22         8.65 o                         
   0  14  20         32.17         42.62         8.88 o                         
   1  14  20         16.73         25.59         7.97 o                         
   2  14  20         42.66         40.26         9.48 o                         
   3  14  20         30.88         13.15        10.08 o                         
  -2  15  20         52.44         76.91        13.18 o                         
  -1  15  20         20.26         17.70         8.34 o                         
   0  15  20         15.02         15.75         8.53 o                         
   1  15  20         20.26         17.57        10.24 o                         
   2  15  20         52.44         63.02        16.90 o                         
   3  15  20         42.18         40.99        17.76 o                         
  -2  16  20         16.20         18.85        12.81 o                         
  -1  16  20         35.68         63.01        11.03 o                         
   0  16  20         43.69         49.12         9.89 o                         
   1  16  20         35.68         34.88        23.37 o                         
   2  16  20         16.20          4.55        13.24 o                         
  -1  17  20         91.60         53.08        23.88 o                         
   0  17  20         77.18         74.31        19.52 o                         
   1  17  20         91.60         54.52        26.65 o                         
   0  18  20          0.01         12.94        23.28 o                         
   1   0  21          9.04          7.70         3.92 o                         
   2   0  21        247.57        210.24         8.72 o                         
   3   0  21          1.94          9.44         6.63 o                         
   4   0  21        103.75        159.62        12.22 o                         
   5   0  21        203.96        225.79        15.31 o                         
  -5   1  21        141.53        149.49        13.36 o                         
  -4   1  21          7.63         13.68        10.85 o                         
  -3   1  21         32.77         21.24         7.77 o                         
  -2   1  21         58.29         67.30         5.87 o                         
  -1   1  21        267.29        251.40         9.01 o                         
   0   1  21        629.51        641.78        11.47 o                         
   1   1  21        267.31        265.20         8.72 o                         
   2   1  21         58.28         53.01         5.45 o                         
   3   1  21         32.77         37.97         7.57 o                         
   4   1  21          7.64          9.91         7.67 o                         
   5   1  21        141.53        149.36        20.11 o                         
  -5   2  21          6.98          3.00         8.65 o                         
  -4   2  21          0.33          3.03         7.38 o                         
  -3   2  21         24.50         16.79         6.51 o                         
  -2   2  21         63.88         59.73         5.46 o                         
  -1   2  21        200.90        195.47         8.08 o                         
   0   2  21          2.81          2.08         3.62 o                         
   1   2  21        200.89        203.78         8.36 o                         
   2   2  21         63.88         74.51         5.75 o                         
   3   2  21         24.49         26.16         7.38 o                         
   4   2  21          0.33          8.51         7.95 o                         
   5   2  21          6.98         33.17        14.03 o                         
  -5   3  21          2.75         11.08         8.84 o                         
  -4   3  21         39.18         41.60         8.46 o                         
  -3   3  21          3.79         17.12         7.01 o                         
  -2   3  21         24.73         26.53         5.38 o                         
  -1   3  21        378.23        364.15        11.35 o                         
   0   3  21          2.41          7.06         3.37 o                         
   1   3  21        378.23        340.59        11.69 o                         
   2   3  21         24.72         20.54         4.70 o                         
   3   3  21          3.79          6.00         5.36 o                         
   4   3  21         39.19         27.73         9.62 o                         
   5   3  21          2.75          2.94        13.06 o                         
  -5   4  21         61.37         51.71        16.74 o                         
  -4   4  21         12.06         -0.84         7.40 o                         
  -3   4  21          9.23          9.54         6.28 o                         
  -2   4  21         62.34         60.12         6.08 o                         
  -1   4  21          5.94          6.70         4.08 o                         
   0   4  21        375.36        360.00        10.67 o                         
   1   4  21          5.93          1.37         3.91 o                         
   2   4  21         62.33         69.05         5.53 o                         
   3   4  21          9.23          4.96         5.00 o                         
   4   4  21         12.06         23.33         8.31 o                         
   5   4  21         61.37         80.71        27.41 o                         
  -5   5  21        148.40        133.20        17.00 o                         
  -4   5  21        127.75        146.41        20.81 o                         
  -3   5  21         10.34         12.59         6.09 o                         
  -2   5  21         28.75         27.80         5.37 o                         
  -1   5  21         34.69         35.91         4.99 o                         
   0   5  21       1857.26       1876.38        37.41 o                         
   1   5  21         34.68         38.53         4.99 o                         
   2   5  21         28.76         24.96         4.63 o                         
   3   5  21         10.34          5.67         5.85 o                         
   4   5  21        127.75        162.96        13.31 o                         
   5   5  21        148.40        110.91        33.67 o                         
  -5   6  21         18.59         17.87        10.16 o                         
  -4   6  21         98.66         83.86        10.24 o                         
  -3   6  21         49.19         51.85         7.51 o                         
  -2   6  21          0.27         -0.11         4.62 o                         
  -1   6  21        166.48        171.80         7.24 o                         
   0   6  21          3.59          8.81         4.48 o                         
   1   6  21        166.48        173.38        11.11 o                         
   2   6  21          0.27         10.45         5.05 o                         
   3   6  21         49.19         52.26         6.66 o                         
   4   6  21         98.65         97.78        11.09 o                         
  -5   7  21         90.58         79.51        17.50 o                         
  -4   7  21         49.11         67.21         8.99 o                         
  -3   7  21         46.28         50.05         6.74 o                         
  -2   7  21        157.38        142.46         7.42 o                         
  -1   7  21        159.03        144.48         7.86 o                         
   0   7  21        213.47        213.71        10.95 o                         
   1   7  21        159.02        168.82        10.44 o                         
   2   7  21        157.38        163.78         9.47 o                         
   3   7  21         46.29         42.69         8.54 o                         
   4   7  21         49.11         68.87        20.68 o                         
  -4   8  21         38.77         29.20         7.39 o                         
  -3   8  21        198.85        219.77        10.52 o                         
  -2   8  21         43.79         48.03         5.58 o                         
  -1   8  21        155.50        142.58         8.51 o                         
   0   8  21         23.25         28.74         5.15 o                         
   1   8  21        155.49        160.01         8.27 o                         
   2   8  21         43.79         46.84         6.76 o                         
   3   8  21        198.86        227.36        16.53 o                         
   4   8  21         38.77         20.50        11.04 o                         
  -4   9  21         38.69         34.13         8.91 o                         
  -3   9  21         75.03         95.83         8.07 o                         
  -2   9  21         96.35        101.59         8.26 o                         
  -1   9  21         18.36         20.48         5.53 o                         
   0   9  21         28.23         23.14         5.33 o                         
   1   9  21         18.36         18.78         5.71 o                         
   2   9  21         96.35        100.81         8.91 o                         
   3   9  21         75.04         78.88         8.63 o                         
   4   9  21         38.69         42.75        22.92 o                         
  -4  10  21          1.56         12.29        12.72 o                         
  -3  10  21        163.87        183.16        13.24 o                         
  -2  10  21        101.14         95.24         8.12 o                         
  -1  10  21         57.85         50.49         6.92 o                         
   0  10  21          0.29         -1.41         4.97 o                         
   1  10  21         57.84         40.16         7.93 o                         
   2  10  21        101.14        130.98         9.43 o                         
   3  10  21        163.87        168.28        11.43 o                         
   4  10  21          1.56         21.51        10.02 o                         
  -4  11  21         20.34         24.18        19.01 o                         
  -3  11  21         32.86         42.16        14.16 o                         
  -2  11  21         41.53         43.99         8.51 o                         
  -1  11  21         56.96         48.68         6.54 o                         
   0  11  21         85.91         97.08         8.11 o                         
   1  11  21         56.96         60.74         9.86 o                         
   2  11  21         41.53         53.97         7.89 o                         
   3  11  21         32.86         33.60         8.00 o                         
   4  11  21         20.34         26.20        15.08 o                         
  -4  12  21         42.57         92.67        28.43 o                         
  -3  12  21         25.25         16.84        13.44 o                         
  -2  12  21          5.51         -2.05         7.45 o                         
  -1  12  21          5.15         14.36         6.62 o                         
   0  12  21         61.89         74.35         7.25 o                         
   1  12  21          5.15         12.01         5.87 o                         
   2  12  21          5.51         18.41         7.06 o                         
   3  12  21         25.25         47.36         8.80 o                         
  -3  13  21         15.58         18.46        10.98 o                         
  -2  13  21         45.85         48.30        11.03 o                         
  -1  13  21         64.61         70.68         9.69 o                         
   0  13  21        105.62        120.36        11.39 o                         
   1  13  21         64.60         59.01        10.49 o                         
   2  13  21         45.85         48.87         8.25 o                         
   3  13  21         15.59         28.77         8.68 o                         
  -3  14  21          5.19         12.13        14.62 o                         
  -2  14  21         21.52         38.54        11.12 o                         
  -1  14  21         60.80         41.21        11.47 o                         
   0  14  21        115.93        121.25        11.36 o                         
   1  14  21         60.80         59.70        10.91 o                         
   2  14  21         21.52         12.52         8.78 o                         
   3  14  21          5.19         24.23        11.62 o                         
  -2  15  21          7.05         12.67        13.61 o                         
  -1  15  21         50.33         77.88        15.38 o                         
   0  15  21          2.29         -8.74         8.74 o                         
   1  15  21         50.34         65.22        16.03 o                         
   2  15  21          7.05          1.39        11.17 o                         
   3  15  21          4.92         49.63        28.98 o                         
  -1  16  21         26.43         49.41        11.88 o                         
   0  16  21        166.83        157.59        23.29 o                         
   1  16  21         26.43         42.26        16.82 o                         
  -1  17  21        192.51        140.43        30.28 o                         
   0  17  21          2.85         14.29        15.06 o                         
   0   0  22          0.09         -2.49         5.38 o                         
   1   0  22         41.04         40.92         5.60 o                         
   2   0  22         45.75         48.04         5.57 o                         
   3   0  22        221.52        209.47        12.40 o                         
   4   0  22         13.40         18.72         7.82 o                         
   5   0  22          1.76         13.65        13.32 o                         
  -5   1  22         50.95         57.40        17.39 o                         
  -4   1  22          6.72         21.66         8.52 o                         
  -3   1  22          1.72         -6.46         6.46 o                         
  -2   1  22         73.61         76.15         6.31 o                         
  -1   1  22         43.13         45.00         5.26 o                         
   0   1  22         56.23         55.83         5.33 o                         
   1   1  22         43.14         39.61         4.61 o                         
   2   1  22         73.62         60.71         6.10 o                         
   3   1  22          1.72          8.93         6.77 o                         
   4   1  22          6.72          5.24         7.88 o                         
   5   1  22         50.95         92.42        16.97 o                         
  -5   2  22         33.74         27.61        10.75 o                         
  -4   2  22         32.00         34.92         8.75 o                         
  -3   2  22         69.96         58.75         8.09 o                         
  -2   2  22        165.26        152.08         7.86 o                         
  -1   2  22         73.63         69.71         5.76 o                         
   0   2  22        287.69        281.04        10.32 o                         
   1   2  22         73.61         71.81         5.59 o                         
   2   2  22        165.27        157.51         8.88 o                         
   3   2  22         69.96         72.33         8.75 o                         
   4   2  22         31.99         40.67         8.68 o                         
   5   2  22         33.74         46.16        15.28 o                         
  -5   3  22         23.85          4.21        15.43 o                         
  -4   3  22          7.89         10.63         8.24 o                         
  -3   3  22         17.09         12.57         6.92 o                         
  -2   3  22        376.27        332.60        10.02 o                         
  -1   3  22          3.35         -0.78         4.19 o                         
   0   3  22         68.97         61.54         5.93 o                         
   1   3  22          3.35         -3.00         4.04 o                         
   2   3  22        376.25        348.10        10.83 o                         
   3   3  22         17.09          2.81         6.96 o                         
   4   3  22          7.89          7.16         8.28 o                         
   5   3  22         23.85         36.90        23.06 o                         
  -5   4  22         30.22         -1.44        12.12 o                         
  -4   4  22         72.36         83.18        10.67 o                         
  -3   4  22         19.50         32.96         7.06 o                         
  -2   4  22          0.40         -4.97         4.97 o                         
  -1   4  22        206.40        213.86         8.48 o                         
   0   4  22         89.25         96.38         6.63 o                         
   1   4  22        206.39        216.64         8.30 o                         
   2   4  22          0.40          2.33         4.22 o                         
   3   4  22         19.50         34.89         7.34 o                         
   4   4  22         72.36        105.60        11.68 o                         
   5   4  22         30.22         44.79        17.50 o                         
  -5   5  22         40.40         15.97        11.74 o                         
  -4   5  22         38.69         34.18         8.90 o                         
  -3   5  22         35.20         27.54         6.51 o                         
  -2   5  22         52.54         45.31         7.52 o                         
  -1   5  22         40.62         48.98         6.29 o                         
   0   5  22        479.28        454.91        12.26 o                         
   1   5  22         40.62         52.83         6.57 o                         
   2   5  22         52.55         55.77         7.18 o                         
   3   5  22         35.20         40.61         7.16 o                         
   4   5  22         38.69         53.14         9.78 o                         
   5   5  22         40.41         48.24        27.99 o                         
  -4   6  22         41.74         37.62         8.65 o                         
  -3   6  22        173.38        174.24        10.52 o                         
  -2   6  22         71.72         59.80         6.36 o                         
  -1   6  22        116.99        118.41         7.63 o                         
   0   6  22          0.14          8.46         4.52 o                         
   1   6  22        117.00        111.84         7.17 o                         
   2   6  22         71.71         68.83         9.71 o                         
   3   6  22        173.37        156.61         9.10 o                         
   4   6  22         41.74         52.26        10.07 o                         
  -4   7  22         79.13         90.92         9.32 o                         
  -3   7  22         10.70         16.76         6.21 o                         
  -2   7  22         78.61         69.51         6.06 o                         
  -1   7  22         35.82         36.70         6.01 o                         
   0   7  22        118.00        127.04         7.67 o                         
   1   7  22         35.82         37.48         5.53 o                         
   2   7  22         78.62         70.32         7.48 o                         
   3   7  22         10.70         23.98         6.70 o                         
   4   7  22         79.14         72.70        12.85 o                         
  -4   8  22         73.86         78.70        10.89 o                         
  -3   8  22         64.31         74.50         8.70 o                         
  -2   8  22         27.06         32.28         6.62 o                         
  -1   8  22         48.02         50.00         6.72 o                         
   0   8  22        760.59        730.73        16.11 o                         
   1   8  22         48.04         45.92         5.98 o                         
   2   8  22         27.06         26.82         6.55 o                         
   3   8  22         64.31         80.86         8.70 o                         
   4   8  22         73.87         63.14        12.55 o                         
  -4   9  22         34.56         43.79         9.50 o                         
  -3   9  22         61.95         82.18        10.25 o                         
  -2   9  22         16.08         20.51         6.35 o                         
  -1   9  22        145.36        143.17         8.42 o                         
   0   9  22         70.56         89.40         7.22 o                         
   1   9  22        145.37        132.27         8.34 o                         
   2   9  22         16.09         24.37         6.79 o                         
   3   9  22         61.95         52.48         8.00 o                         
   4   9  22         34.57         44.28        12.78 o                         
  -4  10  22          9.91         41.55        15.02 o                         
  -3  10  22         88.34         80.54        10.51 o                         
  -2  10  22         50.68         53.29         7.23 o                         
  -1  10  22         90.44        107.21         7.78 o                         
   0  10  22        117.14        131.86         8.21 o                         
   1  10  22         90.43        110.20         7.87 o                         
   2  10  22         50.68         58.48         8.09 o                         
   3  10  22         88.34         69.82        10.10 o                         
   4  10  22          9.91         20.43        22.13 o                         
  -4  11  22          1.74         20.35        22.31 o                         
  -3  11  22          9.43         17.75        10.37 o                         
  -2  11  22        106.54        119.88        13.73 o                         
  -1  11  22          8.50          9.10         5.82 o                         
   0  11  22          0.64          5.69         5.53 o                         
   1  11  22          8.49         14.59         6.38 o                         
   2  11  22        106.54        107.07         9.60 o                         
   3  11  22          9.43         15.51         7.54 o                         
  -3  12  22          5.79         30.37        11.00 o                         
  -2  12  22          5.93         15.96         9.43 o                         
  -1  12  22         41.36         64.31         9.35 o                         
   0  12  22          0.02          6.43         5.69 o                         
   1  12  22         41.36         48.04         7.29 o                         
   2  12  22          5.93         12.01         7.24 o                         
   3  12  22          5.79         11.71         8.17 o                         
  -3  13  22         17.44         10.41        13.94 o                         
  -2  13  22          6.50         13.43        11.00 o                         
  -1  13  22        149.69        131.28        11.86 o                         
   0  13  22         14.19         28.23         7.35 o                         
   1  13  22        149.69        140.40        11.81 o                         
   2  13  22          6.50         26.46         7.80 o                         
   3  13  22         17.44         11.33         9.02 o                         
  -2  14  22          1.25         -2.69        12.08 o                         
  -1  14  22        104.31         97.33        11.29 o                         
   0  14  22         46.14         33.20         9.08 o                         
   1  14  22        104.31        104.44        11.13 o                         
   2  14  22          1.25         -7.11        11.21 o                         
   3  14  22         87.22         73.60        19.87 o                         
  -2  15  22         78.10         60.86        25.22 o                         
  -1  15  22         83.59         84.49        11.34 o                         
   0  15  22          6.49          6.76         9.38 o                         
   1  15  22         83.59         98.28        16.53 o                         
   2  15  22         78.11        138.51        17.94 o                         
  -1  16  22         56.49         66.10        25.32 o                         
   0  16  22          4.12         -3.08        11.53 o                         
   1  16  22         56.49         28.42        16.58 o                         
   0  17  22          8.04         20.71        22.09 o                         
   1   0  23        309.93        303.42        13.28 o                         
   2   0  23          4.10          1.53         4.85 o                         
   3   0  23         18.11         11.04         7.08 o                         
   4   0  23          4.60          5.65         8.10 o                         
   5   0  23         49.31         18.30        20.59 o                         
  -5   1  23         46.25         10.43        19.53 o                         
  -4   1  23          0.98         17.51        10.27 o                         
  -3   1  23          1.43          7.77         6.93 o                         
  -2   1  23         15.80         12.99         4.66 o                         
  -1   1  23        407.33        385.29        11.15 o                         
   0   1  23        744.91        758.28        13.00 o                         
   1   1  23        407.32        394.24        11.93 o                         
   2   1  23         15.79         18.05         5.25 o                         
   3   1  23          1.43          4.17         6.81 o                         
   4   1  23          0.98          3.43         8.26 o                         
   5   1  23         46.25         55.67        23.98 o                         
  -5   2  23         41.82         53.70        23.72 o                         
  -4   2  23          4.71         15.89         7.97 o                         
  -3   2  23         61.76         50.12         8.01 o                         
  -2   2  23         18.68         21.81         5.08 o                         
  -1   2  23         40.95         44.27         5.25 o                         
   0   2  23        303.81        293.55        10.38 o                         
   1   2  23         40.93         46.86         5.29 o                         
   2   2  23         18.67          8.50         5.28 o                         
   3   2  23         61.77         46.81         8.36 o                         
   4   2  23          4.71         19.67         8.72 o                         
   5   2  23         41.81         53.96        24.50 o                         
  -5   3  23        119.01        144.96        30.88 o                         
  -4   3  23         25.69         14.51         8.60 o                         
  -3   3  23          0.76          7.59         6.99 o                         
  -2   3  23         56.05         62.88         5.69 o                         
  -1   3  23        174.44        157.68         7.80 o                         
   0   3  23        295.31        295.95        11.51 o                         
   1   3  23        174.45        160.60         7.37 o                         
   2   3  23         56.05         44.85         6.46 o                         
   3   3  23          0.76         11.59         7.25 o                         
   4   3  23         25.69         27.29         9.00 o                         
  -5   4  23         49.66         17.34        20.87 o                         
  -4   4  23          8.84         25.56         8.88 o                         
  -3   4  23         80.26        102.19         9.64 o                         
  -2   4  23         18.17         19.50         5.74 o                         
  -1   4  23         68.76         67.92         6.85 o                         
   0   4  23        115.34        102.63         6.86 o                         
   1   4  23         68.76         82.73         6.06 o                         
   2   4  23         18.17         14.02         4.99 o                         
   3   4  23         80.26        104.45        11.53 o                         
   4   4  23          8.84         22.51         8.67 o                         
  -4   5  23         57.20         84.01        10.56 o                         
  -3   5  23         44.89         43.83         7.74 o                         
  -2   5  23          4.10         10.60         5.09 o                         
  -1   5  23         12.34         11.53         5.53 o                         
   0   5  23        106.24         90.84         6.87 o                         
   1   5  23         12.34         23.24         5.27 o                         
   2   5  23          4.10          0.91         5.04 o                         
   3   5  23         44.90         54.02        11.14 o                         
   4   5  23         57.20         90.28        11.49 o                         
  -4   6  23          0.03         -0.16         8.17 o                         
  -3   6  23          7.84         17.62         6.90 o                         
  -2   6  23        107.28        115.21         7.68 o                         
  -1   6  23        147.20        153.11         8.44 o                         
   0   6  23         32.02         42.20         5.70 o                         
   1   6  23        147.19        135.92         7.78 o                         
   2   6  23        107.28        128.09         8.68 o                         
   3   6  23          7.84         20.32         7.09 o                         
   4   6  23          0.03         -2.72         8.96 o                         
  -4   7  23          2.14          9.58         7.35 o                         
  -3   7  23         72.93         71.63         7.78 o                         
  -2   7  23         18.67          8.24         5.85 o                         
  -1   7  23        338.72        328.19        12.25 o                         
   0   7  23         73.90         78.94         6.69 o                         
   1   7  23        338.71        326.52        11.24 o                         
   2   7  23         18.68         19.03         6.03 o                         
   3   7  23         72.94        109.92        11.48 o                         
   4   7  23          2.14         -1.02        10.69 o                         
  -4   8  23        192.53        220.36        31.86 o                         
  -3   8  23         13.74          8.08         6.70 o                         
  -2   8  23         22.04         33.72         7.14 o                         
  -1   8  23        127.42        116.92         9.51 o                         
   0   8  23        100.25        113.90        11.38 o                         
   1   8  23        127.41        136.62         8.30 o                         
   2   8  23         22.04         25.93         6.81 o                         
   3   8  23         13.75         18.02         7.60 o                         
   4   8  23        192.53        181.28        18.03 o                         
  -4   9  23         14.96         33.97        12.99 o                         
  -3   9  23         77.68        102.29         9.30 o                         
  -2   9  23         36.13         27.98         6.76 o                         
  -1   9  23          9.47         11.20         5.38 o                         
   0   9  23        299.48        293.54        11.45 o                         
   1   9  23          9.47         15.82         5.71 o                         
   2   9  23         36.12         49.89         8.81 o                         
   3   9  23         77.67        107.05         9.66 o                         
   4   9  23         14.96        -16.78        19.24 o                         
  -4  10  23          3.34          5.08        19.75 o                         
  -3  10  23          6.54         26.81         9.23 o                         
  -2  10  23         46.45         56.90         7.69 o                         
  -1  10  23         19.81         21.00         6.90 o                         
   0  10  23         81.62         94.57         7.62 o                         
   1  10  23         19.81         22.24         5.94 o                         
   2  10  23         46.45         59.61         8.08 o                         
   3  10  23          6.53         22.11         8.71 o                         
  -3  11  23          0.87         15.26        10.47 o                         
  -2  11  23         46.58         78.19        10.02 o                         
  -1  11  23         38.75         32.61         6.56 o                         
   0  11  23         11.38          4.99         5.82 o                         
   1  11  23         38.75         34.20         7.38 o                         
   2  11  23         46.59         57.12         8.22 o                         
   3  11  23          0.87          6.96         7.66 o                         
  -3  12  23          4.43         42.48        13.72 o                         
  -2  12  23         36.96         35.03        10.59 o                         
  -1  12  23        100.61        113.58         9.75 o                         
   0  12  23          0.92         23.01         9.97 o                         
   1  12  23        100.60        119.37         9.89 o                         
   2  12  23         36.96         43.89         8.25 o                         
   3  12  23          4.43         12.97         8.76 o                         
  -2  13  23         78.57        122.96        23.37 o                         
  -1  13  23         95.60        101.11        11.11 o                         
   0  13  23         66.63         74.76         9.24 o                         
   1  13  23         95.60        115.31        13.16 o                         
   2  13  23         78.57        104.69        12.33 o                         
   3  13  23          4.08          7.42        11.93 o                         
  -2  14  23         54.26         34.37        12.31 o                         
  -1  14  23         40.91         42.66         9.41 o                         
   0  14  23         64.17         52.62         9.51 o                         
   1  14  23         40.91         32.86         8.87 o                         
   2  14  23         54.26         23.75         9.23 o                         
  -1  15  23          7.65         22.04        19.73 o                         
   0  15  23         26.57         35.62        10.60 o                         
   1  15  23          7.65          6.65        17.87 o                         
   2  15  23         72.19        124.76        31.91 o                         
  -1  16  23         30.45         -1.24        20.35 o                         
   0  16  23         53.89         60.94        25.95 o                         
   0   0  24        409.66        412.61        21.21 o                         
   1   0  24        118.41         95.86         7.01 o                         
   2   0  24         16.93         17.15         5.07 o                         
   3   0  24         46.92         48.57         8.26 o                         
   4   0  24          0.06          1.73         8.28 o                         
  -4   1  24         85.31        126.35        11.99 o                         
  -3   1  24        102.68        102.51        10.08 o                         
  -2   1  24         35.90         32.70         5.71 o                         
  -1   1  24         26.26         20.08         5.73 o                         
   0   1  24          1.87          4.89         4.70 o                         
   1   1  24         26.27         23.81         5.12 o                         
   2   1  24         35.91         28.63         5.55 o                         
   3   1  24        102.68        127.26        11.39 o                         
   4   1  24         85.31         94.03        14.29 o                         
  -4   2  24         38.03         42.55         9.19 o                         
  -3   2  24         33.70         39.03         8.04 o                         
  -2   2  24         90.63         75.97         6.81 o                         
  -1   2  24        114.74        103.31         6.93 o                         
   0   2  24         45.31         40.38         5.82 o                         
   1   2  24        114.72        101.55         7.25 o                         
   2   2  24         90.63         83.67         7.68 o                         
   3   2  24         33.70         42.59         8.22 o                         
   4   2  24         38.03         52.38        10.09 o                         
  -4   3  24         26.76         22.24         8.46 o                         
  -3   3  24         62.93         64.59         9.07 o                         
  -2   3  24         77.67         73.55         7.05 o                         
  -1   3  24        236.33        238.34        10.69 o                         
   0   3  24        130.82        125.27         8.29 o                         
   1   3  24        236.36        232.71         8.90 o                         
   2   3  24         77.67         80.51         7.79 o                         
   3   3  24         62.92         84.37        10.08 o                         
   4   3  24         26.76         23.55        12.17 o                         
  -4   4  24         34.43         47.04        12.08 o                         
  -3   4  24         29.10         30.56         7.45 o                         
  -2   4  24         64.36         61.47         6.49 o                         
  -1   4  24         85.45         72.15         7.39 o                         
   0   4  24         39.80         48.23         5.85 o                         
   1   4  24         85.45         85.12         6.34 o                         
   2   4  24         64.37         61.92         7.19 o                         
   3   4  24         29.10         44.36         9.46 o                         
   4   4  24         34.43         45.16        10.22 o                         
  -4   5  24         40.28         56.68         9.82 o                         
  -3   5  24          6.94          0.42         7.42 o                         
  -2   5  24         72.73         57.01         7.94 o                         
  -1   5  24         47.55         31.36         6.02 o                         
   0   5  24        441.08        405.36        14.80 o                         
   1   5  24         47.57         39.46         5.76 o                         
   2   5  24         72.73         83.85         7.94 o                         
   3   5  24          6.94         19.87         8.81 o                         
   4   5  24         40.28         38.05        11.54 o                         
  -4   6  24        180.48        150.69        13.08 o                         
  -3   6  24          1.80          4.91         7.26 o                         
  -2   6  24         10.54          8.33         6.50 o                         
  -1   6  24        204.89        198.04         9.57 o                         
   0   6  24        683.62        663.18        15.70 o                         
   1   6  24        204.87        203.46         9.39 o                         
   2   6  24         10.54         12.52         5.84 o                         
   3   6  24          1.80         -0.39         8.44 o                         
   4   6  24        180.47        182.13        24.73 o                         
  -4   7  24         43.37         34.80         9.76 o                         
  -3   7  24          1.26         -6.66         6.66 o                         
  -2   7  24         25.95         28.61         6.34 o                         
  -1   7  24         93.24         80.63         7.30 o                         
   0   7  24         42.42         28.18         5.79 o                         
   1   7  24         93.25         85.98         7.11 o                         
   2   7  24         25.94         22.18         6.43 o                         
   3   7  24          1.26         19.91        11.92 o                         
   4   7  24         43.38         56.21        14.64 o                         
  -4   8  24         15.97         22.60        11.89 o                         
  -3   8  24         77.03         91.52         9.38 o                         
  -2   8  24         32.96         40.13         6.99 o                         
  -1   8  24         37.59         48.08         6.84 o                         
   0   8  24         30.23         38.78         6.20 o                         
   1   8  24         37.59         49.64         6.58 o                         
   2   8  24         32.95         40.58         6.96 o                         
   3   8  24         77.03         69.88        10.41 o                         
  -4   9  24         11.78        -20.51        22.47 o                         
  -3   9  24         59.78         82.77        15.67 o                         
  -2   9  24        103.72        115.92        11.59 o                         
  -1   9  24          4.95          9.54         7.67 o                         
   0   9  24         97.95        106.29         8.10 o                         
   1   9  24          4.95          8.57         5.68 o                         
   2   9  24        103.71        116.28         9.56 o                         
   3   9  24         59.79         78.22        11.53 o                         
  -3  10  24         14.17         22.76         9.19 o                         
  -2  10  24         86.67         65.64         8.09 o                         
  -1  10  24          4.46         10.57         7.78 o                         
   0  10  24         29.80         18.92         5.99 o                         
   1  10  24          4.46          8.01         6.23 o                         
   2  10  24         86.67        109.22         9.61 o                         
   3  10  24         14.18         14.69         9.35 o                         
  -3  11  24          0.31          1.90        15.14 o                         
  -2  11  24        102.48        133.41        12.31 o                         
  -1  11  24         28.54         39.15         7.02 o                         
   0  11  24         92.69         99.97         8.35 o                         
   1  11  24         28.55         29.04         8.14 o                         
   2  11  24        102.47        125.17        10.61 o                         
   3  11  24          0.31         -2.75        12.24 o                         
  -2  12  24         40.94         46.60        11.47 o                         
  -1  12  24         48.98         35.33         8.99 o                         
   0  12  24          0.04         -1.21         6.95 o                         
   1  12  24         48.98         57.41         8.36 o                         
   2  12  24         40.94         29.37         8.07 o                         
   3  12  24         37.88         21.00        11.58 o                         
  -2  13  24         15.36         11.59        10.81 o                         
  -1  13  24         80.60         76.70        10.50 o                         
   0  13  24         12.36         26.54         8.57 o                         
   1  13  24         80.60         64.61        10.23 o                         
   2  13  24         15.36         24.11         9.70 o                         
   3  13  24         40.35         37.26        22.64 o                         
  -1  14  24         10.64         15.75        10.31 o                         
   0  14  24          8.53         24.50         9.50 o                         
   1  14  24         10.64         24.44        11.42 o                         
   2  14  24         81.53         97.96        17.87 o                         
  -1  15  24          0.85          9.19        36.14 o                         
   0  15  24        189.47        198.55        24.57 o                         
   1  15  24          0.85          2.85        15.82 o                         
   0  16  24         45.33         55.26        27.37 o                         
   1   0  25        141.70        128.37         9.16 o                         
   2   0  25          0.06          6.67         5.07 o                         
   3   0  25         25.63         38.61         8.67 o                         
   4   0  25          3.13         24.71        11.95 o                         
  -4   1  25         59.63         72.99        10.73 o                         
  -3   1  25         54.36         66.19         9.56 o                         
  -2   1  25         35.05         41.04         6.01 o                         
  -1   1  25         59.70         61.63         7.69 o                         
   0   1  25        449.20        481.60        14.94 o                         
   1   1  25         59.71         64.02         6.68 o                         
   2   1  25         35.05         30.05         6.18 o                         
   3   1  25         54.36         77.40        10.27 o                         
   4   1  25         59.63         81.86        11.41 o                         
  -4   2  25         31.56         46.73         9.77 o                         
  -3   2  25         32.07         35.81         8.25 o                         
  -2   2  25         42.04         48.91         7.06 o                         
  -1   2  25        142.29        141.16         9.23 o                         
   0   2  25        465.34        459.48        12.97 o                         
   1   2  25        142.28        142.54         8.37 o                         
   2   2  25         42.05         42.98         6.32 o                         
   3   2  25         32.07         41.97         9.14 o                         
   4   2  25         31.56         57.73        10.65 o                         
  -4   3  25         24.02         23.11         9.19 o                         
  -3   3  25         25.19         16.41         7.71 o                         
  -2   3  25         13.95         23.68         6.10 o                         
  -1   3  25         64.20         58.14         7.06 o                         
   0   3  25        444.55        453.20        13.98 o                         
   1   3  25         64.20         70.84         6.81 o                         
   2   3  25         13.95         23.81         8.65 o                         
   3   3  25         25.19         18.63         8.18 o                         
   4   3  25         24.02         47.05        10.51 o                         
  -4   4  25         58.91         72.57        10.90 o                         
  -3   4  25         10.65          6.20         8.41 o                         
  -2   4  25         24.31         31.98         8.58 o                         
  -1   4  25        311.45        293.35        12.04 o                         
   0   4  25        395.25        377.56        12.10 o                         
   1   4  25        311.47        322.15        11.72 o                         
   2   4  25         24.31         12.19         6.86 o                         
   3   4  25         10.65          6.83         8.74 o                         
   4   4  25         58.91         82.96        11.85 o                         
  -4   5  25         42.76         33.03        11.12 o                         
  -3   5  25         83.34        116.26        12.21 o                         
  -2   5  25         19.62         36.10         7.85 o                         
  -1   5  25        311.28        300.83        11.65 o                         
   0   5  25          1.14          0.16         4.99 o                         
   1   5  25        311.28        290.64        12.74 o                         
   2   5  25         19.62         20.86         6.69 o                         
   3   5  25         83.33         83.30        11.65 o                         
   4   5  25         42.76         83.24        17.08 o                         
  -4   6  25          9.29         18.04        11.13 o                         
  -3   6  25         98.74        118.76        12.57 o                         
  -2   6  25         24.58         20.39         6.27 o                         
  -1   6  25         74.99         70.76        10.06 o                         
   0   6  25        337.13        339.30        11.91 o                         
   1   6  25         74.99         80.27         7.08 o                         
   2   6  25         24.57         28.54         7.32 o                         
   3   6  25         98.75         98.00        12.08 o                         
   4   6  25          9.29         22.37        18.42 o                         
  -4   7  25         62.62         67.32        13.06 o                         
  -3   7  25         41.15         43.32        11.27 o                         
  -2   7  25        137.06        145.38        14.24 o                         
  -1   7  25        154.14        150.84         9.05 o                         
   0   7  25         68.79         70.33         7.03 o                         
   1   7  25        154.15        173.08         9.32 o                         
   2   7  25        137.07        156.24        12.18 o                         
   3   7  25         41.15         46.49        12.01 o                         
   4   7  25         62.62         78.82        33.07 o                         
  -4   8  25         86.39         91.18        26.89 o                         
  -3   8  25         44.06         44.41         8.48 o                         
  -2   8  25        115.10        117.34        11.13 o                         
  -1   8  25         78.91         83.79         7.91 o                         
   0   8  25         34.23         36.26         7.34 o                         
   1   8  25         78.91         69.14         7.19 o                         
   2   8  25        115.09        131.52        11.01 o                         
   3   8  25         44.06         38.79        12.37 o                         
  -3   9  25         42.36         43.48        10.20 o                         
  -2   9  25         39.23         33.93         7.64 o                         
  -1   9  25        112.05        125.65         8.93 o                         
   0   9  25         27.87         46.31         6.81 o                         
   1   9  25        112.05        106.23         8.06 o                         
   2   9  25         39.23         43.93         8.29 o                         
   3   9  25         42.36         44.65        12.41 o                         
  -3  10  25          1.58          4.72         9.30 o                         
  -2  10  25         37.02         42.03        12.69 o                         
  -1  10  25         23.11         15.70         6.32 o                         
   0  10  25          1.98         -1.41         5.88 o                         
   1  10  25         23.11         10.51         7.41 o                         
   2  10  25         37.02         38.14         8.51 o                         
   3  10  25          1.58         -4.91         9.64 o                         
  -3  11  25         14.51        -29.30        29.30 o                         
  -2  11  25         14.09         38.62         9.56 o                         
  -1  11  25         40.69         35.52         7.61 o                         
   0  11  25          5.64          6.57         6.69 o                         
   1  11  25         40.69         62.95         8.32 o                         
   2  11  25         14.09         19.40         7.60 o                         
   3  11  25         14.51         33.47        12.05 o                         
  -2  12  25         61.16         63.16        17.90 o                         
  -1  12  25         44.52         50.94         8.58 o                         
   0  12  25         57.90         57.12         8.59 o                         
   1  12  25         44.52         47.88         8.34 o                         
   2  12  25         61.16         67.44        11.81 o                         
   3  12  25          4.72         36.38        16.13 o                         
  -2  13  25         62.38         66.36        18.82 o                         
  -1  13  25         21.58         34.04        15.67 o                         
   0  13  25          3.64         11.63         7.98 o                         
   1  13  25         21.58         23.45         9.24 o                         
   2  13  25         62.38         40.71        12.73 o                         
  -1  14  25         25.41         35.14        16.80 o                         
   0  14  25          0.44         -6.48         9.02 o                         
   1  14  25         25.41         29.72        12.30 o                         
   2  14  25         27.11         34.32        17.40 o                         
  -1  15  25         12.49         -0.84        20.35 o                         
   0  15  25        100.62        119.67        67.92 o                         
   1  15  25         12.49         -2.37        24.62 o                         
   0   0  26       1769.29       1784.38        40.08 o                         
   1   0  26         25.11         30.63         7.13 o                         
   2   0  26          0.34          3.73         5.58 o                         
   3   0  26         49.07         40.06        10.28 o                         
   4   0  26         38.29         35.89        13.27 o                         
  -4   1  26        132.23        150.50        13.57 o                         
  -3   1  26          5.57         14.97         8.12 o                         
  -2   1  26         47.45         48.89         7.38 o                         
  -1   1  26         15.29         12.89         6.48 o                         
   0   1  26         28.72         27.40         6.52 o                         
   1   1  26         15.30         15.23         5.39 o                         
   2   1  26         47.45         51.63         6.52 o                         
   3   1  26          5.58          4.07         7.60 o                         
   4   1  26        132.23        133.68        13.12 o                         
  -4   2  26         45.36         44.49        13.83 o                         
  -3   2  26         27.26         28.13         7.94 o                         
  -2   2  26         32.76         31.13         7.55 o                         
  -1   2  26         40.71         43.08         9.88 o                         
   0   2  26        215.70        224.73        11.18 o                         
   1   2  26         40.70         26.73         5.88 o                         
   2   2  26         32.76         28.77         6.17 o                         
   3   2  26         27.26         38.28         9.00 o                         
   4   2  26         45.36         32.67        11.07 o                         
  -4   3  26         38.61         55.99        13.69 o                         
  -3   3  26          3.70         10.58         8.69 o                         
  -2   3  26         18.22         14.51         6.74 o                         
  -1   3  26        193.77        202.63        10.82 o                         
   0   3  26         53.96         39.74         6.26 o                         
   1   3  26        193.79        203.74        10.00 o                         
   2   3  26         18.22         12.26         6.53 o                         
   3   3  26          3.70          4.89         7.96 o                         
   4   3  26         38.61         60.62        16.19 o                         
  -4   4  26         62.60         68.25        13.67 o                         
  -3   4  26        103.76        121.61        12.40 o                         
  -2   4  26         10.86         15.01         9.57 o                         
  -1   4  26        167.61        162.57        10.12 o                         
   0   4  26         48.02         45.67         6.17 o                         
   1   4  26        167.60        163.99         9.33 o                         
   2   4  26         10.86         12.02         6.10 o                         
   3   4  26        103.75        121.17        12.42 o                         
   4   4  26         62.60         93.46        16.88 o                         
  -4   5  26         33.27         43.58        12.24 o                         
  -3   5  26         25.33         29.21        11.11 o                         
  -2   5  26          1.60          5.66         7.49 o                         
  -1   5  26         29.27         30.55         5.99 o                         
   0   5  26          8.75          8.53         5.49 o                         
   1   5  26         29.27         28.46         6.42 o                         
   2   5  26          1.60          9.40         6.46 o                         
   3   5  26         25.33         11.64         9.68 o                         
   4   5  26         33.27         51.13        30.48 o                         
  -4   6  26          9.00          8.03        11.94 o                         
  -3   6  26          7.43         17.36         8.47 o                         
  -2   6  26         99.24        114.56        10.86 o                         
  -1   6  26          0.40         -1.84         5.74 o                         
   0   6  26          1.49          5.69         5.76 o                         
   1   6  26          0.40         -5.96         5.96 o                         
   2   6  26         99.24        123.56        10.79 o                         
   3   6  26          7.43         32.60        11.29 o                         
   4   6  26          9.00         61.44        33.41 o                         
  -3   7  26         25.48         28.09         7.57 o                         
  -2   7  26          2.78         17.24         6.94 o                         
  -1   7  26         17.37         11.66         5.93 o                         
   0   7  26          1.35          7.15         5.57 o                         
   1   7  26         17.37         12.83         5.65 o                         
   2   7  26          2.78         18.58         8.47 o                         
   3   7  26         25.48         21.06        10.77 o                         
  -3   8  26         39.01         29.07         7.99 o                         
  -2   8  26         92.78         96.14         9.65 o                         
  -1   8  26         12.14         10.60         5.97 o                         
   0   8  26        145.02        135.14         8.85 o                         
   1   8  26         12.14         11.25         5.84 o                         
   2   8  26         92.79         91.48        10.04 o                         
   3   8  26         39.01         33.33        16.25 o                         
  -3   9  26         16.34         18.92         9.69 o                         
  -2   9  26         79.73         80.34         9.09 o                         
  -1   9  26         59.11         70.84         9.87 o                         
   0   9  26          1.30          3.41         6.11 o                         
   1   9  26         59.12         73.97         8.77 o                         
   2   9  26         79.73         87.59        10.26 o                         
   3   9  26         16.34          1.48        12.74 o                         
  -3  10  26          5.46         -1.49        15.61 o                         
  -2  10  26          1.45          5.46         8.65 o                         
  -1  10  26        188.28        191.96        10.90 o                         
   0  10  26          0.69          6.74         6.29 o                         
   1  10  26        188.28        205.26        11.70 o                         
   2  10  26          1.45         11.75         8.28 o                         
   3  10  26          5.46         14.99        26.43 o                         
  -2  11  26         42.29         47.83        10.90 o                         
  -1  11  26          4.38          4.45         7.32 o                         
   0  11  26          2.26         12.58         6.74 o                         
   1  11  26          4.38          4.25         7.21 o                         
   2  11  26         42.29         54.47        16.32 o                         
   3  11  26         56.35         65.36        25.63 o                         
  -2  12  26         14.69         11.54        16.10 o                         
  -1  12  26         46.35         45.62         9.71 o
[truncated: 36,532 more chars]
